# Supplementary material for: A burden of proof study on alcohol consumption and ischemic heart disease
Source: Nat Commun. 2024 May 14;15:4082. doi: 10.1038/s41467-024-47632-7 (PMC11094064; doi:10.1038/s41467-024-47632-7)
Supplement: Supplementary file 4 — Source Data [file 41467_2024_47632_MOESM4_ESM.zip]

Archive with 38 entries (37 files):
- Alcohol_IHD_Source_Data_Files/
- __MACOSX/._Alcohol_IHD_Source_Data_Files
- Alcohol_IHD_Source_Data_Files/figureS4b_S5k.xlsx
- __MACOSX/Alcohol_IHD_Source_Data_Files/._figureS4b_S5k.xlsx
- Alcohol_IHD_Source_Data_Files/figureS3a_S5e.xlsx
- __MACOSX/Alcohol_IHD_Source_Data_Files/._figureS3a_S5e.xlsx
- Alcohol_IHD_Source_Data_Files/figureS6b.xlsx
- __MACOSX/Alcohol_IHD_Source_Data_Files/._figureS6b.xlsx
- Alcohol_IHD_Source_Data_Files/figureS6c.xlsx
- __MACOSX/Alcohol_IHD_Source_Data_Files/._figureS6c.xlsx
- Alcohol_IHD_Source_Data_Files/figureS2a_S5b.xlsx
- __MACOSX/Alcohol_IHD_Source_Data_Files/._figureS2a_S5b.xlsx
- Alcohol_IHD_Source_Data_Files/figureS3b_S5f.xlsx
- __MACOSX/Alcohol_IHD_Source_Data_Files/._figureS3b_S5f.xlsx
- Alcohol_IHD_Source_Data_Files/figureS3c_S5g.xlsx
- __MACOSX/Alcohol_IHD_Source_Data_Files/._figureS3c_S5g.xlsx
- Alcohol_IHD_Source_Data_Files/figureS8.xlsx
- __MACOSX/Alcohol_IHD_Source_Data_Files/._figureS8.xlsx
- Alcohol_IHD_Source_Data_Files/figureS4c_S5l.xlsx
- __MACOSX/Alcohol_IHD_Source_Data_Files/._figureS4c_S5l.xlsx
- Alcohol_IHD_Source_Data_Files/figure3_S5i.xlsx
- __MACOSX/Alcohol_IHD_Source_Data_Files/._figure3_S5i.xlsx
- Alcohol_IHD_Source_Data_Files/figure4.xlsx
- __MACOSX/Alcohol_IHD_Source_Data_Files/._figure4.xlsx
- Alcohol_IHD_Source_Data_Files/figureS7.xlsx
- __MACOSX/Alcohol_IHD_Source_Data_Files/._figureS7.xlsx
- Alcohol_IHD_Source_Data_Files/figureS4a_S5j.xlsx
- __MACOSX/Alcohol_IHD_Source_Data_Files/._figureS4a_S5j.xlsx
- Alcohol_IHD_Source_Data_Files/figureS2b_S5c.xlsx
- __MACOSX/Alcohol_IHD_Source_Data_Files/._figureS2b_S5c.xlsx
- Alcohol_IHD_Source_Data_Files/figure2_S5h.xlsx
- __MACOSX/Alcohol_IHD_Source_Data_Files/._figure2_S5h.xlsx
- Alcohol_IHD_Source_Data_Files/figure1_S5a.xlsx
- __MACOSX/Alcohol_IHD_Source_Data_Files/._figure1_S5a.xlsx
- Alcohol_IHD_Source_Data_Files/figureS2c_S5d.xlsx
- __MACOSX/Alcohol_IHD_Source_Data_Files/._figureS2c_S5d.xlsx
- Alcohol_IHD_Source_Data_Files/figureS6a.xlsx
- __MACOSX/Alcohol_IHD_Source_Data_Files/._figureS6a.xlsx
