# Supplementary material for: A burden of proof study on alcohol consumption and ischemic heart disease
Source: Nat Commun. 2024 May 14;15:4082. doi: 10.1038/s41467-024-47632-7 (PMC11094064; doi:10.1038/s41467-024-47632-7)
Supplement: Supplementary file 4 — Source Data [file 41467_2024_47632_MOESM4_ESM.zip › Alcohol_IHD_Source_Data_Files/figureS4b_S5k.xlsx]

## Sheet: data
study_id	ln_rr	ln_rr_se	alt_risk_lower	alt_risk_upper	ref_risk_lower	ref_risk_upper	cov_adjusted_1	cov_adjusted_2	cov_adjusted_3	cov_rep_prevalent_disease	cov_rep_geography	cov_outcome_selfreport	cov_sick_quitters	cov_non_drinker	percent_male	cov_older	cov_bmi	cov_blood_pressure	cov_cholesterol	seq	rei_id	cause_id	bundle_id	bundle_version_id	risk_type	risk_unit	signal	re_signal	is_outlier	em_adjusted_1	em_adjusted_2	em_adjusted_4	em_rep_prevalent_disease	em_rep_geography	em_outcome_selfreport	em_sick_quitters	em_non_drinker	em_older	em_bmi	em_blood_pressure	em_cholesterol	ref_risk	alt_risk	ref_ln_rr	alt_ln_rr	residual	residual_sd
309600	-0.510826	0.0465106	1	14	0	0	1	1	1	1	0	0	1	1	0	0	0	0	0	0	102	493	0	0	continuous	g/day	-0.377417	-0.377417	0	-0.377417	-0.377417	-0.377417	-0.377417	0	0	-0.377417	-0.377417	0	0	0	0	0	7.5	0	-0.510826	-0.202428	0.0465106
309600	-0.755023	0.119036	15	22.5	0	0	1	1	1	1	0	0	1	1	0	0	0	0	0	1	102	493	0	0	continuous	g/day	-0.567379	-0.567379	0	-0.567379	-0.567379	-0.567379	-0.567379	0	0	-0.567379	-0.567379	0	0	0	0	0	18.75	0	-0.755023	-0.291401	0.119036
309664	-0.356675	0.201137	0	10	0	0	0	0	0	1	1	0	1	1	1	1	1	1	1	2	102	493	0	0	continuous	g/day	-0.273689	-0.273689	0	0	0	0	-0.273689	-0.273689	0	-0.273689	-0.273689	-0.273689	-0.273689	-0.273689	-0.273689	0	5	0	-0.356675	-0.133036	0.201137
309664	-0.105361	0.216147	10	20	0	0	0	0	0	1	1	0	1	1	1	1	1	1	1	3	102	493	0	0	continuous	g/day	-0.572366	-0.572366	0	0	0	0	-0.572366	-0.572366	0	-0.572366	-0.572366	-0.572366	-0.572366	-0.572366	-0.572366	0	15	0	-0.105361	0.362336	0.216147
309664	0.470004	0.289536	20	30	0	0	0	0	0	1	1	0	1	1	1	1	1	1	1	4	102	493	0	0	continuous	g/day	-0.506674	-0.506674	1	0	0	0	-0.506674	-0.506674	0	-0.506674	-0.506674	-0.506674	-0.506674	-0.506674	-0.506674	0	25	0	0.470004	0.884021	0.289536
309664	0.587787	0.34646	30	45	0	0	0	0	0	1	1	0	1	1	1	1	1	1	1	5	102	493	0	0	continuous	g/day	-0.377433	-0.377433	0	0	0	0	-0.377433	-0.377433	0	-0.377433	-0.377433	-0.377433	-0.377433	-0.377433	-0.377433	0	37.5	0	0.587787	0.896198	0.34646
309675	-0.040822	0.298819	0	12	0	0	0	0	0	0	1	0	0	0	0	1	1	0	0	6	102	493	0	0	continuous	g/day	-0.314275	-0.314275	0	0	0	0	0	-0.314275	0	0	0	-0.314275	-0.314275	0	0	0	6	0	-0.040822	0.215981	0.298819
309675	-0.400478	0.26037	12	24	0	0	0	0	0	0	1	0	0	0	0	1	1	0	0	7	102	493	0	0	continuous	g/day	-0.565771	-0.565771	0	0	0	0	0	-0.565771	0	0	0	-0.565771	-0.565771	0	0	0	18	0	-0.400478	0.0618301	0.26037
309675	-0.510826	0.307136	24	36	0	0	0	0	0	0	1	0	0	0	0	1	1	0	0	8	102	493	0	0	continuous	g/day	-0.451679	-0.451679	0	0	0	0	0	-0.451679	0	0	0	-0.451679	-0.451679	0	0	0	30	0	-0.510826	-0.141746	0.307136
309675	-0.653926	0.3	36	54	0	0	0	0	0	0	1	0	0	0	0	1	1	0	0	9	102	493	0	0	continuous	g/day	-0.316414	-0.316414	0	0	0	0	0	-0.316414	0	0	0	-0.316414	-0.316414	0	0	0	45	0	-0.653926	-0.395376	0.3
309691	0.00995033	0.146567	1.42857	10	0	1.42857	0	0	1	1	0	0	1	1	1	1	0	0	0	10	102	493	0	0	continuous	g/day	-0.273858	-0.317884	0	0	0	-0.273858	-0.273858	0	0	-0.273858	-0.273858	-0.273858	0	0	0	0.714286	5.71429	-0.036295	-0.0263447	0.233727	0.146567
309691	-0.446287	0.171216	10	15	0	1.42857	0	0	1	1	0	0	1	1	1	1	0	0	0	11	102	493	0	0	continuous	g/day	-0.524057	-0.568084	0	0	0	-0.524057	-0.524057	0	0	-0.524057	-0.524057	-0.524057	0	0	0	0.714286	12.5	-0.036295	-0.482582	-0.0180652	0.171216
309694	-0.562119	0.28536	0	4.57143	0	0	0	0	0	0	1	0	0	0	1	1	0	1	0	12	102	493	0	0	continuous	g/day	-0.136405	-0.136405	0	0	0	0	0	-0.136405	0	0	0	-0.136405	0	-0.136405	0	0	2.28571	0	-0.562119	-0.450659	0.28536
309694	-0.562119	0.290672	5.71429	16	0	0	0	0	0	0	1	0	0	0	1	1	0	1	0	13	102	493	0	0	continuous	g/day	-0.512199	-0.512199	0	0	0	0	0	-0.512199	0	0	0	-0.512199	0	-0.512199	0	0	10.8571	0	-0.562119	-0.143587	0.290672
309694	-0.673345	0.294513	17.1429	40	0	0	0	0	0	0	1	0	0	0	1	1	0	1	0	14	102	493	0	0	continuous	g/day	-0.466016	-0.466016	0	0	0	0	0	-0.466016	0	0	0	-0.466016	0	-0.466016	0	0	28.5714	0	-0.673345	-0.29255	0.294513
309694	-0.544727	0.396988	41.1429	64	0	0	0	0	0	0	1	0	0	0	1	1	0	1	0	15	102	493	0	0	continuous	g/day	-0.266999	-0.266999	0	0	0	0	0	-0.266999	0	0	0	-0.266999	0	-0.266999	0	0	52.5714	0	-0.544727	-0.326555	0.396988
309694	0.207014	0.41339	64	96	0	0	0	0	0	0	1	0	0	0	1	1	0	1	0	16	102	493	0	0	continuous	g/day	-0.164159	-0.164159	0	0	0	0	0	-0.164159	0	0	0	-0.164159	0	-0.164159	0	0	80	0	0.207014	0.341153	0.41339
309694	-0.673345	0.361187	0	4.57143	0	0	0	0	0	0	1	0	0	0	0	1	0	1	0	17	102	493	0	0	continuous	g/day	-0.136405	-0.136405	0	0	0	0	0	-0.136405	0	0	0	-0.136405	0	-0.136405	0	0	2.28571	0	-0.673345	-0.561884	0.361187
309694	-1.77196	0.53573	5.71429	16	0	0	0	0	0	0	1	0	0	0	0	1	0	1	0	18	102	493	0	0	continuous	g/day	-0.512199	-0.512199	0	0	0	0	0	-0.512199	0	0	0	-0.512199	0	-0.512199	0	0	10.8571	0	-1.77196	-1.35342	0.53573
309694	-1.89712	0.663951	17.1429	40	0	0	0	0	0	0	1	0	0	0	0	1	0	1	0	19	102	493	0	0	continuous	g/day	-0.466016	-0.466016	0	0	0	0	0	-0.466016	0	0	0	-0.466016	0	-0.466016	0	0	28.5714	0	-1.89712	-1.51633	0.663951
309694	-0.867501	1.1991	41.1429	64	0	0	0	0	0	0	1	0	0	0	0	1	0	1	0	20	102	493	0	0	continuous	g/day	-0.266999	-0.266999	0	0	0	0	0	-0.266999	0	0	0	-0.266999	0	-0.266999	0	0	52.5714	0	-0.867501	-0.649328	1.1991
309697	-0.261365	0.120942	0	4.9	0	0	0	0	0	0	1	0	0	0	0.73	1	0	1	0	21	102	493	0	0	continuous	g/day	-0.145619	-0.145619	0	0	0	0	0	-0.145619	0	0	0	-0.145619	0	-0.145619	0	0	2.45	0	-0.261365	-0.142375	0.120942
309700	0.0953102	0.240934	0	16.6699	0	0	0	0	1	0	1	0	0	0	1	1	0	0	0	22	102	493	0	0	continuous	g/day	-0.382733	-0.382733	0	0	0	-0.382733	0	-0.382733	0	0	0	-0.382733	0	0	0	0	8.33494	0	0.0953102	0.408052	0.240934
309700	0.0953102	0.254727	16.6699	30.0058	0	0	0	0	1	0	1	0	0	0	1	1	0	0	0	23	102	493	0	0	continuous	g/day	-0.522702	-0.522702	0	0	0	-0.522702	0	-0.522702	0	0	0	-0.522702	0	0	0	0	23.3378	0	0.0953102	0.522424	0.254727
309700	0.405465	0.260625	33.3398	63.3455	0	0	0	0	1	0	1	0	0	0	1	1	0	0	0	24	102	493	0	0	continuous	g/day	-0.296215	-0.296215	0	0	0	-0.296215	0	-0.296215	0	0	0	-0.296215	0	0	0	0	48.3426	0	0.405465	0.647511	0.260625
309700	0.0953102	0.280258	66.6795	100.019	0	0	0	0	1	0	1	0	0	0	1	1	0	0	0	25	102	493	0	0	continuous	g/day	-0.160114	-0.160114	0	0	0	-0.160114	0	-0.160114	0	0	0	-0.160114	0	0	0	0	83.3494	0	0.0953102	0.226144	0.280258
309704	0.10436	0.397222	0	23.6772	0	0	0	0	0	0	1	0	0	0	1	1	1	1	0	26	102	493	0	0	continuous	g/day	-0.430788	-0.430788	0	0	0	0	0	-0.430788	0	0	0	-0.430788	-0.430788	-0.430788	0	0	11.8386	0	0.10436	0.456369	0.397222
309704	-1.17118	0.515547	23.6772	46.5652	0	0	0	0	0	0	1	0	0	0	1	1	1	1	0	27	102	493	0	0	continuous	g/day	-0.401381	-0.401381	0	0	0	0	0	-0.401381	0	0	0	-0.401381	-0.401381	-0.401381	0	0	35.1212	0	-1.17118	-0.843204	0.515547
309704	-2.04022	0.503592	47.3544	71.0316	0	0	0	0	0	0	1	0	0	0	1	1	1	1	0	28	102	493	0	0	continuous	g/day	-0.231195	-0.231195	1	0	0	0	0	-0.231195	0	0	0	-0.231195	-0.231195	-0.231195	0	0	59.193	0	-2.04022	-1.85131	0.503592
309719	-0.127833	0.180905	0.1	10	0	0	1	1	1	1	0	0	0	1	1	1	1	0	0	29	102	493	0	0	continuous	g/day	-0.276848	-0.276848	0	-0.276848	-0.276848	-0.276848	-0.276848	0	0	0	-0.276848	-0.276848	-0.276848	0	0	0	5.05	0	-0.127833	0.098387	0.180905
309719	-0.18633	0.189908	10	30	0	0	1	1	1	1	0	0	0	1	1	1	1	0	0	30	102	493	0	0	continuous	g/day	-0.53861	-0.53861	0	-0.53861	-0.53861	-0.53861	-0.53861	0	0	0	-0.53861	-0.53861	-0.53861	0	0	0	20	0	-0.18633	0.253784	0.189908
309719	-0.314711	0.266026	30	60	0	0	1	1	1	1	0	0	0	1	1	1	1	0	0	31	102	493	0	0	continuous	g/day	-0.319964	-0.319964	0	-0.319964	-0.319964	-0.319964	-0.319964	0	0	0	-0.319964	-0.319964	-0.319964	0	0	0	45	0	-0.314711	-0.0532589	0.266026
309719	-0.994252	0.457081	60	90	0	0	1	1	1	1	0	0	0	1	1	1	1	0	0	32	102	493	0	0	continuous	g/day	-0.173965	-0.173965	0	-0.173965	-0.173965	-0.173965	-0.173965	0	0	0	-0.173965	-0.173965	-0.173965	0	0	0	75	0	-0.994252	-0.852101	0.457081
309720	-0.314711	0.120448	5	14.9	0	4.9	0	1	1	0	0	0	0	0	1	1	0	0	0	33	102	493	0	0	continuous	g/day	-0.343365	-0.488984	0	0	-0.343365	-0.343365	0	0	0	0	0	-0.343365	0	0	0	2.45	9.95	-0.123197	-0.437908	-0.034138	0.120448
309720	-0.261365	0.125159	15	29.9	0	4.9	0	1	1	0	0	0	0	0	1	1	0	0	0	34	102	493	0	0	continuous	g/day	-0.384479	-0.530098	0	0	-0.384479	-0.384479	0	0	0	0	0	-0.384479	0	0	0	2.45	22.45	-0.123197	-0.384562	0.052804	0.125159
309720	-0.198451	0.159223	30	49.9	0	4.9	0	1	1	0	0	0	0	0	1	1	0	0	0	35	102	493	0	0	continuous	g/day	-0.211389	-0.357008	0	0	-0.211389	-0.211389	0	0	0	0	0	-0.211389	0	0	0	2.45	39.95	-0.123197	-0.321648	-0.0257195	0.159223
309720	-0.415515	0.226353	50	69.9	0	4.9	0	1	1	0	0	0	0	0	1	1	0	0	0	36	102	493	0	0	continuous	g/day	-0.081019	-0.226638	0	0	-0.081019	-0.081019	0	0	0	0	0	-0.081019	0	0	0	2.45	59.95	-0.123197	-0.538713	-0.349313	0.226353
309720	0.0582689	0.20081	70	105	0	4.9	0	1	1	0	0	0	0	0	1	1	0	0	0	37	102	493	0	0	continuous	g/day	-0.0124625	-0.158081	0	0	-0.0124625	-0.0124625	0	0	0	0	0	-0.0124625	0	0	0	2.45	87.5	-0.123197	-0.0649283	0.0684523	0.20081
309720	-0.356675	0.158687	5	14.9	0	4.9	0	1	1	0	0	0	0	0	0	1	0	0	0	38	102	493	0	0	continuous	g/day	-0.343365	-0.488984	0	0	-0.343365	-0.343365	0	0	0	0	0	-0.343365	0	0	0	2.45	9.95	-0.123197	-0.479872	-0.0761022	0.158687
309720	-0.139262	0.324292	15	19.9	0	4.9	0	1	1	0	0	0	0	0	0	1	0	0	0	39	102	493	0	0	continuous	g/day	-0.432096	-0.577715	0	0	-0.432096	-0.432096	0	0	0	0	0	-0.432096	0	0	0	2.45	17.45	-0.123197	-0.262459	0.213816	0.324292
309720	-0.71335	0.36406	20	29.9	0	4.9	0	1	1	0	0	0	0	0	0	1	0	0	0	40	102	493	0	0	continuous	g/day	-0.361627	-0.507246	0	0	-0.361627	-0.361627	0	0	0	0	0	-0.361627	0	0	0	2.45	24.95	-0.123197	-0.836547	-0.417854	0.36406
309720	-1.02165	0.565197	30	45	0	4.9	0	1	1	0	0	0	0	0	0	1	0	0	0	41	102	493	0	0	continuous	g/day	-0.231814	-0.377433	0	0	-0.231814	-0.231814	0	0	0	0	0	-0.231814	0	0	0	2.45	37.5	-0.123197	-1.14485	-0.832229	0.565197
309720	0.446287	0.252653	0	4.9	0	0	0	1	1	0	0	0	0	0	1	1	0	0	0	42	102	493	0	0	continuous	g/day	-0.145619	-0.145619	0	0	-0.145619	-0.145619	0	0	0	0	0	-0.145619	0	0	0	0	2.45	0	0.446287	0.565276	0.252653
309720	-0.431782	0.234273	0	4.9	0	0	0	1	1	0	0	0	0	0	0	1	0	0	0	43	102	493	0	0	continuous	g/day	-0.145619	-0.145619	0	0	-0.145619	-0.145619	0	0	0	0	0	-0.145619	0	0	0	0	2.45	0	-0.431782	-0.312793	0.234273
309720	0.127833	0.168593	0	4.9	0	0	0	1	1	0	0	0	0	1	1	1	0	0	0	44	102	493	0	0	continuous	g/day	-0.145619	-0.145619	0	0	-0.145619	-0.145619	0	0	0	0	-0.145619	-0.145619	0	0	0	0	2.45	0	0.127833	0.246823	0.168593
309720	-0.598837	0.195655	0	4.9	0	0	0	1	1	0	0	0	0	1	0	1	0	0	0	45	102	493	0	0	continuous	g/day	-0.145619	-0.145619	0	0	-0.145619	-0.145619	0	0	0	0	-0.145619	-0.145619	0	0	0	0	2.45	0	-0.598837	-0.479847	0.195655
309722	-1.51413	0.353647	0	20	0	0	0	0	0	0	1	0	0	1	1	1	0	1	1	46	102	493	0	0	continuous	g/day	-0.411847	-0.411847	1	0	0	0	0	-0.411847	0	0	-0.411847	-0.411847	0	-0.411847	-0.411847	0	10	0	-1.51413	-1.1776	0.353647
309722	-1.96611	0.457081	20	30	0	0	0	0	0	0	1	0	0	1	1	1	0	1	1	47	102	493	0	0	continuous	g/day	-0.506674	-0.506674	1	0	0	0	0	-0.506674	0	0	-0.506674	-0.506674	0	-0.506674	-0.506674	0	25	0	-1.96611	-1.5521	0.457081
309722	-0.693147	0.410571	30	45	0	0	0	0	0	0	1	0	0	1	1	1	0	1	1	48	102	493	0	0	continuous	g/day	-0.377433	-0.377433	0	0	0	0	0	-0.377433	0	0	-0.377433	-0.377433	0	-0.377433	-0.377433	0	37.5	0	-0.693147	-0.384736	0.410571
309723	-0.916291	0.216147	1	9	0	0	0	1	1	0	1	0	0	1	1	1	0	0	0	49	102	493	0	0	continuous	g/day	-0.28255	-0.28255	0	0	-0.28255	-0.28255	0	-0.28255	0	0	-0.28255	-0.28255	0	0	0	0	5	0	-0.916291	-0.685411	0.216147
309723	-0.510826	0.20687	10	34	0	0	0	1	1	0	1	0	0	1	1	1	0	0	0	50	102	493	0	0	continuous	g/day	-0.519592	-0.519592	0	0	-0.519592	-0.519592	0	-0.519592	0	0	-0.519592	-0.519592	0	0	0	0	22	0	-0.510826	-0.0862527	0.20687
309723	-0.510826	0.20687	34	51	0	0	0	1	1	0	1	0	0	1	1	1	0	0	0	51	102	493	0	0	continuous	g/day	-0.335376	-0.335376	0	0	-0.335376	-0.335376	0	-0.335376	0	0	-0.335376	-0.335376	0	0	0	0	42.5	0	-0.510826	-0.236781	0.20687
309723	-0.693147	0.383693	1	9	0	0	0	1	1	0	1	0	0	1	0	1	0	0	0	52	102	493	0	0	continuous	g/day	-0.28255	-0.28255	0	0	-0.28255	-0.28255	0	-0.28255	0	0	-0.28255	-0.28255	0	0	0	0	5	0	-0.693147	-0.462267	0.383693
309723	0.262364	0.324736	10	34	0	0	0	1	1	0	1	0	0	1	0	1	0	0	0	53	102	493	0	0	continuous	g/day	-0.519592	-0.519592	0	0	-0.519592	-0.519592	0	-0.519592	0	0	-0.519592	-0.519592	0	0	0	0	22	0	0.262364	0.686937	0.324736
309723	-0.916291	0.673229	34	51	0	0	0	1	1	0	1	0	0	1	0	1	0	0	0	54	102	493	0	0	continuous	g/day	-0.335376	-0.335376	0	0	-0.335376	-0.335376	0	-0.335376	0	0	-0.335376	-0.335376	0	0	0	0	42.5	0	-0.916291	-0.642246	0.673229
309729	-0.223144	0.130313	0	24	0	0	0	0	0	0	1	0	0	1	0	1	1	1	1	55	102	493	0	0	continuous	g/day	-0.431935	-0.431935	0	0	0	0	0	-0.431935	0	0	-0.431935	-0.431935	-0.431935	-0.431935	-0.431935	0	12	0	-0.223144	0.129803	0.130313
309729	0.182322	0.33145	48	72	0	0	0	0	0	0	1	0	0	1	0	1	1	1	1	56	102	493	0	0	continuous	g/day	-0.227365	-0.227365	0	0	0	0	0	-0.227365	0	0	-0.227365	-0.227365	-0.227365	-0.227365	-0.227365	0	60	0	0.182322	0.368108	0.33145
357413	-1.20397	0.233748	0	15.7848	0	0	0	1	1	0	1	0	0	0	0.8125	1	0	0	0	57	102	493	0	0	continuous	g/day	-0.372528	-0.372528	1	0	-0.372528	-0.372528	0	-0.372528	0	0	0	-0.372528	0	0	0	0	7.8924	0	-1.20397	-0.89957	0.233748
357413	-0.916291	0.319582	15.7848	23.6772	0	0	0	1	1	0	1	0	0	0	0.8125	1	0	0	0	58	102	493	0	0	continuous	g/day	-0.559613	-0.559613	0	0	-0.559613	-0.559613	0	-0.559613	0	0	0	-0.559613	0	0	0	0	19.731	0	-0.916291	-0.459015	0.319582
357413	-0.693147	0.250212	0	15.7848	0	0	0	1	1	0	1	0	0	0	0.8125	0	0	0	0	59	102	493	0	0	continuous	g/day	-0.372528	-0.372528	0	0	-0.372528	-0.372528	0	-0.372528	0	0	0	0	0	0	0	0	7.8924	0	-0.693147	-0.388744	0.250212
357413	-0.223144	0.369112	15.7848	23.6772	0	0	0	1	1	0	1	0	0	0	0.8125	0	0	0	0	60	102	493	0	0	continuous	g/day	-0.559613	-0.559613	0	0	-0.559613	-0.559613	0	-0.559613	0	0	0	0	0	0	0	0	19.731	0	-0.223144	0.234132	0.369112
357429	-0.733969	0.221959	0.1	15	0	0	0	0	0	1	1	0	0	1	0	1	0	0	0	61	102	493	0	0	continuous	g/day	-0.365381	-0.365381	0	0	0	0	-0.365381	-0.365381	0	0	-0.365381	-0.365381	0	0	0	0	7.55	0	-0.733969	-0.435406	0.221959
357429	-0.314711	0.258061	15.1	30	0	0	0	0	0	1	1	0	0	1	0	1	0	0	0	62	102	493	0	0	continuous	g/day	-0.529177	-0.529177	0	0	0	0	-0.529177	-0.529177	0	0	-0.529177	-0.529177	0	0	0	0	22.55	0	-0.314711	0.117694	0.258061
357429	-0.0202027	0.400157	30	45	0	0	0	0	0	1	1	0	0	1	0	1	0	0	0	63	102	493	0	0	continuous	g/day	-0.377433	-0.377433	0	0	0	0	-0.377433	-0.377433	0	0	-0.377433	-0.377433	0	0	0	0	37.5	0	-0.0202027	0.288208	0.400157
432641	0.832909	0.396262	33.5833	50.375	0	0	1	1	1	0	1	0	0	1	1	1	1	1	1	64	102	493	0	0	continuous	g/day	-0.339494	-0.339494	1	-0.339494	-0.339494	-0.339494	0	-0.339494	0	0	-0.339494	-0.339494	-0.339494	-0.339494	-0.339494	0	41.9792	0	0.832909	1.11032	0.396262
432641	-0.105361	0.410571	0	65	0	0	1	1	1	0	1	0	0	1	1	1	1	1	1	65	102	493	0	0	continuous	g/day	-0.365334	-0.365334	0	-0.365334	-0.365334	-0.365334	0	-0.365334	0	0	-0.365334	-0.365334	-0.365334	-0.365334	-0.365334	0	32.5	0	-0.105361	0.193164	0.410571
432641	-0.105361	0.457081	0	52	0	0	1	1	1	0	1	0	0	1	0	1	1	1	1	66	102	493	0	0	continuous	g/day	-0.401519	-0.401519	0	-0.401519	-0.401519	-0.401519	0	-0.401519	0	0	-0.401519	-0.401519	-0.401519	-0.401519	-0.401519	0	26	0	-0.105361	0.222732	0.457081
437014	-0.430783	0.132345	4.90735	9.81817	0	4.90735	0	0	0	1	1	0	0	0	0.517378	1	1	0	1	67	102	493	0	0	continuous	g/day	-0.265758	-0.411582	0	0	0	0	-0.265758	-0.265758	0	0	0	-0.265758	-0.265758	0	-0.265758	2.45367	7.36276	-0.123378	-0.554161	-0.213625	0.132345
437014	-0.105361	0.137499	9.81817	14.7273	0	4.90735	0	0	0	1	1	0	0	0	0.517378	1	1	0	1	68	102	493	0	0	continuous	g/day	-0.419243	-0.565067	0	0	0	0	-0.419243	-0.419243	0	0	0	-0.419243	-0.419243	0	-0.419243	2.45367	12.2727	-0.123378	-0.228739	0.237215	0.137499
437014	-0.0953102	0.176823	0	4.90735	0	0	0	0	0	1	1	0	0	1	0.517378	1	1	0	1	69	102	493	0	0	continuous	g/day	-0.145824	-0.145824	0	0	0	0	-0.145824	-0.145824	0	0	-0.145824	-0.145824	-0.145824	0	-0.145824	0	2.45367	0	-0.0953102	0.0238466	0.176823
437516	0.604316	0.300483	30.1	60	0.1	30	0	0	0	0	1	0	0	0	1	1	0	1	1	70	102	493	0	0	continuous	g/day	0.12443	-0.319556	0	0	0	0	0	0.12443	0	0	0	0.12443	0	0.12443	0.12443	15.05	45.05	-0.480874	0.123442	0.50264	0.300483
437516	0.774727	0.34249	60	90	0.1	30	0	0	0	0	1	0	0	0	1	1	0	1	1	71	102	493	0	0	continuous	g/day	0.270022	-0.173965	0	0	0	0	0	0.270022	0	0	0	0.270022	0	0.270022	0.270022	15.05	75	-0.480874	0.293854	0.554085	0.34249
437516	0.207014	0.194423	30.1	60	0.1	30	0	0	0	0	1	0	0	0	1	1	0	1	1	72	102	493	0	0	continuous	g/day	0.12443	-0.319556	0	0	0	0	0	0.12443	0	0	0	0.12443	0	0.12443	0.12443	15.05	45.05	-0.480874	-0.273859	0.105339	0.194423
437516	0.802002	0.237366	60	90	0.1	30	0	0	0	0	1	0	0	0	1	1	0	1	1	73	102	493	0	0	continuous	g/day	0.270022	-0.173965	0	0	0	0	0	0.270022	0	0	0	0.270022	0	0.270022	0.270022	15.05	75	-0.480874	0.321128	0.581359	0.237366
437516	-0.792993	0.356529	0.1	30	0	0	0	0	0	0	1	0	0	1	1	1	0	1	1	74	102	493	0	0	continuous	g/day	-0.443986	-0.443986	0	0	0	0	0	-0.443986	0	0	-0.443986	-0.443986	0	-0.443986	-0.443986	0	15.05	0	-0.792993	-0.430199	0.356529
437516	-0.262364	0.280258	0.1	30	0	0	0	0	0	0	1	0	0	1	1	1	0	1	1	75	102	493	0	0	continuous	g/day	-0.443986	-0.443986	0	0	0	0	0	-0.443986	0	0	-0.443986	-0.443986	0	-0.443986	-0.443986	0	15.05	0	-0.262364	0.100429	0.280258
437703	-0.18633	0.163738	10	20	0	10	0	0	0	0	1	0	0	1	0.763	1	1	1	0	76	102	493	0	0	continuous	g/day	-0.298677	-0.572366	0	0	0	0	0	-0.298677	0	0	-0.298677	-0.298677	-0.298677	-0.298677	0	5	15	-0.243938	-0.430268	0.0577277	0.163738
437703	-0.328504	0.126642	20	30	0	10	0	0	0	0	1	0	0	1	0.763	1	1	1	0	77	102	493	0	0	continuous	g/day	-0.232985	-0.506674	0	0	0	0	0	-0.232985	0	0	-0.232985	-0.232985	-0.232985	-0.232985	0	5	25	-0.243938	-0.572442	-0.138125	0.126642
437800	-1.17118	0.457081	0	12	0	0	0	0	0	0	1	0	0	1	0.745562	1	1	1	1	78	102	493	0	0	continuous	g/day	-0.314275	-0.314275	0	0	0	0	0	-0.314275	0	0	-0.314275	-0.314275	-0.314275	-0.314275	-0.314275	0	6	0	-1.17118	-0.91438	0.457081
437800	0.10436	0.586664	12	12	0	0	0	0	0	0	1	0	0	1	0.745562	1	1	1	1	79	102	493	0	0	continuous	g/day	-0.568272	-0.568272	0	0	0	0	0	-0.568272	0	0	-0.568272	-0.568272	-0.568272	-0.568272	-0.568272	0	12	0	0.10436	0.568711	0.586664
437800	-0.274437	0.524495	24	24	0	0	0	0	0	0	1	0	0	1	0.745562	1	1	1	1	80	102	493	0	0	continuous	g/day	-0.519396	-0.519396	0	0	0	0	0	-0.519396	0	0	-0.519396	-0.519396	-0.519396	-0.519396	-0.519396	0	24	0	-0.274437	0.149976	0.524495
437800	-0.0202027	0.353647	36	54	0	0	0	0	0	0	1	0	0	1	0.745562	1	1	1	1	81	102	493	0	0	continuous	g/day	-0.316414	-0.316414	0	0	0	0	0	-0.316414	0	0	-0.316414	-0.316414	-0.316414	-0.316414	-0.316414	0	45	0	-0.0202027	0.238348	0.353647
438157	0.0953102	0.170524	0	25	0	0	0	1	1	0	1	0	0	1	1	1	0	0	0	82	102	493	0	0	continuous	g/day	-0.435037	-0.435037	0	0	-0.435037	-0.435037	0	-0.435037	0	0	-0.435037	-0.435037	0	0	0	0	12.5	0	0.0953102	0.450791	0.170524
438157	-0.0725707	0.176823	25	50	0	0	0	1	1	0	1	0	0	1	1	1	0	0	0	83	102	493	0	0	continuous	g/day	-0.379902	-0.379902	0	0	-0.379902	-0.379902	0	-0.379902	0	0	-0.379902	-0.379902	0	0	0	0	37.5	0	-0.0725707	0.237858	0.176823
438157	-0.328504	0.211551	50	75	0	0	0	1	1	0	1	0	0	1	1	1	0	0	0	84	102	493	0	0	continuous	g/day	-0.216125	-0.216125	0	0	-0.216125	-0.216125	0	-0.216125	0	0	-0.216125	-0.216125	0	0	0	0	62.5	0	-0.328504	-0.151902	0.211551
438157	-0.328504	0.211551	75	112.5	0	0	0	1	1	0	1	0	0	1	1	1	0	0	0	85	102	493	0	0	continuous	g/day	-0.161585	-0.161585	0	0	-0.161585	-0.161585	0	-0.161585	0	0	-0.161585	-0.161585	0	0	0	0	93.75	0	-0.328504	-0.196469	0.211551
438221	-0.673345	0.240047	13.2	39.6	0	0.333333	0	0	0	0	1	0	0	1	0.782	1	1	1	0	86	102	493	0	0	continuous	g/day	-0.474377	-0.484741	0	0	0	0	0	-0.474377	0	0	-0.474377	-0.474377	-0.474377	-0.474377	0	0.166667	26.4	-0.00848542	-0.68183	-0.285717	0.240047
438221	-0.798508	0.286717	39.6	59.4	0	0.333333	0	0	0	0	1	0	0	1	0.782	1	1	1	0	87	102	493	0	0	continuous	g/day	-0.275102	-0.285466	0	0	0	0	0	-0.275102	0	0	-0.275102	-0.275102	-0.275102	-0.275102	0	0.166667	49.5	-0.00848542	-0.806993	-0.573714	0.286717
438221	0.0198026	0.221069	0.44	12.76	0	0.333333	0	0	0	0	1	0	0	1	0.782	1	1	1	0	88	102	493	0	0	continuous	g/day	-0.330949	-0.341313	0	0	0	0	0	-0.330949	0	0	-0.330949	-0.330949	-0.330949	-0.330949	0	0.166667	6.6	-0.00848542	0.0113172	0.290231	0.221069
439948	-0.105361	0.0569244	0	0.164384	0	0	0	0	0	1	1	0	0	0	0.441	1	1	0	0	89	102	493	0	0	continuous	g/day	-0.00511741	-0.00511741	0	0	0	0	-0.00511741	-0.00511741	0	0	0	-0.00511741	-0.00511741	0	0	0	0.0821918	0	-0.105361	-0.101179	0.0569244
439948	-0.356675	0.0733883	0	5	0	0	0	0	0	1	1	0	0	0	0.441	1	1	0	0	90	102	493	0	0	continuous	g/day	-0.148404	-0.148404	0	0	0	0	-0.148404	-0.148404	0	0	0	-0.148404	-0.148404	0	0	0	2.5	0	-0.356675	-0.23541	0.0733883
439948	-0.510826	0.0858348	10	20	0	0	0	0	0	1	1	0	0	0	0.441	1	1	0	0	91	102	493	0	0	continuous	g/day	-0.572366	-0.572366	0	0	0	0	-0.572366	-0.572366	0	0	0	-0.572366	-0.572366	0	0	0	15	0	-0.510826	-0.0431293	0.0858348
439948	-0.510826	0.119899	30	50	0	0	0	0	0	1	1	0	0	0	0.441	1	1	0	0	92	102	493	0	0	continuous	g/day	-0.356608	-0.356608	0	0	0	0	-0.356608	-0.356608	0	0	0	-0.356608	-0.356608	0	0	0	40	0	-0.510826	-0.219431	0.119899
439948	-0.693147	0.250212	60	90	0	0	0	0	0	1	1	0	0	0	0.441	1	1	0	0	93	102	493	0	0	continuous	g/day	-0.173965	-0.173965	0	0	0	0	-0.173965	-0.173965	0	0	0	-0.173965	-0.173965	0	0	0	75	0	-0.693147	-0.550996	0.250212
501454	-1.07881	0.258061	0	10	0	0	0	1	1	1	0	1	0	1	0.72	1	0	0	0	94	102	493	0	0	continuous	g/day	-0.273689	-0.273689	1	0	-0.273689	-0.273689	-0.273689	0	-0.273689	0	-0.273689	-0.273689	0	0	0	0	5	0	-1.07881	-0.855171	0.258061
501454	-1.20397	0.349359	10	20	0	0	0	1	1	1	0	1	0	1	0.72	1	0	0	0	95	102	493	0	0	continuous	g/day	-0.572366	-0.572366	0	0	-0.572366	-0.572366	-0.572366	0	-0.572366	0	-0.572366	-0.572366	0	0	0	0	15	0	-1.20397	-0.736277	0.349359
501454	-0.867501	0.311534	20	30	0	0	0	1	1	1	0	1	0	1	0.72	1	0	0	0	96	102	493	0	0	continuous	g/day	-0.506674	-0.506674	0	0	-0.506674	-0.506674	-0.506674	0	-0.506674	0	-0.506674	-0.506674	0	0	0	0	25	0	-0.867501	-0.453483	0.311534
501454	-0.891598	0.258987	0	10	0	0	0	0	0	1	0	1	0	1	0.72	1	1	1	0	97	102	493	0	0	continuous	g/day	-0.273689	-0.273689	0	0	0	0	-0.273689	0	-0.273689	0	-0.273689	-0.273689	-0.273689	-0.273689	0	0	5	0	-0.891598	-0.667959	0.258987
501454	-0.941609	0.347188	10	20	0	0	0	0	0	1	0	1	0	1	0.72	1	1	1	0	98	102	493	0	0	continuous	g/day	-0.572366	-0.572366	0	0	0	0	-0.572366	0	-0.572366	0	-0.572366	-0.572366	-0.572366	-0.572366	0	0	15	0	-0.941609	-0.473912	0.347188
501454	-0.597837	0.323325	20	30	0	0	0	0	0	1	0	1	0	1	0.72	1	1	1	0	99	102	493	0	0	continuous	g/day	-0.506674	-0.506674	0	0	0	0	-0.506674	0	-0.506674	0	-0.506674	-0.506674	-0.506674	-0.506674	0	0	25	0	-0.597837	-0.183819	0.323325

## Sheet: pred
ln_rr_outer_lower	ln_rr_inner_lower	ln_rr	ln_rr_inner_upper	ln_rr_outer_upper	risk	bprf
0	0	0	0	0	0	0
-0.0958724	-0.0703434	-0.0705292	-0.0449193	-0.0193903	1.13636	-0.0255362
-0.190381	-0.139686	-0.140055	-0.0891996	-0.0385047	2.27273	-0.050709
-0.282611	-0.207357	-0.207905	-0.132412	-0.0571583	3.40909	-0.0752751
-0.371475	-0.272558	-0.273278	-0.174048	-0.0751313	4.54545	-0.0989446
-0.455715	-0.334367	-0.33525	-0.213517	-0.0921689	5.68182	-0.121382
-0.53392	-0.391747	-0.392782	-0.250159	-0.107986	6.81818	-0.142213
-0.604572	-0.443585	-0.444757	-0.283262	-0.122275	7.95455	-0.161031
-0.66612	-0.488745	-0.490036	-0.312099	-0.134724	9.09091	-0.177425
-0.717083	-0.526137	-0.527527	-0.335977	-0.145031	10.2273	-0.190999
-0.756162	-0.55481	-0.556275	-0.354286	-0.152934	11.3636	-0.201408
-0.782369	-0.574039	-0.575555	-0.366565	-0.158235	12.5	-0.208389
-0.796214	-0.584197	-0.58574	-0.373052	-0.161035	13.6364	-0.212076
-0.800108	-0.587054	-0.588605	-0.374877	-0.161823	14.7727	-0.213113
-0.797378	-0.585051	-0.586597	-0.373598	-0.161271	15.9091	-0.212386
-0.790737	-0.580178	-0.581711	-0.370486	-0.159927	17.0455	-0.210617
-0.781154	-0.573147	-0.574661	-0.365996	-0.157989	18.1818	-0.208065
-0.769083	-0.564291	-0.565781	-0.36034	-0.155548	19.3182	-0.20485
-0.755434	-0.554276	-0.55574	-0.353945	-0.152787	20.4545	-0.201214
-0.740557	-0.54336	-0.544796	-0.346975	-0.149778	21.5909	-0.197252
-0.724715	-0.531737	-0.533141	-0.339552	-0.146574	22.7273	-0.193032
-0.70808	-0.519531	-0.520903	-0.331758	-0.14321	23.8636	-0.188601
-0.690703	-0.506782	-0.50812	-0.323617	-0.139695	25	-0.183973
-0.672903	-0.493722	-0.495026	-0.315277	-0.136095	26.1364	-0.179232
-0.655057	-0.480628	-0.481897	-0.306916	-0.132486	27.2727	-0.174478
-0.637431	-0.467695	-0.46893	-0.298657	-0.128921	28.4091	-0.169784
-0.620088	-0.45497	-0.456172	-0.290532	-0.125414	29.5455	-0.165164
-0.603169	-0.442556	-0.443725	-0.282604	-0.121992	30.6818	-0.160658
-0.586688	-0.430464	-0.431601	-0.274883	-0.118658	31.8182	-0.156268
-0.570655	-0.4187	-0.419806	-0.26737	-0.115416	32.9545	-0.151997
-0.555073	-0.407267	-0.408343	-0.26007	-0.112264	34.0909	-0.147847
-0.539952	-0.396173	-0.397219	-0.252985	-0.109206	35.2273	-0.143819
-0.525286	-0.385412	-0.38643	-0.246114	-0.10624	36.3636	-0.139913
-0.511064	-0.374977	-0.375967	-0.23945	-0.103363	37.5	-0.136125
-0.49727	-0.364856	-0.36582	-0.232987	-0.100573	38.6364	-0.132451
-0.483893	-0.355041	-0.355979	-0.22672	-0.0978679	39.7727	-0.128888
-0.470921	-0.345523	-0.346436	-0.220642	-0.0952443	40.9091	-0.125433
-0.458342	-0.336294	-0.337182	-0.214748	-0.0927001	42.0455	-0.122082
-0.446145	-0.327345	-0.32821	-0.209033	-0.0902333	43.1818	-0.118833
-0.434321	-0.318669	-0.319511	-0.203493	-0.0878418	44.3182	-0.115684
-0.422859	-0.31026	-0.311079	-0.198123	-0.0855237	45.4545	-0.112631
-0.411752	-0.30211	-0.302908	-0.192919	-0.0832772	46.5909	-0.109672
-0.400989	-0.294213	-0.294991	-0.187877	-0.0811006	47.7273	-0.106806
-0.390565	-0.286565	-0.287322	-0.182992	-0.0789922	48.8636	-0.104029
-0.38047	-0.279158	-0.279896	-0.178263	-0.0769505	50	-0.101341
-0.370699	-0.271989	-0.272707	-0.173684	-0.0749742	51.1364	-0.0987378
-0.361244	-0.265051	-0.265751	-0.169254	-0.0730619	52.2727	-0.0962194
-0.352099	-0.258341	-0.259024	-0.16497	-0.0712123	53.4091	-0.0937835
-0.343258	-0.251855	-0.25252	-0.160827	-0.0694242	54.5455	-0.0914287
-0.334715	-0.245587	-0.246236	-0.156825	-0.0676965	55.6818	-0.0891534
-0.326466	-0.239534	-0.240167	-0.15296	-0.0660282	56.8182	-0.0869562
-0.318504	-0.233692	-0.234309	-0.149229	-0.0644177	57.9545	-0.0848353
-0.310821	-0.228055	-0.228657	-0.14563	-0.0628638	59.0909	-0.0827889
-0.303409	-0.222617	-0.223205	-0.142157	-0.0613649	60.2273	-0.0808149
-0.296259	-0.217371	-0.217945	-0.138807	-0.0599188	61.3636	-0.0789104
-0.289367	-0.212314	-0.212874	-0.135578	-0.0585247	62.5	-0.0770745
-0.282725	-0.207441	-0.207989	-0.132466	-0.0571815	63.6364	-0.0753055
-0.276328	-0.202747	-0.203282	-0.129469	-0.0558876	64.7727	-0.0736015
-0.270171	-0.19823	-0.198753	-0.126584	-0.0546424	65.9091	-0.0719617
-0.264253	-0.193887	-0.194399	-0.123811	-0.0534454	67.0455	-0.0703853
-0.258569	-0.189717	-0.190218	-0.121148	-0.0522959	68.1818	-0.0688714
-0.253118	-0.185717	-0.186208	-0.118594	-0.0511934	69.3182	-0.0674195
-0.247897	-0.181887	-0.182367	-0.116148	-0.0501375	70.4545	-0.0660289
-0.242904	-0.178223	-0.178694	-0.113808	-0.0491276	71.5909	-0.0646989
-0.238137	-0.174726	-0.175187	-0.111575	-0.0481636	72.7273	-0.0634293
-0.233603	-0.171399	-0.171852	-0.109451	-0.0472465	73.8636	-0.0622216
-0.229324	-0.168259	-0.168704	-0.107446	-0.046381	75	-0.0610818
-0.225302	-0.165308	-0.165745	-0.105561	-0.0455676	76.1364	-0.0600105
-0.221536	-0.162545	-0.162974	-0.103797	-0.0448059	77.2727	-0.0590074
-0.218023	-0.159968	-0.16039	-0.102151	-0.0440955	78.4091	-0.0580718
-0.214781	-0.157589	-0.158005	-0.100632	-0.0434397	79.5455	-0.0572082
-0.211844	-0.155434	-0.155845	-0.0992559	-0.0428457	80.6818	-0.056426
-0.209225	-0.153512	-0.153918	-0.0980286	-0.0423159	81.8182	-0.0557283
-0.206928	-0.151827	-0.152228	-0.0969524	-0.0418514	82.9545	-0.0551164
-0.204955	-0.150379	-0.150777	-0.0960281	-0.0414524	84.0909	-0.054591
-0.20331	-0.149173	-0.149567	-0.0952576	-0.0411198	85.2273	-0.0541529
-0.20202	-0.148226	-0.148618	-0.0946532	-0.0408589	86.3636	-0.0538093
-0.201095	-0.147547	-0.147937	-0.0942194	-0.0406716	87.5	-0.0535627
-0.200532	-0.147134	-0.147523	-0.0939557	-0.0405578	88.6364	-0.0534129
-0.200332	-0.146987	-0.147375	-0.093862	-0.0405173	89.7727	-0.0533596
-0.200497	-0.147108	-0.147497	-0.0939392	-0.0405507	90.9091	-0.0534035
-0.201042	-0.147508	-0.147898	-0.0941949	-0.040661	92.0455	-0.0535488
-0.201982	-0.148198	-0.148589	-0.0946352	-0.0408511	93.1818	-0.0537991
-0.203317	-0.149177	-0.149571	-0.0952605	-0.041121	94.3182	-0.0541546
-0.205048	-0.150447	-0.150845	-0.0960717	-0.0414712	95.4545	-0.0546157
-0.207178	-0.15201	-0.152412	-0.0970697	-0.041902	96.5909	-0.0551831
-0.20971	-0.153868	-0.154275	-0.0982561	-0.0424141	97.7273	-0.0558576
-0.212645	-0.156022	-0.156434	-0.0996313	-0.0430078	98.8636	-0.0566394
-0.215979	-0.158468	-0.158887	-0.101193	-0.043682	100	-0.0575273
-0.21971	-0.161205	-0.161631	-0.102941	-0.0444366	101.136	-0.0585211
-0.223842	-0.164237	-0.164671	-0.104877	-0.0452723	102.273	-0.0596216
-0.22838	-0.167566	-0.168009	-0.107003	-0.0461901	103.409	-0.0608303
-0.233329	-0.171198	-0.17165	-0.109322	-0.047191	104.545	-0.0621485
-0.238695	-0.175135	-0.175597	-0.111836	-0.0482762	105.682	-0.0635777
-0.244484	-0.179382	-0.179856	-0.114549	-0.0494471	106.818	-0.0651197
-0.250703	-0.183946	-0.184431	-0.117463	-0.050705	107.955	-0.0667763
-0.25736	-0.18883	-0.189329	-0.120582	-0.0520514	109.091	-0.0685495
-0.264464	-0.194042	-0.194555	-0.12391	-0.0534881	110.227	-0.0704415
-0.272022	-0.199588	-0.200115	-0.127451	-0.0550168	111.364	-0.0724547
-0.280045	-0.205475	-0.206017	-0.13121	-0.0566395	112.5	-0.0745918
