# Supplementary material for: A burden of proof study on alcohol consumption and ischemic heart disease
Source: Nat Commun. 2024 May 14;15:4082. doi: 10.1038/s41467-024-47632-7 (PMC11094064; doi:10.1038/s41467-024-47632-7)
Supplement: Supplementary file 4 — Source Data [file 41467_2024_47632_MOESM4_ESM.zip › Alcohol_IHD_Source_Data_Files/figureS3a_S5e.xlsx]

## Sheet: data
study_id	ln_rr	ln_rr_se	alt_risk_lower	alt_risk_upper	ref_risk_lower	ref_risk_upper	cov_adjusted_1	cov_adjusted_2	cov_adjusted_3	cov_rep_geography	cov_exposure_study	cov_sick_quitters	cov_non_drinker	percent_male	cov_older	cov_bmi	cov_blood_pressure	cov_cholesterol	cov_ihd	cov_mi	seq	rei_id	cause_id	bundle_id	bundle_version_id	risk_type	risk_unit	signal	re_signal	is_outlier	em_adjusted_1	em_adjusted_2	em_adjusted_4	em_rep_geography	em_exposure_study	em_sick_quitters	em_non_drinker	em_older	em_bmi	em_blood_pressure	em_cholesterol	em_ihd	em_mi	ref_risk	alt_risk	ref_ln_rr	alt_ln_rr	residual	residual_sd
122170	-0.18633	0.100922	1.42857	20	0	1.42857	0	0	0	1	0	0	1	1	1	1	0	1	0	1	0	102	493	0	0	continuous	g/day	-0.190593	-0.209638	0	0	0	0	-0.190593	0	0	-0.190593	-0.190593	-0.190593	0	-0.190593	0	-0.190593	0.714286	10.7143	-0.0177999	-0.204129	-0.00937001	0.167556
122170	-0.105361	0.11498	20	30	0	1.42857	0	0	0	1	0	0	1	1	1	1	0	1	0	1	1	102	493	0	0	continuous	g/day	-0.301346	-0.320391	0	0	0	0	-0.301346	0	0	-0.301346	-0.301346	-0.301346	0	-0.301346	0	-0.301346	0.714286	25	-0.0177999	-0.12316	0.174429	0.234533
122170	-0.274437	0.0965954	1.42857	20	0	1.42857	0	0	0	1	0	0	1	0	1	1	0	1	0	1	2	102	493	0	0	continuous	g/day	-0.190593	-0.209638	0	0	0	0	-0.190593	0	0	-0.190593	-0.190593	-0.190593	0	-0.190593	0	-0.190593	0.714286	10.7143	-0.0177999	-0.292237	-0.0974773	0.164986
122170	-0.287682	0.225099	20	30	0	1.42857	0	0	0	1	0	0	1	0	1	1	0	1	0	1	3	102	493	0	0	continuous	g/day	-0.301346	-0.320391	0	0	0	0	-0.301346	0	0	-0.301346	-0.301346	-0.301346	0	-0.301346	0	-0.301346	0.714286	25	-0.0177999	-0.305482	-0.00789212	0.304064
129944	-0.235722	0.0224763	10	10	0	0	0	0	1	1	0	0	1	1	1	0	0	0	0	1	4	102	493	0	0	continuous	g/day	-0.222866	-0.222866	0	0	0	-0.222866	-0.222866	0	0	-0.222866	-0.222866	0	0	0	0	-0.222866	0	10	0	-0.235722	-0.0287988	0.143957
129944	-0.223144	0.0285505	20	20	0	0	0	0	1	1	0	0	1	1	1	0	0	0	0	1	5	102	493	0	0	continuous	g/day	-0.313415	-0.313415	0	0	0	-0.313415	-0.313415	0	0	-0.313415	-0.313415	0	0	0	0	-0.313415	0	20	0	-0.223144	0.0678521	0.201991
129944	-0.18633	0.0369467	30	30	0	0	0	0	1	1	0	0	1	1	1	0	0	0	0	1	6	102	493	0	0	continuous	g/day	-0.31741	-0.31741	0	0	0	-0.31741	-0.31741	0	0	-0.31741	-0.31741	0	0	0	0	-0.31741	0	30	0	-0.18633	0.108375	0.205855
129944	-0.301105	0.047758	40	40	0	0	0	0	1	1	0	0	1	1	1	0	0	0	0	1	7	102	493	0	0	continuous	g/day	-0.282748	-0.282748	0	0	0	-0.282748	-0.282748	0	0	-0.282748	-0.282748	0	0	0	0	-0.282748	0	40	0	-0.301105	-0.0385828	0.186612
129944	-0.162519	0.0682345	50	50	0	0	0	0	1	1	0	0	1	1	1	0	0	0	0	1	8	102	493	0	0	continuous	g/day	-0.247205	-0.247205	0	0	0	-0.247205	-0.247205	0	0	-0.247205	-0.247205	0	0	0	0	-0.247205	0	50	0	-0.162519	0.0670032	0.171848
129944	-0.0833816	0.0439973	60	90	0	0	0	0	1	1	0	0	1	1	1	0	0	0	0	1	9	102	493	0	0	continuous	g/day	-0.205005	-0.205005	0	0	0	-0.205005	-0.205005	0	0	-0.205005	-0.205005	0	0	0	0	-0.205005	0	75	0	-0.0833816	0.106958	0.137998
298262	-0.210721	0.139208	10	10	0	0.328767	1	1	1	0	0	0	0	1	1	1	0	0	0	1	10	102	493	0	0	continuous	g/day	-0.21843	-0.222866	0	-0.21843	-0.21843	-0.21843	0	0	0	0	-0.21843	-0.21843	0	0	0	-0.21843	0.164384	10	-0.00412458	-0.214846	-0.00791603	0.198991
298262	-0.385662	0.152764	20	20	0	0.328767	1	1	1	0	0	0	0	1	1	1	0	0	0	1	11	102	493	0	0	continuous	g/day	-0.308979	-0.313415	0	-0.308979	-0.308979	-0.308979	0	0	0	0	-0.308979	-0.308979	0	0	0	-0.308979	0.164384	20	-0.00412458	-0.389787	-0.0987853	0.251639
298262	-0.0833816	0.147469	30	45	0	0.328767	1	1	1	0	0	0	0	1	1	1	0	0	0	1	12	102	493	0	0	continuous	g/day	-0.287342	-0.291777	0	-0.287342	-0.287342	-0.287342	0	0	0	0	-0.287342	-0.287342	0	0	0	-0.287342	0.164384	37.5	-0.00412458	-0.0875062	0.183406	0.237491
298262	-0.287682	0.150451	10	10	0	0.328767	1	1	1	0	0	0	0	0	1	1	0	0	0	1	13	102	493	0	0	continuous	g/day	-0.21843	-0.222866	0	-0.21843	-0.21843	-0.21843	0	0	0	0	-0.21843	-0.21843	0	0	0	-0.21843	0.164384	10	-0.00412458	-0.291807	-0.0848771	0.207012
298262	-0.235722	0.211194	20	20	0	0.328767	1	1	1	0	0	0	0	0	1	1	0	0	0	1	14	102	493	0	0	continuous	g/day	-0.308979	-0.313415	0	-0.308979	-0.308979	-0.308979	0	0	0	0	-0.308979	-0.308979	0	0	0	-0.308979	0.164384	20	-0.00412458	-0.239847	0.0511548	0.29084
298262	0.215111	0.216147	30	45	0	0.328767	1	1	1	0	0	0	0	0	1	1	0	0	0	1	15	102	493	0	0	continuous	g/day	-0.287342	-0.291777	0	-0.287342	-0.287342	-0.287342	0	0	0	0	-0.287342	-0.287342	0	0	0	-0.287342	0.164384	37.5	-0.00412458	0.210987	0.481899	0.285262
298262	-0.0487902	0.14093	0	0.328767	0	0	1	1	1	0	0	0	0	1	1	1	0	0	0	1	16	102	493	0	0	continuous	g/day	-0.00443579	-0.00443579	0	-0.00443579	-0.00443579	-0.00443579	0	0	0	0	-0.00443579	-0.00443579	0	0	0	-0.00443579	0	0.164384	0	-0.0487902	-0.0446717	0.140959
298262	-0.425268	0.128592	0	0.328767	0	0	1	1	1	0	0	0	0	0	1	1	0	0	0	1	17	102	493	0	0	continuous	g/day	-0.00443579	-0.00443579	0	-0.00443579	-0.00443579	-0.00443579	0	0	0	0	-0.00443579	-0.00443579	0	0	0	-0.00443579	0	0.164384	0	-0.425268	-0.421149	0.128623
298264	-0.314711	0.213859	8	15	1	7	0	0	1	0	1	0	0	0.24	1	0	0	0	1	0	18	102	493	0	0	continuous	g/day	-0.141545	-0.241286	0	0	0	-0.141545	0	-0.141545	0	0	-0.141545	0	0	0	-0.141545	0	4	11.5	-0.0948701	-0.409581	-0.183291	0.263505
298264	-0.139262	0.207845	16	24	1	7	0	0	1	0	1	0	0	0.24	1	0	0	0	1	0	19	102	493	0	0	continuous	g/day	-0.211403	-0.311144	0	0	0	-0.211403	0	-0.211403	0	0	-0.211403	0	0	0	-0.211403	0	4	20	-0.0948701	-0.234132	0.0570189	0.287416
298266	0	0.256511	1.28571	19.2857	0	1.28571	0	0	0	1	0	0	0	1	1	1	0	0	1	0	20	102	493	0	0	continuous	g/day	-0.187146	-0.204314	0	0	0	0	-0.187146	0	0	0	-0.187146	-0.187146	0	0	-0.187146	0	0.642857	10.2857	-0.0160345	-0.0160345	0.173759	0.287733
298266	-0.328504	0.273959	20.5714	54	0	1.28571	0	0	0	1	0	0	0	1	1	1	0	0	1	0	21	102	493	0	0	continuous	g/day	-0.270648	-0.287816	0	0	0	0	-0.270648	0	0	0	-0.270648	-0.270648	0	0	-0.270648	0	0.642857	37.2857	-0.0160345	-0.344539	-0.0772163	0.329809
298266	-0.18633	0.344798	54	81	0	1.28571	0	0	0	1	0	0	0	1	1	1	0	0	1	0	22	102	493	0	0	continuous	g/day	-0.196247	-0.213415	0	0	0	0	-0.196247	0	0	0	-0.196247	-0.196247	0	0	-0.196247	0	0.642857	67.5	-0.0160345	-0.202364	-0.00412069	0.37071
298266	0.0304592	0.434885	0	1.28571	0	0	0	0	0	1	0	0	1	1	1	1	0	0	1	0	23	102	493	0	0	continuous	g/day	-0.017168	-0.017168	0	0	0	0	-0.017168	0	0	-0.017168	-0.017168	-0.017168	0	0	-0.017168	0	0	0.642857	0	0.0304592	0.0463992	0.435023
298268	-0.510826	0.17384	1.42857	10	0	0	0	0	1	1	1	0	1	1	1	0	0	0	0	1	24	102	493	0	0	continuous	g/day	-0.136142	-0.136142	0	0	0	-0.136142	-0.136142	-0.136142	0	-0.136142	-0.136142	0	0	0	0	-0.136142	0	5.71429	0	-0.510826	-0.384422	0.194332
298268	-0.446287	0.165484	11.4286	30	0	0	0	0	1	1	1	0	1	1	1	0	0	0	0	1	25	102	493	0	0	continuous	g/day	-0.303861	-0.303861	0	0	0	-0.303861	-0.303861	-0.303861	0	-0.303861	-0.303861	0	0	0	0	-0.303861	0	20.7143	0	-0.446287	-0.164162	0.254891
298268	-0.673345	0.211824	31.4286	50	0	0	0	0	1	1	1	0	1	1	1	0	0	0	0	1	26	102	493	0	0	continuous	g/day	-0.279853	-0.279853	0	0	0	-0.279853	-0.279853	-0.279853	0	-0.279853	-0.279853	0	0	0	0	-0.279853	0	40.7143	0	-0.673345	-0.41351	0.277037
298268	-0.116534	0.21927	51.4286	70	0	0	0	0	1	1	1	0	1	1	1	0	0	0	0	1	27	102	493	0	0	continuous	g/day	-0.223554	-0.223554	0	0	0	-0.223554	-0.223554	-0.223554	0	-0.223554	-0.223554	0	0	0	0	-0.223554	0	60.7143	0	-0.116534	0.0910289	0.261578
298268	-0.261365	0.216875	71.4286	107.143	0	0	0	0	1	1	1	0	1	1	1	0	0	0	0	1	28	102	493	0	0	continuous	g/day	-0.199744	-0.199744	0	0	0	-0.199744	-0.199744	-0.199744	0	-0.199744	-0.199744	0	0	0	0	-0.199744	0	89.2857	0	-0.261365	-0.0759091	0.251547
298269	-0.261365	0.118326	0	14	0	0	0	0	0	0	0	0	1	0	0	1	1	0	0	1	29	102	493	0	0	continuous	g/day	-0.154288	-0.154288	0	0	0	0	0	0	0	-0.154288	0	-0.154288	-0.154288	0	0	-0.154288	0	7	0	-0.261365	-0.118113	0.153919
298269	-0.693147	0.38132	14	21	0	0	0	0	0	0	0	0	1	0	0	1	1	0	0	1	30	102	493	0	0	continuous	g/day	-0.299166	-0.299166	0	0	0	0	0	0	0	-0.299166	0	-0.299166	-0.299166	0	0	-0.299166	0	17.5	0	-0.693147	-0.415382	0.426424
298270	0.0582689	0.357231	0	1.43	0	0	0	0	0	1	0	0	0	0	1	0	0	0	0	1	31	102	493	0	0	continuous	g/day	-0.019064	-0.019064	0	0	0	0	-0.019064	0	0	0	-0.019064	0	0	0	0	-0.019064	0	0.715	0	0.0582689	0.0759692	0.357438
298270	-0.478036	0.341399	1.43	20	0	0	0	0	0	1	0	0	0	0	1	0	0	0	0	1	32	102	493	0	0	continuous	g/day	-0.209653	-0.209653	0	0	0	0	-0.209653	0	0	0	-0.209653	0	0	0	0	-0.209653	0	10.715	0	-0.478036	-0.28338	0.366668
298270	0.10436	0.315912	20	40	0	0	0	0	0	1	0	0	0	0	1	0	0	0	0	1	33	102	493	0	0	continuous	g/day	-0.310858	-0.310858	0	0	0	0	-0.310858	0	0	0	-0.310858	0	0	0	0	-0.310858	0	30	0	0.10436	0.392982	0.373009
298270	-1.66073	0.713592	40	60	0	0	0	0	0	1	0	0	0	0	1	0	0	0	0	1	34	102	493	0	0	continuous	g/day	-0.249037	-0.249037	0	0	0	0	-0.249037	0	0	0	-0.249037	0	0	0	0	-0.249037	0	50	0	-1.66073	-1.42951	0.731067
298275	-0.356675	0.0340641	0	7.71429	0	0	0	0	0	0	0	0	1	1	1	1	0	0	0	1	35	102	493	0	0	continuous	g/day	-0.0947634	-0.0947634	1	0	0	0	0	0	0	-0.0947634	-0.0947634	-0.0947634	0	0	0	-0.0947634	0	3.85714	0	-0.356675	-0.26869	0.0693962
298275	-0.356675	0.0733883	12	12	0	0	0	0	0	0	0	0	1	1	1	1	0	0	0	1	36	102	493	0	0	continuous	g/day	-0.251437	-0.251437	0	0	0	0	0	0	0	-0.251437	-0.251437	-0.251437	0	0	0	-0.251437	0	12	0	-0.356675	-0.123224	0.17641
298275	-0.356675	0.0393242	24	36	0	0	0	0	0	0	0	0	1	1	1	1	0	0	0	1	37	102	493	0	0	continuous	g/day	-0.315061	-0.315061	0	0	0	0	0	0	0	-0.315061	-0.315061	-0.315061	0	0	0	-0.315061	0	30	0	-0.356675	-0.0641509	0.204824
298275	-0.510826	0.0465106	48	72	0	0	0	0	0	0	0	0	1	1	1	1	0	0	0	1	38	102	493	0	0	continuous	g/day	-0.225545	-0.225545	1	0	0	0	0	0	0	-0.225545	-0.225545	-0.225545	0	0	0	-0.225545	0	60	0	-0.510826	-0.301414	0.151231
298275	-0.356675	0.0733883	0	7.71429	0	0	0	0	0	0	0	0	1	0	1	1	0	0	0	1	39	102	493	0	0	continuous	g/day	-0.0947634	-0.0947634	0	0	0	0	0	0	0	-0.0947634	-0.0947634	-0.0947634	0	0	0	-0.0947634	0	3.85714	0	-0.356675	-0.26869	0.0950858
298275	-0.510826	0.0858348	12	12	0	0	0	0	0	0	0	0	1	0	1	1	0	0	0	1	40	102	493	0	0	continuous	g/day	-0.251437	-0.251437	0	0	0	0	0	0	0	-0.251437	-0.251437	-0.251437	0	0	0	-0.251437	0	12	0	-0.510826	-0.277374	0.181941
298275	-0.510826	0.0858348	24	36	0	0	0	0	0	0	0	0	1	0	1	1	0	0	0	1	41	102	493	0	0	continuous	g/day	-0.315061	-0.315061	0	0	0	0	0	0	0	-0.315061	-0.315061	-0.315061	0	0	0	-0.315061	0	30	0	-0.510826	-0.218302	0.218573
298275	-0.510826	0.0858348	48	72	0	0	0	0	0	0	0	0	1	0	1	1	0	0	0	1	42	102	493	0	0	continuous	g/day	-0.225545	-0.225545	0	0	0	0	0	0	0	-0.225545	-0.225545	-0.225545	0	0	0	-0.225545	0	60	0	-0.510826	-0.301414	0.167556
298281	-0.210721	0.0281995	5	15	0	0	1	1	1	0	0	1	1	0	1	0	0	0	1	0	43	102	493	0	0	continuous	g/day	-0.215341	-0.215341	0	-0.215341	-0.215341	-0.215341	0	0	-0.215341	-0.215341	-0.215341	0	0	0	-0.215341	0	0	10	0	-0.210721	-0.0107839	0.140255
298281	-0.274437	0.0403633	15	25	0	0	1	1	1	0	0	1	1	0	1	0	0	0	1	0	44	102	493	0	0	continuous	g/day	-0.309835	-0.309835	0	-0.309835	-0.309835	-0.309835	0	0	-0.309835	-0.309835	-0.309835	0	0	0	-0.309835	0	0	20	0	-0.274437	0.0132349	0.201758
298281	-0.562119	0.0798144	25	35	0	0	1	1	1	0	0	1	1	0	1	0	0	0	1	0	45	102	493	0	0	continuous	g/day	-0.315776	-0.315776	0	-0.315776	-0.315776	-0.315776	0	0	-0.315776	-0.315776	-0.315776	0	0	0	-0.315776	0	0	30	0	-0.562119	-0.268931	0.216704
298281	-0.314711	0.09057	35	45	0	0	1	1	1	0	0	1	1	0	1	0	0	0	1	0	46	102	493	0	0	continuous	g/day	-0.282658	-0.282658	0	-0.282658	-0.282658	-0.282658	0	0	-0.282658	-0.282658	-0.282658	0	0	0	-0.282658	0	0	40	0	-0.314711	-0.0522718	0.201805
298281	-0.653926	0.190616	45	55	0	0	1	1	1	0	0	1	1	0	1	0	0	0	1	0	47	102	493	0	0	continuous	g/day	-0.247672	-0.247672	0	-0.247672	-0.247672	-0.247672	0	0	-0.247672	-0.247672	-0.247672	0	0	0	-0.247672	0	0	50	0	-0.653926	-0.423971	0.247597
298281	-0.544727	0.117811	55	90	0	0	1	1	1	0	0	1	1	0	1	0	0	0	1	0	48	102	493	0	0	continuous	g/day	-0.208086	-0.208086	0	-0.208086	-0.208086	-0.208086	0	0	-0.208086	-0.208086	-0.208086	0	0	0	-0.208086	0	0	72.5	0	-0.544727	-0.351526	0.177497
298283	-0.356675	0.201137	0	42.619	0	0	0	0	1	1	0	0	0	1	1	0	0	0	0	1	49	102	493	0	0	continuous	g/day	-0.252339	-0.252339	0	0	0	-0.252339	-0.252339	0	0	0	-0.252339	0	0	0	0	-0.252339	0	21.3095	0	-0.356675	-0.122386	0.257635
298283	-0.356675	0.258061	42.619	63.9284	0	0	0	0	1	1	0	0	0	1	1	0	0	0	0	1	50	102	493	0	0	continuous	g/day	-0.240283	-0.240283	0	0	0	-0.240283	-0.240283	0	0	0	-0.240283	0	0	0	0	-0.240283	0	53.2737	0	-0.356675	-0.13358	0.300163
298330	-0.040822	0.1543	0.1	22.9	0	0	0	0	0	0	0	0	0	1	1	1	1	0	0	1	51	102	493	0	0	continuous	g/day	-0.21034	-0.21034	0	0	0	0	0	0	0	0	-0.21034	-0.21034	-0.21034	0	0	-0.21034	0	11.5	0	-0.040822	0.154472	0.204495
298330	-0.198451	0.143932	23	45.9	0	0	0	0	0	0	0	0	0	1	1	1	1	0	0	1	52	102	493	0	0	continuous	g/day	-0.299471	-0.299471	0	0	0	0	0	0	0	0	-0.299471	-0.299471	-0.299471	0	0	-0.299471	0	34.45	0	-0.198451	0.0795984	0.239213
298330	-0.274437	0.162515	46	68.9	0	0	0	0	0	0	0	0	0	1	1	1	1	0	0	1	53	102	493	0	0	continuous	g/day	-0.230646	-0.230646	0	0	0	0	0	0	0	0	-0.230646	-0.230646	-0.230646	0	0	-0.230646	0	57.45	0	-0.274437	-0.0602891	0.219239
298330	-0.0512933	0.201499	69	103.5	0	0	0	0	0	0	0	0	0	1	1	1	1	0	0	1	54	102	493	0	0	continuous	g/day	-0.199247	-0.199247	0	0	0	0	0	0	0	0	-0.199247	-0.199247	-0.199247	0	0	-0.199247	0	86.25	0	-0.0512933	0.133701	0.238248
298330	-0.18633	0.234708	0.1	22.9	0	0	0	0	0	0	0	0	0	0	1	1	1	0	0	1	55	102	493	0	0	continuous	g/day	-0.21034	-0.21034	0	0	0	0	0	0	0	0	-0.21034	-0.21034	-0.21034	0	0	-0.21034	0	11.5	0	-0.18633	0.00896442	0.270366
298330	0.371564	0.387828	23	45.9	0	0	0	0	0	0	0	0	0	0	1	1	1	0	0	1	56	102	493	0	0	continuous	g/day	-0.299471	-0.299471	0	0	0	0	0	0	0	0	-0.299471	-0.299471	-0.299471	0	0	-0.299471	0	34.45	0	0.371564	0.649613	0.432339
298330	1.41099	0.470297	46	69	0	0	0	0	0	0	0	0	0	0	1	1	1	0	0	1	57	102	493	0	0	continuous	g/day	-0.230553	-0.230553	1	0	0	0	0	0	0	0	-0.230553	-0.230553	-0.230553	0	0	-0.230553	0	57.5	0	1.41099	1.62505	0.492764
298331	-1.13943	0.233748	0.142857	21.2857	0	0	0	0	0	0	0	1	0	1	1	1	1	0	1	0	58	102	493	0	0	continuous	g/day	-0.203016	-0.203016	1	0	0	0	0	0	-0.203016	0	-0.203016	-0.203016	-0.203016	0	-0.203016	0	0	10.7143	0	-1.13943	-0.95094	0.267236
298331	-1.46968	0.247924	21.4286	42.7143	0	0	0	0	0	0	0	1	0	1	1	1	1	0	1	0	59	102	493	0	0	continuous	g/day	-0.306149	-0.306149	1	0	0	0	0	0	-0.306149	0	-0.306149	-0.306149	-0.306149	0	-0.306149	0	0	32.0714	0	-1.46968	-1.18543	0.315625
298331	-0.916291	0.250212	42.8571	64.1429	0	0	0	0	0	0	0	1	0	1	1	1	1	0	1	0	60	102	493	0	0	continuous	g/day	-0.2397	-0.2397	0	0	0	0	0	0	-0.2397	0	-0.2397	-0.2397	-0.2397	0	-0.2397	0	0	53.5	0	-0.916291	-0.693737	0.293247
298331	-1.42712	0.348276	64.2857	96.4286	0	0	0	0	0	0	0	1	0	1	1	1	1	0	1	0	61	102	493	0	0	continuous	g/day	-0.201122	-0.201122	1	0	0	0	0	0	-0.201122	0	-0.201122	-0.201122	-0.201122	0	-0.201122	0	0	80.3571	0	-1.42712	-1.24038	0.371163
309660	-0.356675	0.253161	10	10	0	0.333333	0	1	1	1	1	0	1	1	1	0	0	0	0	1	62	102	493	0	0	continuous	g/day	-0.218368	-0.222866	0	0	-0.218368	-0.218368	-0.218368	-0.218368	0	-0.218368	-0.218368	0	0	0	0	-0.218368	0.166667	10	-0.00418175	-0.360857	-0.153927	0.29036
309660	0.0676586	0.419111	20	30	0	0.333333	0	1	1	1	1	0	1	1	1	0	0	0	0	1	63	102	493	0	0	continuous	g/day	-0.315894	-0.320391	0	0	-0.315894	-0.315894	-0.315894	-0.315894	0	-0.315894	-0.315894	0	0	0	0	-0.315894	0.166667	25	-0.00418175	0.0634769	0.360956	0.466304
309660	0.24686	0.286017	0.333333	1	0	0.333333	0	1	1	1	1	0	1	1	1	0	0	0	0	1	64	102	493	0	0	continuous	g/day	-0.0133795	-0.0178767	0	0	-0.0133795	-0.0133795	-0.0133795	-0.0133795	0	-0.0133795	-0.0133795	0	0	0	0	-0.0133795	0.166667	0.666667	-0.00418175	0.242678	0.259282	0.286244
309660	0.173953	0.276534	1.42857	1.42857	0	0.333333	0	1	1	1	1	0	1	1	1	0	0	0	0	1	65	102	493	0	0	continuous	g/day	-0.0334837	-0.0379808	0	0	-0.0334837	-0.0334837	-0.0334837	-0.0334837	0	-0.0334837	-0.0334837	0	0	0	0	-0.0334837	0.166667	1.42857	-0.00418175	0.169772	0.205042	0.277594
309660	-0.0304592	0.257668	2.85714	5.71429	0	0.333333	0	1	1	1	1	0	1	1	1	0	0	0	0	1	66	102	493	0	0	continuous	g/day	-0.103871	-0.108368	0	0	-0.103871	-0.103871	-0.103871	-0.103871	0	-0.103871	-0.103871	0	0	0	0	-0.103871	0.166667	4.28571	-0.00418175	-0.034641	0.0659818	0.266783
309660	-0.527633	0.342789	7.14286	8.57143	0	0.333333	0	1	1	1	1	0	1	1	1	0	0	0	0	1	67	102	493	0	0	continuous	g/day	-0.180645	-0.185142	0	0	-0.180645	-0.180645	-0.180645	-0.180645	0	-0.180645	-0.180645	0	0	0	0	-0.180645	0.166667	7.85714	-0.00418175	-0.531814	-0.359909	0.362571
309662	0.182322	0.155678	1.78571	10.7143	0	0	0	0	0	0	0	0	1	1	1	1	1	0	0	1	68	102	493	0	0	continuous	g/day	-0.147172	-0.147172	0	0	0	0	0	0	0	-0.147172	-0.147172	-0.147172	-0.147172	0	0	-0.147172	0	6.25	0	0.182322	0.318966	0.181804
309662	-0.527633	0.124706	12.5	60.7143	0	0	0	0	0	0	0	0	1	1	1	1	1	0	0	1	69	102	493	0	0	continuous	g/day	-0.279916	-0.279916	0	0	0	0	0	0	0	-0.279916	-0.279916	-0.279916	-0.279916	0	0	-0.279916	0	36.6071	0	-0.527633	-0.26774	0.217821
309662	-0.634878	0.197242	62.5	93.75	0	0	0	0	0	0	0	0	1	1	1	1	1	0	0	1	70	102	493	0	0	continuous	g/day	-0.202516	-0.202516	0	0	0	0	0	0	0	-0.202516	-0.202516	-0.202516	-0.202516	0	0	-0.202516	0	78.125	0	-0.634878	-0.446849	0.235795
309663	-0.415515	0.106565	2	12	0	1	0	0	0	1	0	0	0	0	1	1	0	0	0	1	71	102	493	0	0	continuous	g/day	-0.147769	-0.161164	0	0	0	0	-0.147769	0	0	0	-0.147769	-0.147769	0	0	0	-0.147769	0.5	7	-0.0124938	-0.428009	-0.278317	0.148085
309663	-0.478036	0.125053	13	30	0	1	0	0	0	1	0	0	0	0	1	1	0	0	0	1	72	102	493	0	0	continuous	g/day	-0.295285	-0.30868	0	0	0	0	-0.295285	0	0	0	-0.295285	-0.295285	0	0	0	-0.295285	0.5	21.5	-0.0124938	-0.49053	-0.203873	0.23329
309663	-0.616186	0.190253	30	45	0	1	0	0	0	1	0	0	0	0	1	1	0	0	0	1	73	102	493	0	0	continuous	g/day	-0.278382	-0.291777	0	0	0	0	-0.278382	0	0	0	-0.278382	-0.278382	0	0	0	-0.278382	0.5	37.5	-0.0124938	-0.62868	-0.357717	0.266179
309665	-0.0833816	0.114675	10	60	0	10	0	0	0	1	1	0	0	1	1	1	0	0	0	1	74	102	493	0	0	continuous	g/day	-0.160269	-0.278753	0	0	0	0	-0.160269	-0.160269	0	0	-0.160269	-0.160269	0	0	0	-0.160269	5	35	-0.116442	-0.199824	0.065423	0.211614
309665	0.494696	0.242596	60	90	0	10	0	0	0	1	1	0	0	1	1	1	0	0	0	1	75	102	493	0	0	continuous	g/day	-0.0865208	-0.205005	0	0	0	0	-0.0865208	-0.0865208	0	0	-0.0865208	-0.0865208	0	0	0	-0.0865208	5	75	-0.116442	0.378254	0.575028	0.275609
309665	-0.0833816	0.396846	5	20	0	5	0	0	0	1	1	0	0	0	1	1	0	0	0	1	76	102	493	0	0	continuous	g/day	-0.178855	-0.242674	0	0	0	0	-0.178855	-0.178855	0	0	-0.178855	-0.178855	0	0	0	-0.178855	2.5	12.5	-0.0607629	-0.144145	0.0826795	0.42598
309665	0.329304	0.721874	20	30	0	5	0	0	0	1	1	0	0	0	1	1	0	0	0	1	77	102	493	0	0	continuous	g/day	-0.256572	-0.320391	0	0	0	0	-0.256572	-0.256572	0	0	-0.256572	-0.256572	0	0	0	-0.256572	2.5	25	-0.0607629	0.268541	0.567523	0.750258
309665	-0.350657	0.121035	0	10	0	0	0	0	0	1	1	0	1	1	1	1	0	0	0	1	78	102	493	0	0	continuous	g/day	-0.118484	-0.118484	0	0	0	0	-0.118484	-0.118484	0	-0.118484	-0.118484	-0.118484	0	0	0	-0.118484	0	5	0	-0.350657	-0.240649	0.142703
309665	-0.336472	0.169131	0	5	0	0	0	0	0	1	1	0	1	0	1	1	0	0	0	1	79	102	493	0	0	continuous	g/day	-0.0638191	-0.0638191	0	0	0	0	-0.0638191	-0.0638191	0	-0.0638191	-0.0638191	-0.0638191	0	0	0	-0.0638191	0	2.5	0	-0.336472	-0.277218	0.173963
309668	-0.579818	0.086609	0.1	4.9	0	0	0	0	0	1	1	0	0	0	1	1	0	0	0	1	80	102	493	0	0	continuous	g/day	-0.0639464	-0.0639464	1	0	0	0	-0.0639464	-0.0639464	0	0	-0.0639464	-0.0639464	0	0	0	-0.0639464	0	2.5	0	-0.579818	-0.520446	0.0957374
309668	-0.967584	0.114528	5	14.9	0	0	0	0	0	1	1	0	0	0	1	1	0	0	0	1	81	102	493	0	0	continuous	g/day	-0.214687	-0.214687	1	0	0	0	-0.214687	-0.214687	0	0	-0.214687	-0.214687	0	0	0	-0.214687	0	9.95	0	-0.967584	-0.768254	0.178545
309668	-1.04982	0.203146	15	29.9	0	0	0	0	0	1	1	0	0	0	1	1	0	0	0	1	82	102	493	0	0	continuous	g/day	-0.313505	-0.313505	1	0	0	0	-0.313505	-0.313505	0	0	-0.313505	-0.313505	0	0	0	-0.313505	0	22.45	0	-1.04982	-0.758743	0.28509
309668	-0.616186	0.163394	30	45	0	0	0	0	0	1	1	0	0	0	1	1	0	0	0	1	83	102	493	0	0	continuous	g/day	-0.291777	-0.291777	0	0	0	0	-0.291777	-0.291777	0	0	-0.291777	-0.291777	0	0	0	-0.291777	0	37.5	0	-0.616186	-0.34528	0.247694
309669	-1.20397	0.496406	0.1	8.9	0	0	0	0	0	0	0	0	1	0.38	0	0	0	1	1	0	84	102	493	0	0	continuous	g/day	-0.108626	-0.108626	0	0	0	0	0	0	0	-0.108626	0	0	0	-0.108626	-0.108626	0	0	4.5	0	-1.20397	-1.10312	0.50122
309669	-0.693147	0.434885	9	34	0	0	0	0	0	0	0	0	1	0.38	0	0	0	1	1	0	85	102	493	0	0	continuous	g/day	-0.297143	-0.297143	0	0	0	0	0	0	0	-0.297143	0	0	0	-0.297143	-0.297143	0	0	21.5	0	-0.693147	-0.417259	0.474411
309669	-0.223144	0.722759	34	51	0	0	0	0	0	0	0	0	1	0.38	0	0	0	1	1	0	86	102	493	0	0	continuous	g/day	-0.273375	-0.273375	0	0	0	0	0	0	0	-0.273375	0	0	0	-0.273375	-0.273375	0	0	42.5	0	-0.223144	0.0306766	0.743506
309671	-0.0725707	0.0989198	1.4	4.9	0	0	0	0	0	1	1	0	1	1	1	1	1	1	0	1	87	102	493	0	0	continuous	g/day	-0.080812	-0.080812	0	0	0	0	-0.080812	-0.080812	0	-0.080812	-0.080812	-0.080812	-0.080812	-0.080812	0	-0.080812	0	3.15	0	-0.0725707	0.00246065	0.11155
309671	-0.0618754	0.094561	5	14.2	0	0	0	0	0	1	1	0	1	1	1	1	1	1	0	1	88	102	493	0	0	continuous	g/day	-0.209978	-0.209978	0	0	0	0	-0.209978	-0.209978	0	-0.209978	-0.209978	-0.209978	-0.209978	-0.209978	0	-0.209978	0	9.6	0	-0.0618754	0.133082	0.16398
309671	-0.210721	0.105999	14.25	23.9	0	0	0	0	0	1	1	0	1	1	1	1	1	1	0	1	89	102	493	0	0	continuous	g/day	-0.306004	-0.306004	0	0	0	0	-0.306004	-0.306004	0	-0.306004	-0.306004	-0.306004	-0.306004	-0.306004	0	-0.306004	0	19.075	0	-0.210721	0.0733938	0.222154
309671	-0.261365	0.102082	24.2	36.3	0	0	0	0	0	1	1	0	1	1	1	1	1	1	0	1	90	102	493	0	0	continuous	g/day	-0.314512	-0.314512	0	0	0	0	-0.314512	-0.314512	0	-0.314512	-0.314512	-0.314512	-0.314512	-0.314512	0	-0.314512	0	30.25	0	-0.261365	0.0306497	0.225137
309672	1.02962	0.390295	42.0081	63.0121	14.0027	28.0054	0	0	0	1	0	0	0	1	1	0	1	1	0	1	91	102	493	0	0	continuous	g/day	0.067945	-0.242225	0	0	0	0	0.067945	0	0	0	0.067945	0	0.067945	0.067945	0	0.067945	21.004	52.5101	-0.294157	0.735463	0.966535	0.419778
309672	0.0953102	0.344186	41.9697	62.9546	1.15091	41.9697	0	0	0	1	0	0	0	1	1	0	1	1	0	1	92	102	493	0	0	continuous	g/day	0.0172871	-0.242349	0	0	0	0	0.0172871	0	0	0	0.0172871	0	0.0172871	0.0172871	0	0.0172871	21.5603	52.4622	-0.295598	-0.200288	0.0792596	0.377322
309672	-0.336472	0.642073	1.15091	41.9697	0	1.11254	0	0	0	1	0	0	1	1	1	0	1	1	0	1	93	102	493	0	0	continuous	g/day	-0.244752	-0.259636	0	0	0	0	-0.244752	0	0	-0.244752	-0.244752	0	-0.244752	-0.244752	0	-0.244752	0.556271	21.5603	-0.01389	-0.350362	-0.109228	0.663098
309674	-0.346725	0.0772401	1.14286	8	0	0	1	1	1	1	1	0	1	1	1	0	0	0	0	1	94	102	493	0	0	continuous	g/day	-0.112356	-0.112356	0	-0.112356	-0.112356	-0.112356	-0.112356	-0.112356	0	-0.112356	-0.112356	0	0	0	0	-0.112356	0	4.57143	0	-0.346725	-0.242405	0.105379
309674	-0.558616	0.0804767	9.14286	16	0	0	1	1	1	1	1	0	1	1	1	0	0	0	0	1	95	102	493	0	0	continuous	g/day	-0.255214	-0.255214	0	-0.255214	-0.255214	-0.255214	-0.255214	-0.255214	0	-0.255214	-0.255214	0	0	0	0	-0.255214	0	12.5714	0	-0.558616	-0.321658	0.181632
309674	-0.586987	0.0800147	17.1429	32	0	0	1	1	1	1	1	0	1	1	1	0	0	0	0	1	96	102	493	0	0	continuous	g/day	-0.316985	-0.316985	0	-0.316985	-0.316985	-0.316985	-0.316985	-0.316985	0	-0.316985	-0.316985	0	0	0	0	-0.316985	0	24.5714	0	-0.586987	-0.292677	0.217494
309674	-0.49758	0.0813722	33.1429	49.7143	0	0	1	1	1	1	1	0	1	1	1	0	0	0	0	1	97	102	493	0	0	continuous	g/day	-0.277258	-0.277258	0	-0.277258	-0.277258	-0.277258	-0.277258	-0.277258	0	-0.277258	-0.277258	0	0	0	0	-0.277258	0	41.4286	0	-0.49758	-0.240155	0.194713
309676	-0.0100503	0.134969	11.2022	11.2022	0	11.2022	1	1	1	1	0	1	1	1	1	0	0	0	1	0	98	102	493	0	0	continuous	g/day	-0.110798	-0.24083	0	-0.110798	-0.110798	-0.110798	-0.110798	0	-0.110798	-0.110798	-0.110798	0	0	0	-0.110798	0	5.60108	11.2022	-0.128915	-0.138965	0.0928221	0.204514
309676	0.131028	0.156278	22.4043	33.6065	0	11.2022	1	1	1	1	0	1	1	1	1	0	0	0	1	0	99	102	493	0	0	continuous	g/day	-0.188547	-0.318579	0	-0.188547	-0.188547	-0.188547	-0.188547	0	-0.188547	-0.188547	-0.188547	0	0	0	-0.188547	0	5.60108	28.0054	-0.128915	0.00211357	0.306088	0.256391
309676	0.425268	0.283141	44.8086	56.0108	0	11.2022	1	1	1	1	0	1	1	1	1	0	0	0	1	0	100	102	493	0	0	continuous	g/day	-0.116581	-0.246613	0	-0.116581	-0.116581	-0.116581	-0.116581	0	-0.116581	-0.116581	-0.116581	0	0	0	-0.116581	0	5.60108	50.4097	-0.128915	0.296353	0.533509	0.323922
309676	0.385262	0.245258	67.2129	100.819	0	11.2022	1	1	1	1	0	1	1	1	1	0	0	0	1	0	101	102	493	0	0	continuous	g/day	-0.0695742	-0.199606	0	-0.0695742	-0.0695742	-0.0695742	-0.0695742	0	-0.0695742	-0.0695742	-0.0695742	0	0	0	-0.0695742	0	5.60108	84.0162	-0.128915	0.256348	0.44986	0.276351
309678	-0.127833	0.243025	3.33398	3.33398	0	0	1	1	1	1	1	0	1	1	1	0	0	0	0	1	102	102	493	0	0	continuous	g/day	-0.0861322	-0.0861322	0	-0.0861322	-0.0861322	-0.0861322	-0.0861322	-0.0861322	0	-0.0861322	-0.0861322	0	0	0	0	-0.0861322	0	3.33398	0	-0.127833	-0.0478624	0.249161
309688	0.00995033	0.0806983	1.14286	8	0	0	0	1	1	1	0	0	1	1	1	0	0	0	0	1	103	102	493	0	0	continuous	g/day	-0.112356	-0.112356	0	0	-0.112356	-0.112356	-0.112356	0	0	-0.112356	-0.112356	0	0	0	0	-0.112356	0	4.57143	0	0.00995033	0.114269	0.10794
309688	-0.139262	0.0878239	9.14286	16	0	0	0	1	1	1	0	0	1	1	1	0	0	0	0	1	104	102	493	0	0	continuous	g/day	-0.255214	-0.255214	0	0	-0.255214	-0.255214	-0.255214	0	0	-0.255214	-0.255214	0	0	0	0	-0.255214	0	12.5714	0	-0.139262	0.097696	0.185005
309688	0.254642	0.0969352	17.1429	24	0	0	0	1	1	1	0	0	1	1	1	0	0	0	0	1	105	102	493	0	0	continuous	g/day	-0.313847	-0.313847	1	0	-0.313847	-0.313847	-0.313847	0	0	-0.313847	-0.313847	0	0	0	0	-0.313847	0	20.5714	0	0.254642	0.546039	0.222468
309688	0.0861777	0.102478	25.1429	38.8571	0	0	0	1	1	1	0	0	1	1	1	0	0	0	0	1	106	102	493	0	0	continuous	g/day	-0.30978	-0.30978	1	0	-0.30978	-0.30978	-0.30978	0	0	-0.30978	-0.30978	0	0	0	0	-0.30978	0	32	0	0.0861777	0.373798	0.222632
309688	0.239017	0.111638	40	60	0	0	0	1	1	1	0	0	1	1	1	0	0	0	0	1	107	102	493	0	0	continuous	g/day	-0.249037	-0.249037	1	0	-0.249037	-0.249037	-0.249037	0	0	-0.249037	-0.249037	0	0	0	0	-0.249037	0	50	0	0.239017	0.47024	0.194188
309690	-0.18633	0.135833	0	12	0	0	0	0	0	1	0	0	1	0	1	1	1	0	1	0	108	102	493	0	0	continuous	g/day	-0.137326	-0.137326	0	0	0	0	-0.137326	0	0	-0.137326	-0.137326	-0.137326	-0.137326	0	-0.137326	0	0	6	0	-0.18633	-0.0588268	0.161639
309690	-0.400478	0.216974	12	18	0	0	0	0	0	1	0	0	1	0	1	1	1	0	1	0	109	102	493	0	0	continuous	g/day	-0.281168	-0.281168	0	0	0	0	-0.281168	0	0	-0.281168	-0.281168	-0.281168	-0.281168	0	-0.281168	0	0	15	0	-0.400478	-0.139423	0.281529
309696	-0.663588	0.53625	11	22	0	11	1	1	1	0	0	0	1	0.507	1	1	1	0	1	0	110	102	493	0	0	continuous	g/day	-0.160929	-0.289065	0	-0.160929	-0.160929	-0.160929	0	0	0	-0.160929	-0.160929	-0.160929	-0.160929	0	-0.160929	0	5.5	16.5	-0.126844	-0.790433	-0.514171	0.567078
309696	0.90138	0.434885	22	33	0	11	1	1	1	0	0	0	1	0.507	1	1	1	0	1	0	111	102	493	0	0	continuous	g/day	-0.191065	-0.319201	0	-0.191065	-0.191065	-0.191065	0	0	0	-0.191065	-0.191065	-0.191065	-0.191065	0	-0.191065	0	5.5	27.5	-0.126844	0.774536	1.07878	0.480208
309702	0	0.265677	0.0333333	9.1	0	0	0	0	0	1	1	0	1	1	0	1	1	1	0	1	112	102	493	0	0	continuous	g/day	-0.109838	-0.109838	0	0	0	0	-0.109838	-0.109838	0	-0.109838	0	-0.109838	-0.109838	-0.109838	0	-0.109838	0	4.56667	0	0	0.101981	0.274764
309702	0.182322	0.292126	9.1	13.65	0	0	0	0	0	1	1	0	1	1	0	1	1	1	0	1	113	102	493	0	0	continuous	g/day	-0.241646	-0.241646	0	0	0	0	-0.241646	-0.241646	0	-0.241646	0	-0.241646	-0.241646	-0.241646	0	-0.241646	0	11.375	0	0.182322	0.406682	0.330313
309705	0.460584	0.168399	0.333333	10	0	0	1	1	1	1	1	0	1	0	1	0	0	0	0	1	114	102	493	0	0	continuous	g/day	-0.122675	-0.122675	0	-0.122675	-0.122675	-0.122675	-0.122675	-0.122675	0	-0.122675	-0.122675	0	0	0	0	-0.122675	0	5.16667	0	0.460584	0.574484	0.185699
309705	0.8671	0.227633	10.3333	15.5	0	0	1	1	1	1	1	0	1	0	1	0	0	0	0	1	115	102	493	0	0	continuous	g/day	-0.260647	-0.260647	1	-0.260647	-0.260647	-0.260647	-0.260647	-0.260647	0	-0.260647	-0.260647	0	0	0	0	-0.260647	0	12.9167	0	0.8671	1.1091	0.281907
309705	0.457425	0.204182	0.333333	10	0	0	1	1	1	1	1	0	1	1	1	0	0	0	0	1	116	102	493	0	0	continuous	g/day	-0.122675	-0.122675	0	-0.122675	-0.122675	-0.122675	-0.122675	-0.122675	0	-0.122675	-0.122675	0	0	0	0	-0.122675	0	5.16667	0	0.457425	0.571325	0.218669
309705	0.398776	0.242433	10.3333	15.5	0	0	1	1	1	1	1	0	1	1	1	0	0	0	0	1	117	102	493	0	0	continuous	g/day	-0.260647	-0.260647	0	-0.260647	-0.260647	-0.260647	-0.260647	-0.260647	0	-0.260647	-0.260647	0	0	0	0	-0.260647	0	12.9167	0	0.398776	0.640779	0.293987
309706	-0.634878	0.146378	0	10	0	0	1	1	1	0	0	0	0	0	1	0	0	0	0	1	118	102	493	0	0	continuous	g/day	-0.118484	-0.118484	0	-0.118484	-0.118484	-0.118484	0	0	0	0	-0.118484	0	0	0	0	-0.118484	0	5	0	-0.634878	-0.52487	0.164745
309706	-0.798508	0.176823	10	20	0	0	1	1	1	0	0	0	0	0	1	0	0	0	0	1	119	102	493	0	0	continuous	g/day	-0.277684	-0.277684	0	-0.277684	-0.277684	-0.277684	0	0	0	0	-0.277684	0	0	0	0	-0.277684	0	15	0	-0.798508	-0.540687	0.250309
309706	-0.820981	0.197242	20	30	0	0	1	1	1	0	0	0	0	0	1	0	0	0	0	1	120	102	493	0	0	continuous	g/day	-0.320391	-0.320391	0	-0.320391	-0.320391	-0.320391	0	0	0	0	-0.320391	0	0	0	0	-0.320391	0	25	0	-0.820981	-0.523508	0.284059
309706	-0.755023	0.24911	20	40	0	0	1	1	1	0	0	0	0	0	1	0	0	0	0	1	121	102	493	0	0	continuous	g/day	-0.310858	-0.310858	0	-0.310858	-0.310858	-0.310858	0	0	0	0	-0.310858	0	0	0	0	-0.310858	0	30	0	-0.755023	-0.466401	0.31842
309706	-0.634878	0.208216	40	60	0	0	1	1	1	0	0	0	0	0	1	0	0	0	0	1	122	102	493	0	0	continuous	g/day	-0.249037	-0.249037	0	-0.249037	-0.249037	-0.249037	0	0	0	0	-0.249037	0	0	0	0	-0.249037	0	50	0	-0.634878	-0.403655	0.261916
309706	-1.30933	0.103435	0	10	0	0	1	1	1	0	0	0	0	0	1	0	0	0	0	1	123	102	493	0	0	continuous	g/day	-0.118484	-0.118484	1	-0.118484	-0.118484	-0.118484	0	0	0	0	-0.118484	0	0	0	0	-0.118484	0	5	0	-1.30933	-1.19933	0.128114
309706	-1.10866	0.171452	10	20	0	0	1	1	1	0	0	0	0	0	1	0	0	0	0	1	124	102	493	0	0	continuous	g/day	-0.277684	-0.277684	1	-0.277684	-0.277684	-0.277684	0	0	0	0	-0.277684	0	0	0	0	-0.277684	0	15	0	-1.10866	-0.850842	0.246544
309706	-0.693147	0.250212	20	30	0	0	1	1	1	0	0	0	0	0	1	0	0	0	0	1	125	102	493	0	0	continuous	g/day	-0.320391	-0.320391	0	-0.320391	-0.320391	-0.320391	0	0	0	0	-0.320391	0	0	0	0	-0.320391	0	25	0	-0.693147	-0.395674	0.323096
309706	-0.510826	0.410571	20	40	0	0	1	1	1	0	0	0	0	0	1	0	0	0	0	1	126	102	493	0	0	continuous	g/day	-0.310858	-0.310858	0	-0.310858	-0.310858	-0.310858	0	0	0	0	-0.310858	0	0	0	0	-0.310858	0	30	0	-0.510826	-0.222204	0.455965
309706	-1.60944	0.467495	40	60	0	0	1	1	1	0	0	0	0	0	1	0	0	0	0	1	127	102	493	0	0	continuous	g/day	-0.249037	-0.249037	0	-0.249037	-0.249037	-0.249037	0	0	0	0	-0.249037	0	0	0	0	-0.249037	0	50	0	-1.60944	-1.37821	0.493759
309709	-0.544727	0.351438	0	5.71429	0	0	0	0	0	1	1	0	0	1	1	1	1	1	0	1	128	102	493	0	0	continuous	g/day	-0.0722377	-0.0722377	0	0	0	0	-0.0722377	-0.0722377	0	0	-0.0722377	-0.0722377	-0.0722377	-0.0722377	0	-0.0722377	0	2.85714	0	-0.544727	-0.477657	0.354447
309709	-0.274437	0.233748	5.71429	11.2857	0	0	0	0	0	1	1	0	0	1	1	1	1	1	0	1	129	102	493	0	0	continuous	g/day	-0.194946	-0.194946	0	0	0	0	-0.194946	-0.194946	0	0	-0.194946	-0.194946	-0.194946	-0.194946	0	-0.194946	0	8.5	0	-0.274437	-0.0934357	0.264779
309709	-0.150823	0.230949	11.4286	17	0	0	0	0	0	1	1	0	0	1	1	1	1	1	0	1	130	102	493	0	0	continuous	g/day	-0.274144	-0.274144	0	0	0	0	-0.274144	-0.274144	0	0	-0.274144	-0.274144	-0.274144	-0.274144	0	-0.274144	0	14.2143	0	-0.150823	0.103711	0.289708
309709	0.122218	0.272408	17.1429	22.7143	0	0	0	0	0	1	1	0	0	1	1	1	1	1	0	1	131	102	493	0	0	continuous	g/day	-0.312048	-0.312048	0	0	0	0	-0.312048	-0.312048	0	0	-0.312048	-0.312048	-0.312048	-0.312048	0	-0.312048	0	19.9286	0	0.122218	0.411945	0.337407
309709	0	0.198394	22.8571	34.2857	0	0	0	0	0	1	1	0	0	1	1	1	1	1	0	1	132	102	493	0	0	continuous	g/day	-0.317746	-0.317746	0	0	0	0	-0.317746	-0.317746	0	0	-0.317746	-0.317746	-0.317746	-0.317746	0	-0.317746	0	28.5714	0	0	0.295017	0.283652
309709	0.122218	0.164065	11.4286	17.1429	0	11.4286	0	0	0	1	1	0	0	1	1	1	1	1	0	1	133	102	493	0	0	continuous	g/day	-0.142614	-0.274746	0	0	0	0	-0.142614	-0.142614	0	0	-0.142614	-0.142614	-0.142614	-0.142614	0	-0.142614	5.71429	14.2857	-0.13122	-0.00900244	0.25463	0.240093
309709	0.157004	0.190784	17.1429	25.7143	0	11.4286	0	0	0	1	1	0	0	1	1	1	1	1	0	1	134	102	493	0	0	continuous	g/day	-0.183486	-0.315619	0	0	0	0	-0.183486	-0.183486	0	0	-0.183486	-0.183486	-0.183486	-0.183486	0	-0.183486	5.71429	21.4286	-0.13122	0.0257837	0.327365	0.277395
309709	0.239017	0.2293	22.8571	34.2857	0	11.4286	0	0	0	1	1	0	0	1	1	1	1	1	0	1	135	102	493	0	0	continuous	g/day	-0.185614	-0.317746	0	0	0	0	-0.185614	-0.185614	0	0	-0.185614	-0.185614	-0.185614	-0.185614	0	-0.185614	5.71429	28.5714	-0.13122	0.107797	0.411353	0.306066
309709	-0.48858	0.173503	0	0	0	0	0	0	0	1	1	0	1	1	1	1	1	1	0	1	136	102	493	0	0	continuous	g/day	0	0	0	0	0	0	0	0	0	0	0	0	0	0	0	0	0	0	0	-0.48858	-0.48858	0.173503
309709	-0.593327	0.181796	0	11.4286	0	0	0	0	0	1	1	0	1	1	1	1	1	1	0	1	137	102	493	0	0	continuous	g/day	-0.132132	-0.132132	0	0	0	0	-0.132132	-0.132132	0	-0.132132	-0.132132	-0.132132	-0.132132	-0.132132	0	-0.132132	0	5.71429	0	-0.593327	-0.470646	0.200391
309716	-0.116534	0.250212	1	21	0	0	0	0	0	1	0	0	1	1	1	1	1	1	0	1	138	102	493	0	0	continuous	g/day	-0.21042	-0.21042	0	0	0	0	-0.21042	0	0	-0.21042	-0.21042	-0.21042	-0.21042	-0.21042	0	-0.21042	0	11	0	-0.116534	0.0788348	0.283953
309716	-0.430783	0.234989	22	32	0	0	0	0	0	1	0	0	1	1	1	1	1	1	0	1	139	102	493	0	0	continuous	g/day	-0.320056	-0.320056	0	0	0	0	-0.320056	0	0	-0.320056	-0.320056	-0.320056	-0.320056	-0.320056	0	-0.320056	0	27	0	-0.430783	-0.133622	0.311316
309716	-0.356675	0.202613	33	54	0	0	0	0	0	1	0	0	1	1	1	1	1	1	0	1	140	102	493	0	0	continuous	g/day	-0.270102	-0.270102	0	0	0	0	-0.270102	0	0	-0.270102	-0.270102	-0.270102	-0.270102	-0.270102	0	-0.270102	0	43.5	0	-0.356675	-0.105894	0.265988
309716	-0.415515	0.26037	55	76	0	0	0	0	0	1	0	0	1	1	1	1	1	1	0	1	141	102	493	0	0	continuous	g/day	-0.215725	-0.215725	0	0	0	0	-0.215725	0	0	-0.215725	-0.215725	-0.215725	-0.215725	-0.215725	0	-0.215725	0	65.5	0	-0.415515	-0.215221	0.29451
309717	-0.0100503	0.149562	0.1	5	0	0	0	0	0	1	0	0	1	1	1	1	1	1	1	1	144	102	493	0	0	continuous	g/day	-0.0651391	-0.0651391	0	0	0	0	-0.0651391	0	0	-0.0651391	-0.0651391	-0.0651391	-0.0651391	-0.0651391	-0.0651391	-0.0651391	0	2.55	0	-0.0100503	0.0504292	0.155229
309717	-0.301105	0.140143	5.1	30	0	0	0	0	0	1	0	0	1	1	1	1	1	1	1	1	145	102	493	0	0	continuous	g/day	-0.273387	-0.273387	0	0	0	0	-0.273387	0	0	-0.273387	-0.273387	-0.273387	-0.273387	-0.273387	-0.273387	-0.273387	0	17.55	0	-0.301105	-0.0472741	0.22375
309717	-0.634878	0.207679	30.1	45.15	0	0	0	0	0	1	0	0	1	1	1	1	1	1	1	1	146	102	493	0	0	continuous	g/day	-0.291318	-0.291318	0	0	0	0	-0.291318	0	0	-0.291318	-0.291318	-0.291318	-0.291318	-0.291318	-0.291318	-0.291318	0	37.625	0	-0.634878	-0.364399	0.278705
309718	0.0392207	0.270309	0.01	2.49	0	0	0	0	0	0	0	0	0	1	1	0	0	0	0	1	147	102	493	0	0	continuous	g/day	-0.0329284	-0.0329284	0	0	0	0	0	0	0	0	-0.0329284	0	0	0	0	-0.0329284	0	1.25	0	0.0392207	0.0697937	0.271124
309718	-0.116534	0.26024	2.5	28	0	0	0	0	0	0	0	0	0	1	1	0	0	0	0	1	148	102	493	0	0	continuous	g/day	-0.250381	-0.250381	0	0	0	0	0	0	0	0	-0.250381	0	0	0	0	-0.250381	0	15.25	0	-0.116534	0.115937	0.305359
309718	-0.616186	0.457081	28	56	0	0	0	0	0	0	0	0	0	1	1	0	0	0	0	1	149	102	493	0	0	continuous	g/day	-0.275333	-0.275333	0	0	0	0	0	0	0	0	-0.275333	0	0	0	0	-0.275333	0	42	0	-0.616186	-0.360548	0.489676
309718	0.215111	0.387573	56	84	0	0	0	0	0	0	0	0	0	1	1	0	0	0	0	1	150	102	493	0	0	continuous	g/day	-0.210227	-0.210227	0	0	0	0	0	0	0	0	-0.210227	0	0	0	0	-0.210227	0	70	0	0.215111	0.410301	0.410126
309718	0.0676586	0.218737	0.01	2.49	0	0	0	0	0	0	0	0	0	0	1	0	0	0	0	1	151	102	493	0	0	continuous	g/day	-0.0329284	-0.0329284	0	0	0	0	0	0	0	0	-0.0329284	0	0	0	0	-0.0329284	0	1.25	0	0.0676586	0.0982316	0.219744
309718	-0.198451	0.337991	2.5	14	0	0	0	0	0	0	0	0	0	0	1	0	0	0	0	1	152	102	493	0	0	continuous	g/day	-0.182889	-0.182889	0	0	0	0	0	0	0	0	-0.182889	0	0	0	0	-0.182889	0	8.25	0	-0.198451	-0.0286444	0.357566
309718	-0.248461	0.394485	14	21	0	0	0	0	0	0	0	0	0	0	1	0	0	0	0	1	153	102	493	0	0	continuous	g/day	-0.299166	-0.299166	0	0	0	0	0	0	0	0	-0.299166	0	0	0	0	-0.299166	0	17.5	0	-0.248461	0.0293042	0.438235
309718	-0.0943107	0.230204	0.01	2.49	0	0	0	0	0	0	0	0	1	1	1	0	0	0	0	1	154	102	493	0	0	continuous	g/day	-0.0329284	-0.0329284	0	0	0	0	0	0	0	-0.0329284	-0.0329284	0	0	0	0	-0.0329284	0	1.25	0	-0.0943107	-0.0637377	0.231161
309718	-0.248461	0.213995	2.5	28	0	0	0	0	0	0	0	0	1	1	1	0	0	0	0	1	155	102	493	0	0	continuous	g/day	-0.250381	-0.250381	0	0	0	0	0	0	0	-0.250381	-0.250381	0	0	0	0	-0.250381	0	15.25	0	-0.248461	-0.0159909	0.267044
309718	-0.755023	0.434885	28	56	0	0	0	0	0	0	0	0	1	1	1	0	0	0	0	1	156	102	493	0	0	continuous	g/day	-0.275333	-0.275333	0	0	0	0	0	0	0	-0.275333	-0.275333	0	0	0	0	-0.275333	0	42	0	-0.755023	-0.499385	0.469024
309718	0.076961	0.355998	56	84	0	0	0	0	0	0	0	0	1	1	1	0	0	0	0	1	157	102	493	0	0	continuous	g/day	-0.210227	-0.210227	0	0	0	0	0	0	0	-0.210227	-0.210227	0	0	0	0	-0.210227	0	70	0	0.076961	0.27215	0.380427
309718	0.122218	0.203869	0.01	2.49	0	0	0	0	0	0	0	0	1	0	1	0	0	0	0	1	158	102	493	0	0	continuous	g/day	-0.0329284	-0.0329284	0	0	0	0	0	0	0	-0.0329284	-0.0329284	0	0	0	0	-0.0329284	0	1.25	0	0.122218	0.152791	0.204948
309718	-0.139262	0.322732	2.5	14	0	0	0	0	0	0	0	0	1	0	1	0	0	0	0	1	159	102	493	0	0	continuous	g/day	-0.182889	-0.182889	0	0	0	0	0	0	0	-0.182889	-0.182889	0	0	0	0	-0.182889	0	8.25	0	-0.139262	0.0305444	0.343178
309718	-0.198451	0.382965	14	21	0	0	0	0	0	0	0	0	1	0	1	0	0	0	0	1	160	102	493	0	0	continuous	g/day	-0.299166	-0.299166	0	0	0	0	0	0	0	-0.299166	-0.299166	0	0	0	0	-0.299166	0	17.5	0	-0.198451	0.0793147	0.427896
309719	0.336472	0.601249	0.1	10	0	0	1	1	1	0	0	0	1	1	1	1	0	0	1	0	161	102	493	0	0	continuous	g/day	-0.119746	-0.119746	0	-0.119746	-0.119746	-0.119746	0	0	0	-0.119746	-0.119746	-0.119746	0	0	-0.119746	0	0	5.05	0	0.336472	0.447652	0.606084
309719	0.425268	0.615213	10	30	0	0	1	1	1	0	0	0	1	1	1	1	0	0	1	0	162	102	493	0	0	continuous	g/day	-0.29861	-0.29861	0	-0.29861	-0.29861	-0.29861	0	0	0	-0.29861	-0.29861	-0.29861	0	0	-0.29861	0	0	20	0	0.425268	0.702518	0.644037
309719	0.336472	0.75197	30	60	0	0	1	1	1	0	0	0	1	1	1	1	0	0	1	0	163	102	493	0	0	continuous	g/day	-0.265971	-0.265971	0	-0.265971	-0.265971	-0.265971	0	0	0	-0.265971	-0.265971	-0.265971	0	0	-0.265971	0	0	45	0	0.336472	0.583418	0.770879
309719	1.24415	0.760594	60	90	0	0	1	1	1	0	0	0	1	1	1	1	0	0	1	0	164	102	493	0	0	continuous	g/day	-0.205005	-0.205005	0	-0.205005	-0.205005	-0.205005	0	0	0	-0.205005	-0.205005	-0.205005	0	0	-0.205005	0	0	75	0	1.24415	1.43449	0.771758
309726	-0.0833816	0.159087	0	20	0	0	1	1	1	1	1	0	1	1	1	0	0	0	0	1	165	102	493	0	0	continuous	g/day	-0.194667	-0.194667	0	-0.194667	-0.194667	-0.194667	-0.194667	-0.194667	0	-0.194667	-0.194667	0	0	0	0	-0.194667	0	10	0	-0.0833816	0.0973607	0.201828
309726	-0.223144	0.250861	20	30	0	0	1	1	1	1	1	0	1	1	1	0	0	0	0	1	166	102	493	0	0	continuous	g/day	-0.320391	-0.320391	0	-0.320391	-0.320391	-0.320391	-0.320391	-0.320391	0	-0.320391	-0.320391	0	0	0	0	-0.320391	0	25	0	-0.223144	0.0743293	0.3236
309728	0.982078	0.486669	0	6.66667	0	0	1	1	1	0	0	0	1	1	1	0	0	0	0	1	167	102	493	0	0	continuous	g/day	-0.0831613	-0.0831613	0	-0.0831613	-0.0831613	-0.0831613	0	0	0	-0.0831613	-0.0831613	0	0	0	0	-0.0831613	0	3.33333	0	0.982078	1.05929	0.489553
309728	0.457425	0.56542	6.66667	10	0	0	1	1	1	0	0	0	1	1	1	0	0	0	0	1	168	102	493	0	0	continuous	g/day	-0.193394	-0.193394	0	-0.193394	-0.193394	-0.193394	0	0	0	-0.193394	-0.193394	0	0	0	0	-0.193394	0	8.33333	0	0.457425	0.636985	0.578726
309728	0.24686	0.369738	0	6.66667	0	0	1	1	1	0	0	0	1	1	0	0	0	0	0	1	169	102	493	0	0	continuous	g/day	-0.0831613	-0.0831613	0	-0.0831613	-0.0831613	-0.0831613	0	0	0	-0.0831613	0	0	0	0	0	-0.0831613	0	3.33333	0	0.24686	0.324073	0.373526
309728	0.165514	0.378126	6.66667	10	0	0	1	1	1	0	0	0	1	1	0	0	0	0	0	1	170	102	493	0	0	continuous	g/day	-0.193394	-0.193394	0	-0.193394	-0.193394	-0.193394	0	0	0	-0.193394	0	0	0	0	0	-0.193394	0	8.33333	0	0.165514	0.345075	0.397748
309728	0.24686	0.351852	0	6.66667	0	0	1	1	1	0	0	0	1	1	0	0	0	0	0	1	171	102	493	0	0	continuous	g/day	-0.0831613	-0.0831613	0	-0.0831613	-0.0831613	-0.0831613	0	0	0	-0.0831613	0	0	0	0	0	-0.0831613	0	3.33333	0	0.24686	0.324073	0.35583
309728	0.662688	0.334236	6.66667	10	0	0	1	1	1	0	0	0	1	1	0	0	0	0	0	1	172	102	493	0	0	continuous	g/day	-0.193394	-0.193394	0	-0.193394	-0.193394	-0.193394	0	0	0	-0.193394	0	0	0	0	0	-0.193394	0	8.33333	0	0.662688	0.842248	0.356284
309731	-0.150823	0.410571	1.28571	19.2857	0	1.28571	0	0	0	1	0	0	0	1	1	0	1	0	1	1	173	102	493	0	0	continuous	g/day	-0.187146	-0.204314	0	0	0	0	-0.187146	0	0	0	-0.187146	0	-0.187146	0	-0.187146	-0.187146	0.642857	10.2857	-0.0160345	-0.166857	0.0229362	0.430768
309731	-0.34249	0.474464	20.5714	54	0	1.28571	0	0	0	1	0	0	0	1	1	0	1	0	1	1	174	102	493	0	0	continuous	g/day	-0.270648	-0.287816	0	0	0	0	-0.270648	0	0	0	-0.270648	0	-0.270648	0	-0.270648	-0.270648	0.642857	37.2857	-0.0160345	-0.358525	-0.0912026	0.508759
309731	0.314811	0.611708	54	81	0	1.28571	0	0	0	1	0	0	0	1	1	0	1	0	1	1	175	102	493	0	0	continuous	g/day	-0.196247	-0.213415	0	0	0	0	-0.196247	0	0	0	-0.196247	0	-0.196247	0	-0.196247	-0.196247	0.642857	67.5	-0.0160345	0.298776	0.49702	0.626679
309734	-0.0100503	0.102383	0	20	0	0	0	1	1	0	0	0	1	1	1	0	0	0	0	1	176	102	493	0	0	continuous	g/day	-0.194667	-0.194667	0	0	-0.194667	-0.194667	0	0	0	-0.194667	-0.194667	0	0	0	0	-0.194667	0	10	0	-0.0100503	0.170692	0.16096
309734	-0.0943107	0.100011	20	39.8571	0	0	0	1	1	0	0	0	1	1	1	0	0	0	0	1	177	102	493	0	0	continuous	g/day	-0.311063	-0.311063	0	0	-0.311063	-0.311063	0	0	0	-0.311063	-0.311063	0	0	0	0	-0.311063	0	29.9286	0	-0.0943107	0.194501	0.222238
309734	0.157004	0.0954206	40	59.8571	0	0	0	1	1	0	0	0	1	1	1	0	0	0	0	1	178	102	493	0	0	continuous	g/day	-0.249221	-0.249221	1	0	-0.249221	-0.249221	0	0	0	-0.249221	-0.249221	0	0	0	0	-0.249221	0	49.9286	0	0.157004	0.388398	0.185441
309734	0.113329	0.133262	60	99.8571	0	0	0	1	1	0	0	0	1	1	1	0	0	0	0	1	179	102	493	0	0	continuous	g/day	-0.202052	-0.202052	0	0	-0.202052	-0.202052	0	0	0	-0.202052	-0.202052	0	0	0	0	-0.202052	0	79.9286	0	0.113329	0.300928	0.185411
309735	0.0295588	0.617624	0	10	0	0	0	0	0	1	0	0	1	1	1	1	1	0	0	1	181	102	493	0	0	continuous	g/day	-0.118484	-0.118484	0	0	0	0	-0.118484	0	0	-0.118484	-0.118484	-0.118484	-0.118484	0	0	-0.118484	0	5	0	0.0295588	0.139567	0.622233
309735	-0.967584	0.687405	10	72	0	0	0	0	0	1	0	0	1	1	1	1	1	0	0	1	182	102	493	0	0	continuous	g/day	-0.265538	-0.265538	0	0	0	0	-0.265538	0	0	-0.265538	-0.265538	-0.265538	-0.265538	0	0	-0.265538	0	41	0	-0.967584	-0.721041	0.707974
309735	-0.0618754	0.809607	72	108	0	0	0	0	0	1	0	0	1	1	1	1	1	0	0	1	183	102	493	0	0	continuous	g/day	-0.200102	-0.200102	0	0	0	0	-0.200102	0	0	-0.200102	-0.200102	-0.200102	-0.200102	0	0	-0.200102	0	90	0	-0.0618754	0.123913	0.819611
310070	0.196627	0.164534	0	2.85714	0	0	0	0	1	0	1	0	0	0	1	0	0	0	0	1	184	102	493	0	0	continuous	g/day	-0.0374662	-0.0374662	0	0	0	-0.0374662	0	-0.0374662	0	0	-0.0374662	0	0	0	0	-0.0374662	0	1.42857	0	0.196627	0.231413	0.166261
310070	-0.591457	0.309283	2.85714	10	0	0	0	0	1	0	1	0	0	0	1	0	0	0	0	1	185	102	493	0	0	continuous	g/day	-0.152972	-0.152972	0	0	0	-0.152972	0	-0.152972	0	0	-0.152972	0	0	0	0	-0.152972	0	6.42857	0	-0.591457	-0.449428	0.324317
310070	-0.509061	0.581131	11.4286	20	0	0	0	0	1	0	1	0	0	0	1	0	0	0	0	1	186	102	493	0	0	continuous	g/day	-0.28527	-0.28527	0	0	0	-0.28527	0	-0.28527	0	0	-0.28527	0	0	0	0	-0.28527	0	15.7143	0	-0.509061	-0.244197	0.608966
310070	-0.576093	0.723419	21.4286	40	0	0	0	0	1	0	1	0	0	0	1	0	0	0	0	1	187	102	493	0	0	continuous	g/day	-0.31049	-0.31049	0	0	0	-0.31049	0	-0.31049	0	0	-0.31049	0	0	0	0	-0.31049	0	30.7143	0	-0.576093	-0.287813	0.750052
310070	1.52114	0.599483	41.4286	62.1429	0	0	0	0	1	0	1	0	0	0	1	0	0	0	0	1	188	102	493	0	0	continuous	g/day	-0.244122	-0.244122	0	0	0	-0.244122	0	-0.244122	0	0	-0.244122	0	0	0	0	-0.244122	0	51.7857	0	1.52114	1.7478	0.619386
310070	-0.243959	0.182475	0	2.85714	0	0	0	0	1	0	1	0	0	1	1	0	0	0	0	1	189	102	493	0	0	continuous	g/day	-0.0374662	-0.0374662	0	0	0	-0.0374662	0	-0.0374662	0	0	-0.0374662	0	0	0	0	-0.0374662	0	1.42857	0	-0.243959	-0.209173	0.184034
310070	-0.314259	0.200462	2.85714	10	0	0	0	0	1	0	1	0	0	1	1	0	0	0	0	1	190	102	493	0	0	continuous	g/day	-0.152972	-0.152972	0	0	0	-0.152972	0	-0.152972	0	0	-0.152972	0	0	0	0	-0.152972	0	6.42857	0	-0.314259	-0.172229	0.222958
310070	-0.245594	0.251532	11.4286	20	0	0	0	0	1	0	1	0	0	1	1	0	0	0	0	1	191	102	493	0	0	continuous	g/day	-0.28527	-0.28527	0	0	0	-0.28527	0	-0.28527	0	0	-0.28527	0	0	0	0	-0.28527	0	15.7143	0	-0.245594	0.0192702	0.310475
310070	-0.0625884	0.26626	21.4286	40	0	0	0	0	1	0	1	0	0	1	1	0	0	0	0	1	192	102	493	0	0	continuous	g/day	-0.31049	-0.31049	0	0	0	-0.31049	0	-0.31049	0	0	-0.31049	0	0	0	0	-0.31049	0	30.7143	0	-0.0625884	0.225692	0.331869
310070	-0.112822	0.312512	41.4286	62.1429	0	0	0	0	1	0	1	0	0	1	1	0	0	0	0	1	193	102	493	0	0	continuous	g/day	-0.244122	-0.244122	0	0	0	-0.244122	0	-0.244122	0	0	-0.244122	0	0	0	0	-0.244122	0	51.7857	0	-0.112822	0.113838	0.349175
429454	-0.174353	0.181111	0.1	4.9	0	0	0	0	1	1	1	0	1	1	1	0	1	0	0	1	194	102	493	0	0	continuous	g/day	-0.0639464	-0.0639464	0	0	0	-0.0639464	-0.0639464	-0.0639464	0	-0.0639464	-0.0639464	0	-0.0639464	0	0	-0.0639464	0	2.5	0	-0.174353	-0.114981	0.185649
429454	-0.287682	0.213155	5	9.9	0	0	0	0	1	1	1	0	1	1	1	0	1	0	0	1	195	102	493	0	0	continuous	g/day	-0.175639	-0.175639	0	0	0	-0.175639	-0.175639	-0.175639	0	-0.175639	-0.175639	0	-0.175639	0	0	-0.175639	0	7.45	0	-0.287682	-0.124607	0.240816
429454	-0.776529	0.238972	10	14.9	0	0	0	0	1	1	1	0	1	1	1	0	1	0	0	1	196	102	493	0	0	continuous	g/day	-0.255318	-0.255318	0	0	0	-0.255318	-0.255318	-0.255318	0	-0.255318	-0.255318	0	-0.255318	0	0	-0.255318	0	12.45	0	-0.776529	-0.539475	0.289211
429454	-0.446287	0.213531	15	29.9	0	0	0	0	1	1	1	0	1	1	1	0	1	0	0	1	197	102	493	0	0	continuous	g/day	-0.313505	-0.313505	0	0	0	-0.313505	-0.313505	-0.313505	0	-0.313505	-0.313505	0	-0.313505	0	0	-0.313505	0	22.45	0	-0.446287	-0.155208	0.292581
429454	-0.673345	0.248146	30	49.9	0	0	0	0	1	1	1	0	1	1	1	0	1	0	0	1	198	102	493	0	0	continuous	g/day	-0.282523	-0.282523	0	0	0	-0.282523	-0.282523	-0.282523	0	-0.282523	-0.282523	0	-0.282523	0	0	-0.282523	0	39.95	0	-0.673345	-0.411031	0.306705
429454	-0.891598	0.41339	50	75	0	0	0	0	1	1	1	0	1	1	1	0	1	0	0	1	199	102	493	0	0	continuous	g/day	-0.221043	-0.221043	0	0	0	-0.221043	-0.221043	-0.221043	0	-0.221043	-0.221043	0	-0.221043	0	0	-0.221043	0	62.5	0	-0.891598	-0.686366	0.436784
436456	-0.301105	0.304006	1.5	4.9	0.1	1.4	0	0	0	1	1	0	0	0	1	1	0	0	0	1	200	102	493	0	0	continuous	g/day	-0.062069	-0.0820851	0	0	0	0	-0.062069	-0.062069	0	0	-0.062069	-0.062069	0	0	0	-0.062069	0.75	3.2	-0.0186813	-0.319786	-0.243476	0.308484
436456	-0.462035	0.372096	5	9.9	0.1	1.4	0	0	0	1	1	0	0	0	1	1	0	0	0	1	201	102	493	0	0	continuous	g/day	-0.155623	-0.175639	0	0	0	0	-0.155623	-0.155623	0	0	-0.155623	-0.155623	0	0	0	-0.155623	0.75	7.45	-0.0186813	-0.480717	-0.317545	0.388603
436456	-1.20397	0.609118	10	14.9	0.1	1.4	0	0	0	1	1	0	0	0	1	1	0	0	0	1	202	102	493	0	0	continuous	g/day	-0.235301	-0.255318	0	0	0	0	-0.235301	-0.235301	0	0	-0.235301	-0.235301	0	0	0	-0.235301	0.75	12.45	-0.0186813	-1.22265	-0.985503	0.630524
436456	-1.56065	0.756447	15	22.5	0.1	1.4	0	0	0	1	1	0	0	0	1	1	0	0	0	1	203	102	493	0	0	continuous	g/day	-0.285829	-0.305845	0	0	0	0	-0.285829	-0.285829	0	0	-0.285829	-0.285829	0	0	0	-0.285829	0.75	18.75	-0.0186813	-1.57933	-1.29526	0.78121
436456	0.0202027	0.340561	0.1	1.4	0	0	0	0	0	1	1	0	1	0	1	1	0	0	0	1	204	102	493	0	0	continuous	g/day	-0.0200162	-0.0200162	0	0	0	0	-0.0200162	-0.0200162	0	-0.0200162	-0.0200162	-0.0200162	0	0	0	-0.0200162	0	0.75	0	0.0202027	0.0387871	0.340801
437567	0	0.311353	0	30	0	0	0	0	0	0	0	0	0	1	0	1	0	0	0	1	205	102	493	0	0	continuous	g/day	-0.23451	-0.23451	0	0	0	0	0	0	0	0	0	-0.23451	0	0	0	-0.23451	0	15	0	0	0.217735	0.345437
437567	-0.579818	0.712925	30	45	0	0	0	0	0	0	0	0	0	1	0	1	0	0	0	1	206	102	493	0	0	continuous	g/day	-0.291777	-0.291777	0	0	0	0	0	0	0	0	0	-0.291777	0	0	0	-0.291777	0	37.5	0	-0.579818	-0.308913	0.736829

## Sheet: pred
ln_rr_outer_lower	ln_rr_inner_lower	ln_rr	ln_rr_inner_upper	ln_rr_outer_upper	risk	bprf
0	0	0	0	0	0	0
-0.0789314	-0.033624	-0.0291362	-0.02048	0.0248274	1.09091	0.0164896
-0.155467	-0.0662276	-0.057388	-0.0403383	0.0489012	2.18182	0.0324787
-0.22928	-0.0976711	-0.0846348	-0.0594902	0.0721185	3.27273	0.047899
-0.300031	-0.127811	-0.110751	-0.0778477	0.0943729	4.36364	0.0626797
-0.367375	-0.156499	-0.13561	-0.0953212	0.115556	5.45455	0.0767486
-0.430965	-0.183587	-0.159084	-0.111821	0.135557	6.54545	0.0900333
-0.490459	-0.208931	-0.181045	-0.127257	0.154271	7.63636	0.102462
-0.545524	-0.232388	-0.201371	-0.141545	0.171591	8.72727	0.113966
-0.595848	-0.253826	-0.219947	-0.154602	0.18742	9.81818	0.124479
-0.641143	-0.273121	-0.236667	-0.166354	0.201668	10.9091	0.133942
-0.681156	-0.290166	-0.251437	-0.176736	0.214253	12	0.142301
-0.716179	-0.305086	-0.264365	-0.185824	0.225269	13.0909	0.149617
-0.746679	-0.318079	-0.275624	-0.193737	0.234863	14.1818	0.155989
-0.773098	-0.329333	-0.285376	-0.200592	0.243173	15.2727	0.161508
-0.795989	-0.339084	-0.293826	-0.206531	0.250373	16.3636	0.166291
-0.815513	-0.347401	-0.301033	-0.211597	0.256515	17.4545	0.170369
-0.831773	-0.354328	-0.307035	-0.215816	0.261629	18.5455	0.173766
-0.845183	-0.36004	-0.311985	-0.219296	0.265847	19.6364	0.176568
-0.855953	-0.364628	-0.31596	-0.22209	0.269234	20.7273	0.178818
-0.864225	-0.368152	-0.319014	-0.224236	0.271836	21.8182	0.180546
-0.870093	-0.370652	-0.32118	-0.225759	0.273682	22.9091	0.181772
-0.87357	-0.372133	-0.322464	-0.226661	0.274776	24	0.182498
-0.874898	-0.372698	-0.322954	-0.227006	0.275193	25.0909	0.182775
-0.874317	-0.372451	-0.322739	-0.226855	0.275011	26.1818	0.182654
-0.872058	-0.371489	-0.321905	-0.226269	0.2743	27.2727	0.182182
-0.868203	-0.369847	-0.320483	-0.225269	0.273088	28.3636	0.181377
-0.86298	-0.367622	-0.318554	-0.223913	0.271445	29.4545	0.180286
-0.856472	-0.364849	-0.316152	-0.222225	0.269398	30.5455	0.178926
-0.848792	-0.361578	-0.313317	-0.220232	0.266982	31.6364	0.177322
-0.839992	-0.357829	-0.310069	-0.217949	0.264214	32.7273	0.175483
-0.830343	-0.353719	-0.306507	-0.215445	0.261179	33.8182	0.173468
-0.820001	-0.349313	-0.30269	-0.212762	0.257926	34.9091	0.171307
-0.809057	-0.344651	-0.29865	-0.209922	0.254484	36	0.169021
-0.797608	-0.339774	-0.294424	-0.206952	0.250883	37.0909	0.166629
-0.785868	-0.334773	-0.29009	-0.203906	0.24719	38.1818	0.164176
-0.773961	-0.3297	-0.285695	-0.200816	0.243445	39.2727	0.161689
-0.761978	-0.324596	-0.281271	-0.197707	0.239675	40.3636	0.159185
-0.750018	-0.319501	-0.276857	-0.194604	0.235913	41.4545	0.156687
-0.738331	-0.314522	-0.272543	-0.191571	0.232237	42.5455	0.154245
-0.726993	-0.309692	-0.268357	-0.18863	0.228671	43.6364	0.151877
-0.716101	-0.305052	-0.264336	-0.185803	0.225245	44.7273	0.149601
-0.705662	-0.300606	-0.260483	-0.183095	0.221962	45.8182	0.14742
-0.695668	-0.296348	-0.256794	-0.180502	0.218818	46.9091	0.145332
-0.686109	-0.292276	-0.253266	-0.178022	0.215811	48	0.143336
-0.676978	-0.288387	-0.249895	-0.175652	0.212939	49.0909	0.141428
-0.668269	-0.284676	-0.24668	-0.173393	0.2102	50.1818	0.139608
-0.659974	-0.281143	-0.243618	-0.17124	0.207591	51.2727	0.137876
-0.65209	-0.277784	-0.240708	-0.169195	0.205111	52.3636	0.136229
-0.644612	-0.274599	-0.237948	-0.167254	0.202759	53.4545	0.134666
-0.637536	-0.271585	-0.235336	-0.165419	0.200533	54.5455	0.133188
-0.630857	-0.26874	-0.23287	-0.163686	0.198432	55.6364	0.131793
-0.624514	-0.266037	-0.230529	-0.16204	0.196437	56.7273	0.130468
-0.618445	-0.263452	-0.228289	-0.160465	0.194528	57.8182	0.1292
-0.612607	-0.260965	-0.226134	-0.15895	0.192692	58.9091	0.12798
-0.60698	-0.258568	-0.224057	-0.15749	0.190922	60	0.126805
-0.601565	-0.256261	-0.222058	-0.156085	0.189218	61.0909	0.125673
-0.596361	-0.254044	-0.220137	-0.154735	0.187582	62.1818	0.124586
-0.591371	-0.251919	-0.218295	-0.15344	0.186012	63.2727	0.123544
-0.586595	-0.249884	-0.216532	-0.152201	0.18451	64.3636	0.122546
-0.582037	-0.247942	-0.214849	-0.151018	0.183076	65.4545	0.121594
-0.577698	-0.246094	-0.213248	-0.149893	0.181711	66.5455	0.120687
-0.573583	-0.244341	-0.211729	-0.148825	0.180417	67.6364	0.119828
-0.569695	-0.242685	-0.210293	-0.147816	0.179194	68.7273	0.119015
-0.566038	-0.241127	-0.208943	-0.146867	0.178044	69.8182	0.118251
-0.562599	-0.239662	-0.207674	-0.145975	0.176962	70.9091	0.117533
-0.559368	-0.238286	-0.206481	-0.145137	0.175946	72	0.116858
-0.556348	-0.236999	-0.205366	-0.144353	0.174996	73.0909	0.116227
-0.553538	-0.235802	-0.204329	-0.143624	0.174112	74.1818	0.11564
-0.550933	-0.234692	-0.203368	-0.142948	0.173292	75.2727	0.115096
-0.548539	-0.233672	-0.202484	-0.142327	0.172539	76.3636	0.114596
-0.546367	-0.232747	-0.201682	-0.141763	0.171856	77.4545	0.114142
-0.544409	-0.231913	-0.20096	-0.141255	0.171241	78.5455	0.113733
-0.542665	-0.23117	-0.200316	-0.140803	0.170692	79.6364	0.113369
-0.541145	-0.230523	-0.199754	-0.140408	0.170214	80.7273	0.113051
-0.539861	-0.229976	-0.199281	-0.140075	0.16981	81.8182	0.112783
-0.538828	-0.229536	-0.198899	-0.139807	0.169485	82.9091	0.112567
-0.538055	-0.229207	-0.198614	-0.139607	0.169242	84	0.112405
-0.537568	-0.228999	-0.198434	-0.13948	0.169089	85.0909	0.112304
-0.537404	-0.228929	-0.198374	-0.139438	0.169037	86.1818	0.112269
-0.537615	-0.229019	-0.198452	-0.139492	0.169103	87.2727	0.112314
-0.53827	-0.229298	-0.198693	-0.139663	0.16931	88.3636	0.11245
-0.539472	-0.22981	-0.199137	-0.139974	0.169687	89.4545	0.112701
-0.541404	-0.230633	-0.19985	-0.140476	0.170295	90.5455	0.113105
-0.544443	-0.231928	-0.200972	-0.141264	0.171251	91.6364	0.11374
-0.549731	-0.234181	-0.202924	-0.142636	0.172915	92.7273	0.114845
-0.557464	-0.237475	-0.205778	-0.144643	0.175347	93.8182	0.11646
-0.555359	-0.236578	-0.205001	-0.144096	0.174685	94.9091	0.11602
-0.560575	-0.2388	-0.206927	-0.14545	0.176325	96	0.11711
-0.585908	-0.249592	-0.216278	-0.152023	0.184294	97.0909	0.122403
-0.58035	-0.247224	-0.214226	-0.150581	0.182545	98.1818	0.121241
-0.567828	-0.24189	-0.209604	-0.147332	0.178607	99.2727	0.118625
-0.578165	-0.246293	-0.21342	-0.150014	0.181858	100.364	0.120785
-0.56258	-0.239654	-0.207667	-0.14597	0.176956	101.455	0.117529
-0.556801	-0.237192	-0.205534	-0.144471	0.175138	102.545	0.116322
-0.570119	-0.242866	-0.21045	-0.147926	0.179327	103.636	0.119104
-0.545557	-0.232402	-0.201383	-0.141553	0.171602	104.727	0.113973
-0.526485	-0.224278	-0.194343	-0.136605	0.165603	105.818	0.109988
-0.51362	-0.218797	-0.189594	-0.133267	0.161556	106.909	0.107301
-0.503247	-0.214379	-0.185765	-0.130575	0.158293	108	0.105134
