# Supplementary material for: A burden of proof study on alcohol consumption and ischemic heart disease
Source: Nat Commun. 2024 May 14;15:4082. doi: 10.1038/s41467-024-47632-7 (PMC11094064; doi:10.1038/s41467-024-47632-7)
Supplement: Supplementary file 4 — Source Data [file 41467_2024_47632_MOESM4_ESM.zip › Alcohol_IHD_Source_Data_Files/figureS6b.xlsx]

## Sheet: data
study_id	ln_rr	ln_rr_se	alt_risk_lower	alt_risk_upper	ref_risk_lower	ref_risk_upper	cov_adjusted_0	cov_adjusted_2	cov_outcome_selfreport	percent_male	cov_older	cov_mortality	seq	rei_id	cause_id	bundle_id	bundle_version_id	risk_type	risk_unit	signal	re_signal	is_outlier	em_adjusted_0	em_adjusted_2	em_outcome_selfreport	em_older	em_mortality	ref_risk	alt_risk	ref_ln_rr	alt_ln_rr	residual	residual_sd
501650	-0.11314	0.0151387	26.1	26.1	0	0	0	0	0	1	1	1	0	102	493	0	0	continuous	g/day	-0.074105	-0.074105	0	0	0	0	-0.074105	-0.074105	0	26.1	0	-0.11314	-0.101436	0.0751732
501650	-0.00521043	0.246866	5.2	5.2	0	0	0	0	0	0	1	1	1	102	493	0	0	continuous	g/day	-0.0169738	-0.0169738	0	0	0	0	-0.0169738	-0.0169738	0	5.2	0	-0.00521043	-0.00252975	0.247441
428498	0.0295588	0.0496909	2.71429	2.71429	0.571429	0.571429	0	1	0	1	1	0	2	102	493	0	0	continuous	g/day	-0.00696249	-0.00880707	0	0	-0.00696249	0	-0.00696249	0	0.571429	2.71429	-0.000291316	0.0292675	0.0306584	0.0504556
428498	0.076961	0.0331152	4.85714	4.85714	0.571429	0.571429	0	1	0	1	1	0	3	102	493	0	0	continuous	g/day	-0.0139973	-0.0158419	0	0	-0.0139973	0	-0.0139973	0	0.571429	4.85714	-0.000291316	0.0766697	0.0791716	0.036666
428498	-0.0618754	0.0405777	11.1429	11.1429	0.571429	0.571429	0	1	0	1	1	0	4	102	493	0	0	continuous	g/day	-0.0343474	-0.036192	0	0	-0.0343474	0	-0.0343474	0	0.571429	11.1429	-0.000291316	-0.0621667	-0.0564509	0.0542198
428498	0.0392207	0.0343927	18.5714	18.5714	0.571429	0.571429	0	1	0	1	1	0	5	102	493	0	0	continuous	g/day	-0.0552701	-0.0571147	0	0	-0.0552701	0	-0.0552701	0	0.571429	18.5714	-0.000291316	0.0389294	0.0479495	0.0663591
428498	0.0582689	0.0408073	36.4286	36.4286	0.571429	0.571429	0	1	0	1	1	0	6	102	493	0	0	continuous	g/day	-0.0925687	-0.0944133	0	0	-0.0925687	0	-0.0925687	0	0.571429	36.4286	-0.000291316	0.0579776	0.0728883	0.102303
501522	0.418708	0.201635	13	13	0	0	0	1	1	1	0	1	7	102	493	0	0	continuous	g/day	-0.0418203	-0.0418203	0	0	-0.0418203	-0.0418203	0	-0.0418203	0	13	0	0.418708	0.425313	0.205873
501522	-0.0130654	0.171376	13	13	0	0	0	1	1	1	0	1	8	102	493	0	0	continuous	g/day	-0.0418203	-0.0418203	0	0	-0.0418203	-0.0418203	0	-0.0418203	0	13	0	-0.0130654	-0.00646073	0.176342
501158	0.110287	0.111051	19.44	19.44	0	0	1	1	0	0.463	1	0	9	102	493	0	0	continuous	g/day	-0.0592809	-0.0592809	0	-0.0592809	-0.0592809	0	-0.0592809	0	0	19.44	0	0.110287	0.11965	0.125705

## Sheet: pred
ln_rr_outer_lower	ln_rr_inner_lower	ln_rr	ln_rr_inner_upper	ln_rr_outer_upper	risk	bprf
0	0	0	0	0	0	0
-0.00442478	-0.000844531	-0.00118722	0.000469535	0.00404978	0.367965	0.00336879
-0.00885739	-0.00169056	-0.00237654	0.000939899	0.00810673	0.735931	0.00674354
-0.0132978	-0.00253808	-0.00356796	0.0014111	0.0121709	1.1039	0.0101243
-0.0177461	-0.0033871	-0.00476149	0.00188313	0.0162422	1.47186	0.013511
-0.0222023	-0.00423762	-0.00595714	0.00235599	0.0203207	1.83983	0.0169037
-0.0266664	-0.00508966	-0.00715491	0.0028297	0.0244065	2.20779	0.0203024
-0.0311384	-0.0059432	-0.0083548	0.00330425	0.0284995	2.57576	0.0237071
-0.0356184	-0.00679826	-0.00955682	0.00377963	0.0325997	2.94372	0.0271179
-0.0401063	-0.00765484	-0.010761	0.00425587	0.0367073	3.31169	0.0305348
-0.0446021	-0.00851294	-0.0119673	0.00473295	0.0408222	3.67965	0.0339577
-0.049106	-0.00937257	-0.0131757	0.00521087	0.0449443	4.04762	0.0373867
-0.0536179	-0.0102337	-0.0143863	0.00568965	0.0490739	4.41558	0.0408218
-0.0581379	-0.0110964	-0.0155991	0.00616929	0.0532107	4.78355	0.0442631
-0.0626648	-0.0119605	-0.0168137	0.00664966	0.057354	5.15152	0.0477097
-0.0671943	-0.012825	-0.018029	0.00713031	0.0614997	5.51948	0.0511582
-0.0717222	-0.0136892	-0.0192439	0.00761078	0.0656438	5.88745	0.0546054
-0.0762419	-0.0145518	-0.0204566	0.00809039	0.0697804	6.25541	0.0580465
-0.0807506	-0.0154124	-0.0216663	0.00856883	0.0739071	6.62338	0.0614792
-0.0852526	-0.0162717	-0.0228743	0.00904656	0.0780275	6.99134	0.0649068
-0.0897446	-0.017129	-0.0240795	0.00952323	0.0821388	7.35931	0.0683268
-0.0942251	-0.0179842	-0.0252817	0.00999868	0.0862396	7.72727	0.071738
-0.0986912	-0.0188366	-0.02648	0.0104726	0.0903272	8.09524	0.0751382
-0.103141	-0.0196859	-0.0276739	0.0109448	0.0943999	8.4632	0.078526
-0.107574	-0.0205319	-0.0288632	0.0114151	0.0984568	8.83117	0.0819008
-0.11199	-0.0213749	-0.0300483	0.0118838	0.102499	9.19913	0.0852634
-0.116385	-0.0222136	-0.0312274	0.0123501	0.106521	9.5671	0.0886091
-0.120754	-0.0230476	-0.0323997	0.0128138	0.11052	9.93506	0.0919356
-0.125096	-0.0238763	-0.0335647	0.0132745	0.114494	10.303	0.0952414
-0.129408	-0.0246994	-0.0347218	0.0137321	0.118441	10.671	0.0985247
-0.133687	-0.025516	-0.0358697	0.0141862	0.122357	11.039	0.101782
-0.137926	-0.0263252	-0.0370073	0.014636	0.126237	11.4069	0.10501
-0.142129	-0.0271273	-0.0381348	0.015082	0.130084	11.7749	0.108209
-0.146297	-0.0279229	-0.0392533	0.0155243	0.133899	12.1429	0.111383
-0.150432	-0.028712	-0.0403625	0.015963	0.137683	12.5108	0.114531
-0.154526	-0.0294934	-0.041461	0.0163975	0.14143	12.8788	0.117648
-0.158579	-0.030267	-0.0425486	0.0168276	0.14514	13.2468	0.120734
-0.162597	-0.031034	-0.0436268	0.017254	0.148817	13.6147	0.123793
-0.166581	-0.0317943	-0.0446955	0.0176767	0.152463	13.9827	0.126826
-0.170526	-0.0325473	-0.0457541	0.0180953	0.156074	14.3506	0.12983
-0.174432	-0.0332927	-0.046802	0.0185098	0.159649	14.7186	0.132803
-0.178296	-0.0340302	-0.0478388	0.0189198	0.163185	15.0866	0.135745
-0.182118	-0.0347598	-0.0488644	0.0193254	0.166684	15.4545	0.138655
-0.185899	-0.0354814	-0.0498788	0.0197266	0.170144	15.8225	0.141534
-0.189639	-0.0361952	-0.0508823	0.0201235	0.173567	16.1905	0.144381
-0.193338	-0.0369012	-0.0518747	0.020516	0.176952	16.5584	0.147197
-0.196996	-0.0375994	-0.0528563	0.0209042	0.180301	16.9264	0.149982
-0.200614	-0.03829	-0.0538271	0.0212881	0.183612	17.2944	0.152737
-0.204193	-0.038973	-0.0547872	0.0216678	0.186887	17.6623	0.155461
-0.207732	-0.0396485	-0.0557369	0.0220434	0.190127	18.0303	0.158156
-0.211233	-0.0403167	-0.0566762	0.0224149	0.193331	18.3983	0.160821
-0.214696	-0.0409776	-0.0576053	0.0227824	0.1965	18.7662	0.163458
-0.218121	-0.0416315	-0.0585245	0.0231459	0.199636	19.1342	0.166066
-0.221511	-0.0422784	-0.0594339	0.0235055	0.202738	19.5022	0.168646
-0.224865	-0.0429185	-0.0603337	0.0238614	0.205807	19.8701	0.1712
-0.228184	-0.0435521	-0.0612244	0.0242137	0.208845	20.2381	0.173727
-0.23147	-0.0441792	-0.062106	0.0245623	0.211853	20.6061	0.176229
-0.234723	-0.0448002	-0.0629789	0.0249076	0.214831	20.974	0.178706
-0.237946	-0.0454152	-0.0638436	0.0252495	0.21778	21.342	0.181159
-0.241137	-0.0460244	-0.0646999	0.0255882	0.220701	21.71	0.183589
-0.244294	-0.046627	-0.065547	0.0259232	0.223591	22.0779	0.185993
-0.247417	-0.0472229	-0.0663848	0.0262546	0.226448	22.4459	0.18837
-0.250506	-0.0478126	-0.0672136	0.0265824	0.229276	22.8139	0.190722
-0.253562	-0.0483958	-0.0680336	0.0269067	0.232073	23.1818	0.193049
-0.256581	-0.0489721	-0.0688436	0.027227	0.234836	23.5498	0.195347
-0.259559	-0.0495405	-0.0696427	0.0275431	0.237562	23.9177	0.197615
-0.26249	-0.0500998	-0.070429	0.027854	0.240244	24.2857	0.199846
-0.265372	-0.0506499	-0.0712023	0.0281599	0.242882	24.6537	0.20204
-0.2682	-0.0511896	-0.0719611	0.0284599	0.24547	25.0216	0.204193
-0.270973	-0.051719	-0.0727052	0.0287542	0.248008	25.3896	0.206304
-0.273695	-0.0522386	-0.0734356	0.0290431	0.2505	25.7576	0.208377
-0.276375	-0.05275	-0.0741545	0.0293274	0.252952	26.1255	0.210417
-0.279015	-0.053254	-0.0748631	0.0296077	0.255369	26.4935	0.212427
-0.281621	-0.0537514	-0.0755623	0.0298842	0.257754	26.8615	0.214412
-0.284197	-0.0542429	-0.0762533	0.0301575	0.260111	27.2294	0.216372
-0.286744	-0.054729	-0.0769367	0.0304277	0.262442	27.5974	0.218311
-0.289266	-0.0552104	-0.0776134	0.0306954	0.264751	27.9654	0.220232
-0.291766	-0.0556876	-0.0782842	0.0309607	0.267039	28.3333	0.222135
-0.294246	-0.056161	-0.0789497	0.0312239	0.269309	28.7013	0.224024
-0.296714	-0.056632	-0.0796118	0.0314857	0.271568	29.0693	0.225902
-0.299174	-0.0571014	-0.0802717	0.0317467	0.273819	29.4372	0.227775
-0.301631	-0.0575705	-0.0809311	0.0320075	0.276068	29.8052	0.229646
-0.304092	-0.0580402	-0.0815914	0.0322686	0.27832	30.1732	0.231519
-0.306562	-0.0585117	-0.0822542	0.0325308	0.280581	30.5411	0.2334
-0.309048	-0.0589861	-0.0829211	0.0327945	0.282856	30.9091	0.235293
-0.311551	-0.0594639	-0.0835928	0.0330602	0.285148	31.2771	0.237199
-0.314081	-0.0599467	-0.0842715	0.0333286	0.287463	31.645	0.239125
-0.316642	-0.0604355	-0.0849586	0.0336004	0.289807	32.013	0.241074
-0.319242	-0.0609318	-0.0856564	0.0338763	0.292187	32.381	0.243054
-0.321893	-0.0614378	-0.0863676	0.0341576	0.294613	32.7489	0.245072
-0.324598	-0.061954	-0.0870934	0.0344446	0.297089	33.1169	0.247132
-0.327359	-0.0624811	-0.0878343	0.0347377	0.299616	33.4848	0.249234
-0.33018	-0.0630195	-0.0885912	0.035037	0.302198	33.8528	0.251382
-0.333064	-0.0635699	-0.0893649	0.035343	0.304837	34.2208	0.253577
-0.336013	-0.0641327	-0.0901561	0.0356559	0.307536	34.5887	0.255822
-0.339031	-0.0647087	-0.0909659	0.0359762	0.310298	34.9567	0.25812
-0.342122	-0.0652987	-0.0917952	0.0363042	0.313127	35.3247	0.260473
-0.34529	-0.0659035	-0.0926454	0.0366404	0.316027	35.6926	0.262886
-0.348541	-0.0665239	-0.0935176	0.0369853	0.319002	36.0606	0.265361
-0.351879	-0.0671611	-0.0944133	0.0373396	0.322058	36.4286	0.267902
