# Supplementary material for: A burden of proof study on alcohol consumption and ischemic heart disease
Source: Nat Commun. 2024 May 14;15:4082. doi: 10.1038/s41467-024-47632-7 (PMC11094064; doi:10.1038/s41467-024-47632-7)
Supplement: Supplementary file 4 — Source Data [file 41467_2024_47632_MOESM4_ESM.zip › Alcohol_IHD_Source_Data_Files/figureS6c.xlsx]

## Sheet: data
Unnamed: 0	study_id	ln_rr	ln_rr_se	alt_risk_lower	alt_risk_upper	ref_risk_lower	ref_risk_upper	cov_adjusted_1	cov_adjusted_2	cov_rep_prevalent_disease	cov_outcome_selfreport	percent_male	cov_older	cov_mortality	seq	rei_id	cause_id	bundle_id	bundle_version_id	risk_type	risk_unit	signal	re_signal	is_outlier	em_adjusted_1	em_adjusted_2	em_rep_prevalent_disease	em_outcome_selfreport	em_older	em_mortality	ref_risk	alt_risk	ref_ln_rr	alt_ln_rr	residual	residual_sd
1	501650	-0.11314	0.0151387	26.1	26.1	0	0	0	0	1	0	1	1	1	0	102	493	0	0	continuous	g/day	-0.0649482	-0.0649482	0	0	0	-0.0649482	0	-0.0649482	-0.0649482	0	26.1	0	-0.11314	-0.11314	0.313352
2	501650	-0.00521043	0.246866	5.2	5.2	0	0	0	0	1	0	0	1	1	1	102	493	0	0	continuous	g/day	-0.014001	-0.014001	0	0	0	-0.014001	0	-0.014001	-0.014001	0	5.2	0	-0.00521043	-0.00521043	0.25592
3	428498	0.0295588	0.0496909	2.71429	2.71429	0.571429	0.571429	0	1	1	0	1	1	0	2	102	493	0	0	continuous	g/day	-0.00575365	-0.00728198	0	0	-0.00575365	-0.00575365	0	-0.00575365	0	0.571429	2.71429	-3.06284e-10	0.0295588	0.0295588	0.0608328
4	428498	0.076961	0.0331152	4.85714	4.85714	0.571429	0.571429	0	1	1	0	1	1	0	3	102	493	0	0	continuous	g/day	-0.011543	-0.0130714	0	0	-0.011543	-0.011543	0	-0.011543	0	0.571429	4.85714	-3.06284e-10	0.076961	0.076961	0.0711652
5	428498	-0.0618754	0.0405777	11.1429	11.1429	0.571429	0.571429	0	1	1	0	1	1	0	4	102	493	0	0	continuous	g/day	-0.0286593	-0.0301876	0	0	-0.0286593	-0.0286593	0	-0.0286593	0	0.571429	11.1429	-3.06284e-10	-0.0618754	-0.0618754	0.151028
6	428498	0.0392207	0.0343927	18.5714	18.5714	0.571429	0.571429	0	1	1	0	1	1	0	5	102	493	0	0	continuous	g/day	-0.0478013	-0.0493296	0	0	-0.0478013	-0.0478013	0	-0.0478013	0	0.571429	18.5714	-3.06284e-10	0.0392207	0.0392207	0.240195
7	428498	0.0582689	0.0408073	36.4286	36.4286	0.571429	0.571429	0	1	1	0	1	1	0	6	102	493	0	0	continuous	g/day	-0.0759198	-0.0774482	0	0	-0.0759198	-0.0759198	0	-0.0759198	0	0.571429	36.4286	-3.06284e-10	0.0582689	0.0582689	0.375448
8	501522	0.418708	0.201635	13	13	0	0	0	1	1	1	1	0	1	7	102	493	0	0	continuous	g/day	-0.0351808	-0.0351808	0	0	-0.0351808	-0.0351808	-0.0351808	0	-0.0351808	0	13	0	0.418708	0.418709	0.263438
9	501522	-0.0130654	0.171376	13	13	0	0	0	1	1	1	1	0	1	8	102	493	0	0	continuous	g/day	-0.0351808	-0.0351808	0	0	-0.0351808	-0.0351808	-0.0351808	0	-0.0351808	0	13	0	-0.0130654	-0.0130654	0.241065
10	525579	0.27742	0.131873	13.9878	13.9878	0	0	1	1	0	0	0	0	0	9	102	493	0	0	continuous	g/day	-0.037795	-0.037795	0	-0.037795	-0.037795	0	0	0	0	0	13.9878	0	0.27742	0.27742	0.224863
11	525579	0.998712	0.458917	27.9757	27.9757	0	0	1	1	0	0	0	0	0	10	102	493	0	0	continuous	g/day	-0.0680132	-0.0680132	0	-0.0680132	-0.0680132	0	0	0	0	0	27.9757	0	0.998712	0.998712	0.563941
12	525579	2.15463	0.996959	42.0243	42.0243	0	0	1	1	0	0	0	0	0	11	102	493	0	0	continuous	g/day	-0.0797117	-0.0797117	0	-0.0797117	-0.0797117	0	0	0	0	0	42.0243	0	2.15463	2.15463	1.0684
13	525579	3.74517	1.7249	56.0122	56.0122	0	0	1	1	0	0	0	0	0	12	102	493	0	0	continuous	g/day	-0.0768389	-0.0768389	0	-0.0768389	-0.0768389	0	0	0	0	0	56.0122	0	3.74517	3.74517	1.76419
14	525579	5.03055	2.31041	65.1955	65.1955	0	0	1	1	0	0	0	0	0	13	102	493	0	0	continuous	g/day	-0.073622	-0.073622	0	-0.073622	-0.073622	0	0	0	0	0	65.1955	0	5.03055	5.03055	2.33749

## Sheet: pred
ln_rr_outer_lower	ln_rr_inner_lower	ln_rr	ln_rr_inner_upper	ln_rr_outer_upper	risk	bprf
0	0	0	0	0	0	0
-0.0271651	-0.00120277	-0.00176153	0.00120277	0.0271651	0.65854	0.0227993
-0.0543817	-0.00240782	-0.0035264	0.00240782	0.0543817	1.31708	0.0456417
-0.0816498	-0.00361515	-0.00529462	0.00361515	0.0816498	1.97562	0.0685275
-0.10897	-0.00482478	-0.0070662	0.00482478	0.10897	2.63416	0.0914568
-0.136342	-0.00603671	-0.00884115	0.00603671	0.136342	3.2927	0.11443
-0.163766	-0.00725096	-0.0106195	0.00725095	0.163766	3.95124	0.137446
-0.191243	-0.00846752	-0.0124012	0.00846752	0.191243	4.60978	0.160507
-0.218772	-0.00968642	-0.0141864	0.00968641	0.218772	5.26832	0.183612
-0.246354	-0.0109076	-0.0159749	0.0109076	0.246354	5.92686	0.206761
-0.273989	-0.0121312	-0.017767	0.0121312	0.273989	6.5854	0.229955
-0.301672	-0.0133569	-0.0195621	0.0133569	0.301672	7.24394	0.253189
-0.329381	-0.0145838	-0.0213589	0.0145838	0.329381	7.90248	0.276445
-0.357103	-0.0158112	-0.0231565	0.0158112	0.357103	8.56102	0.299711
-0.384828	-0.0170388	-0.0249544	0.0170388	0.384828	9.21956	0.322981
-0.412526	-0.0182651	-0.0267504	0.0182651	0.412526	9.8781	0.346227
-0.440163	-0.0194888	-0.0285426	0.0194888	0.440163	10.5366	0.369423
-0.467718	-0.0207088	-0.0303294	0.0207088	0.467718	11.1952	0.392549
-0.495163	-0.021924	-0.0321091	0.021924	0.495163	11.8537	0.415583
-0.522451	-0.0231322	-0.0338786	0.0231322	0.522451	12.5123	0.438485
-0.549539	-0.0243316	-0.0356351	0.0243315	0.549539	13.1708	0.46122
-0.576414	-0.0255215	-0.0373778	0.0255215	0.576414	13.8293	0.483776
-0.603042	-0.0267005	-0.0391045	0.0267005	0.603042	14.4879	0.506124
-0.629387	-0.0278669	-0.0408129	0.0278669	0.629387	15.1464	0.528235
-0.65542	-0.0290196	-0.042501	0.0290196	0.65542	15.805	0.550084
-0.681114	-0.0301572	-0.0441672	0.0301572	0.681114	16.4635	0.571649
-0.706434	-0.0312783	-0.045809	0.0312783	0.706434	17.122	0.5929
-0.731354	-0.0323817	-0.047425	0.0323816	0.731354	17.7806	0.613815
-0.755855	-0.0334665	-0.0490138	0.0334665	0.755855	18.4391	0.634378
-0.779919	-0.0345319	-0.0505742	0.0345319	0.779919	19.0977	0.654575
-0.803526	-0.0355772	-0.052105	0.0355772	0.803526	19.7562	0.674388
-0.826623	-0.0365998	-0.0536028	0.0365998	0.826623	20.4147	0.693773
-0.849166	-0.037598	-0.0550646	0.0375979	0.849166	21.0733	0.712693
-0.871146	-0.0385711	-0.0564899	0.0385711	0.871146	21.7318	0.73114
-0.892548	-0.0395187	-0.0578777	0.0395187	0.892548	22.3904	0.749103
-0.913359	-0.0404402	-0.0592272	0.0404402	0.913359	23.0489	0.766569
-0.933561	-0.0413347	-0.0605372	0.0413346	0.933561	23.7074	0.783525
-0.953139	-0.0422015	-0.0618068	0.0422015	0.953139	24.366	0.799956
-0.972072	-0.0430398	-0.0630345	0.0430398	0.972072	25.0245	0.815846
-0.990351	-0.0438491	-0.0642198	0.0438491	0.990351	25.6831	0.831187
-1.00797	-0.0446294	-0.0653625	0.0446293	1.00797	26.3416	0.845977
-1.02494	-0.0453804	-0.0664625	0.0453804	1.02494	27.0001	0.860215
-1.04124	-0.0461022	-0.0675196	0.0461022	1.04124	27.6587	0.873897
-1.05688	-0.0467947	-0.0685337	0.0467946	1.05688	28.3172	0.887022
-1.07185	-0.0474576	-0.0695047	0.0474576	1.07185	28.9758	0.899589
-1.08616	-0.048091	-0.0704323	0.048091	1.08616	29.6343	0.911596
-1.09979	-0.0486948	-0.0713166	0.0486948	1.09979	30.2929	0.92304
-1.11276	-0.0492688	-0.0721573	0.0492688	1.11276	30.9514	0.933921
-1.12505	-0.049813	-0.0729543	0.049813	1.12505	31.6099	0.944237
-1.13666	-0.0503273	-0.0737075	0.0503273	1.13666	32.2685	0.953986
-1.1476	-0.0508117	-0.0744169	0.0508116	1.1476	32.927	0.963167
-1.15786	-0.051266	-0.0750823	0.051266	1.15786	33.5856	0.97178
-1.16745	-0.0516903	-0.0757036	0.0516902	1.16745	34.2441	0.979821
-1.17635	-0.0520844	-0.0762808	0.0520843	1.17635	34.9026	0.987292
-1.18457	-0.0524483	-0.0768138	0.0524482	1.18457	35.5612	0.99419
-1.1921	-0.0527819	-0.0773024	0.0527819	1.1921	36.2197	1.00051
-1.19895	-0.0530853	-0.0777467	0.0530853	1.19895	36.8783	1.00626
-1.20512	-0.0533583	-0.0781466	0.0533583	1.20512	37.5368	1.01144
-1.2106	-0.053601	-0.078502	0.0536009	1.2106	38.1953	1.01604
-1.2154	-0.0538132	-0.0788129	0.0538132	1.21539	38.8539	1.02006
-1.2195	-0.0539951	-0.0790792	0.053995	1.2195	39.5124	1.02351
-1.22294	-0.0541475	-0.0793024	0.0541475	1.22294	40.171	1.0264
-1.22575	-0.0542715	-0.0794841	0.0542715	1.22575	40.8295	1.02875
-1.22791	-0.0543675	-0.0796246	0.0543674	1.22791	41.488	1.03057
-1.22951	-0.0544383	-0.0797283	0.0544383	1.22951	42.1466	1.03191
-1.23058	-0.0544857	-0.0797978	0.0544857	1.23058	42.8051	1.03281
-1.23113	-0.05451	-0.0798333	0.0545099	1.23113	43.4637	1.03327
-1.23117	-0.0545118	-0.079836	0.0545118	1.23117	44.1222	1.03331
-1.23076	-0.0544937	-0.0798095	0.0544937	1.23076	44.7807	1.03296
-1.22996	-0.0544581	-0.0797573	0.054458	1.22996	45.4393	1.03229
-1.22878	-0.0544058	-0.0796807	0.0544057	1.22878	46.0978	1.0313
-1.22723	-0.0543371	-0.0795802	0.0543371	1.22723	46.7564	1.02999
-1.22531	-0.0542524	-0.0794561	0.0542524	1.22531	47.4149	1.02839
-1.22308	-0.0541535	-0.0793112	0.0541535	1.22308	48.0734	1.02651
-1.22059	-0.0540434	-0.0791499	0.0540433	1.22059	48.732	1.02443
-1.2179	-0.0539243	-0.0789756	0.0539243	1.2179	49.3905	1.02217
-1.21506	-0.0537983	-0.0787909	0.0537982	1.21506	50.0491	1.01978
-1.21207	-0.0536661	-0.0785973	0.053666	1.21207	50.7076	1.01727
-1.20895	-0.0535281	-0.0783952	0.053528	1.20895	51.3661	1.01466
-1.20574	-0.0533858	-0.0781868	0.0533857	1.20574	52.0247	1.01196
-1.20245	-0.05324	-0.0779733	0.0532399	1.20245	52.6832	1.0092
-1.19908	-0.053091	-0.0777552	0.053091	1.19908	53.3418	1.00637
-1.19566	-0.0529393	-0.077533	0.0529393	1.19566	54.0003	1.0035
-1.19218	-0.0527856	-0.0773078	0.0527855	1.19218	54.6588	1.00058
-1.18868	-0.0526303	-0.0770804	0.0526303	1.18868	55.3174	0.997641
-1.18515	-0.0524741	-0.0768516	0.052474	1.18515	55.9759	0.994679
-1.18161	-0.0523172	-0.0766219	0.0523172	1.18161	56.6345	0.991706
-1.17805	-0.0521599	-0.0763914	0.0521598	1.17805	57.293	0.988723
-1.17449	-0.0520022	-0.0761605	0.0520022	1.17449	57.9515	0.985734
-1.17093	-0.0518444	-0.0759295	0.0518444	1.17093	58.6101	0.982744
-1.16737	-0.0516867	-0.0756985	0.0516867	1.16737	59.2686	0.979754
-1.16381	-0.051529	-0.0754675	0.051529	1.16381	59.9272	0.976765
-1.16024	-0.0513714	-0.0752366	0.0513713	1.16024	60.5857	0.973777
-1.15669	-0.0512138	-0.0750058	0.0512137	1.15669	61.2442	0.970789
-1.15313	-0.0510562	-0.074775	0.0510562	1.15313	61.9028	0.967802
-1.14957	-0.0508987	-0.0745443	0.0508986	1.14957	62.5613	0.964816
-1.14601	-0.0507412	-0.0743136	0.0507411	1.14601	63.2199	0.961831
-1.14246	-0.0505837	-0.074083	0.0505837	1.14246	63.8784	0.958846
-1.1389	-0.0504263	-0.0738525	0.0504263	1.1389	64.5369	0.955862
-1.13535	-0.0502689	-0.073622	0.0502689	1.13535	65.1955	0.952879
