# Supplementary material for: A burden of proof study on alcohol consumption and ischemic heart disease
Source: Nat Commun. 2024 May 14;15:4082. doi: 10.1038/s41467-024-47632-7 (PMC11094064; doi:10.1038/s41467-024-47632-7)
Supplement: Supplementary file 4 — Source Data [file 41467_2024_47632_MOESM4_ESM.zip › Alcohol_IHD_Source_Data_Files/figureS2a_S5b.xlsx]

## Sheet: data
study_id	ln_rr	ln_rr_se	alt_risk_lower	alt_risk_upper	ref_risk_lower	ref_risk_upper	cov_adjusted_1	cov_adjusted_2	cov_adjusted_3	cov_rep_prevalent_disease	cov_rep_geography	cov_outcome_selfreport	cov_sick_quitters	cov_non_drinker	percent_male	cov_older	cov_bmi	cov_blood_pressure	cov_cholesterol	cov_apolipoprotein	cov_ihd	cov_mi	seq	rei_id	cause_id	bundle_id	bundle_version_id	risk_type	risk_unit	signal	re_signal	is_outlier	em_adjusted_1	em_adjusted_2	em_adjusted_4	em_rep_prevalent_disease	em_rep_geography	em_outcome_selfreport	em_sick_quitters	em_non_drinker	em_older	em_bmi	em_blood_pressure	em_cholesterol	em_apolipoprotein	em_ihd	em_mi	ref_risk	alt_risk
309600	-0.510826	0.0465106	1	14	0	0	1	1	1	1	0	0	1	1	0	0	0	0	0	0	1	0	0	102	493	0	0	continuous	g/day	-0.162893	-0.162893	1	-0.162893	-0.162893	-0.162893	-0.162893	0	0	-0.162893	-0.162893	0	0	0	0	0	-0.162893	0	0	7.5
309600	-0.755023	0.119036	15	22.5	0	0	1	1	1	1	0	0	1	1	0	0	0	0	0	0	1	0	1	102	493	0	0	continuous	g/day	-0.310589	-0.310589	0	-0.310589	-0.310589	-0.310589	-0.310589	0	0	-0.310589	-0.310589	0	0	0	0	0	-0.310589	0	0	18.75
309607	-0.328504	0.185599	12	36	0	0	0	0	1	1	0	0	0	1	0.496079	1	0	0	0	0	0	1	2	102	493	0	0	continuous	g/day	-0.314275	-0.314275	0	0	0	-0.314275	-0.314275	0	0	0	-0.314275	-0.314275	0	0	0	0	0	-0.314275	0	24
309607	0.832909	0.289886	36	54	0	0	0	0	1	1	0	0	0	1	0.496079	1	0	0	0	0	0	1	3	102	493	0	0	continuous	g/day	-0.290818	-0.290818	1	0	0	-0.290818	-0.290818	0	0	0	-0.290818	-0.290818	0	0	0	0	0	-0.290818	0	45
309662	-0.0833816	0.168973	1.78571	10.7143	0	0	0	0	0	1	0	0	0	1	1	0	1	1	0	0	0	1	4	102	493	0	0	continuous	g/day	-0.143276	-0.143276	0	0	0	0	-0.143276	0	0	0	-0.143276	0	-0.143276	-0.143276	0	0	0	-0.143276	0	6.25
309662	-0.544727	0.126888	12.5	60.7143	0	0	0	0	0	1	0	0	0	1	1	0	1	1	0	0	0	1	5	102	493	0	0	continuous	g/day	-0.298941	-0.298941	0	0	0	0	-0.298941	0	0	0	-0.298941	0	-0.298941	-0.298941	0	0	0	-0.298941	0	36.6071
309662	-0.510826	0.201137	62.5	93.75	0	0	0	0	0	1	0	0	0	1	1	0	1	1	0	0	0	1	6	102	493	0	0	continuous	g/day	-0.258213	-0.258213	0	0	0	0	-0.258213	0	0	0	-0.258213	0	-0.258213	-0.258213	0	0	0	-0.258213	0	78.125
309662	-0.0100503	0.185903	1.78571	10.7143	0	0	0	0	0	1	0	0	0	1	1	1	1	1	0	0	0	1	7	102	493	0	0	continuous	g/day	-0.143276	-0.143276	0	0	0	0	-0.143276	0	0	0	-0.143276	-0.143276	-0.143276	-0.143276	0	0	0	-0.143276	0	6.25
309662	-0.198451	0.132731	12.5	60.7143	0	0	0	0	0	1	0	0	0	1	1	1	1	1	0	0	0	1	8	102	493	0	0	continuous	g/day	-0.298941	-0.298941	0	0	0	0	-0.298941	0	0	0	-0.298941	-0.298941	-0.298941	-0.298941	0	0	0	-0.298941	0	36.6071
309662	-0.510826	0.221693	62.5	93.75	0	0	0	0	0	1	0	0	0	1	1	1	1	1	0	0	0	1	9	102	493	0	0	continuous	g/day	-0.258213	-0.258213	0	0	0	0	-0.258213	0	0	0	-0.258213	-0.258213	-0.258213	-0.258213	0	0	0	-0.258213	0	78.125
309664	-0.356675	0.201137	0	10	0	0	0	0	0	1	1	0	1	1	1	1	1	1	1	0	1	0	10	102	493	0	0	continuous	g/day	-0.115109	-0.115109	0	0	0	0	-0.115109	-0.115109	0	-0.115109	-0.115109	-0.115109	-0.115109	-0.115109	-0.115109	0	-0.115109	0	0	5
309664	-0.105361	0.216147	10	20	0	0	0	0	0	1	1	0	1	1	1	1	1	1	1	0	1	0	11	102	493	0	0	continuous	g/day	-0.279044	-0.279044	0	0	0	0	-0.279044	-0.279044	0	-0.279044	-0.279044	-0.279044	-0.279044	-0.279044	-0.279044	0	-0.279044	0	0	15
309664	0.470004	0.289536	20	30	0	0	0	0	0	1	1	0	1	1	1	1	1	1	1	0	1	0	12	102	493	0	0	continuous	g/day	-0.328804	-0.328804	0	0	0	0	-0.328804	-0.328804	0	-0.328804	-0.328804	-0.328804	-0.328804	-0.328804	-0.328804	0	-0.328804	0	0	25
309664	0.587787	0.34646	30	45	0	0	0	0	0	1	1	0	1	1	1	1	1	1	1	0	1	0	13	102	493	0	0	continuous	g/day	-0.310867	-0.310867	0	0	0	0	-0.310867	-0.310867	0	-0.310867	-0.310867	-0.310867	-0.310867	-0.310867	-0.310867	0	-0.310867	0	0	37.5
309675	-0.040822	0.298819	0	12	0	0	0	0	0	0	1	0	0	0	0	1	1	0	0	0	1	0	14	102	493	0	0	continuous	g/day	-0.134025	-0.134025	0	0	0	0	0	-0.134025	0	0	0	-0.134025	-0.134025	0	0	0	-0.134025	0	0	6
309675	-0.400478	0.26037	12	24	0	0	0	0	0	0	1	0	0	0	0	1	1	0	0	0	1	0	15	102	493	0	0	continuous	g/day	-0.301981	-0.301981	0	0	0	0	0	-0.301981	0	0	0	-0.301981	-0.301981	0	0	0	-0.301981	0	0	18
309675	-0.510826	0.307136	24	36	0	0	0	0	0	0	1	0	0	0	0	1	1	0	0	0	1	0	16	102	493	0	0	continuous	g/day	-0.327028	-0.327028	0	0	0	0	0	-0.327028	0	0	0	-0.327028	-0.327028	0	0	0	-0.327028	0	0	30
309675	-0.653926	0.3	36	54	0	0	0	0	0	0	1	0	0	0	0	1	1	0	0	0	1	0	17	102	493	0	0	continuous	g/day	-0.290818	-0.290818	0	0	0	0	0	-0.290818	0	0	0	-0.290818	-0.290818	0	0	0	-0.290818	0	0	45
309681	-0.385662	0.387212	0.01	18	0	0	0	1	1	0	1	0	0	1	0.735	1	1	1	1	0	0	1	18	102	493	0	0	continuous	g/day	-0.181077	-0.181077	0	0	-0.181077	-0.181077	0	-0.181077	0	0	-0.181077	-0.181077	-0.181077	-0.181077	-0.181077	0	0	-0.181077	0	9.005
309681	-0.941609	0.425152	18.01	36	0	0	0	1	1	0	1	0	0	1	0.735	1	1	1	1	0	0	1	19	102	493	0	0	continuous	g/day	-0.325221	-0.325221	0	0	-0.325221	-0.325221	0	-0.325221	0	0	-0.325221	-0.325221	-0.325221	-0.325221	-0.325221	0	0	-0.325221	0	27.005
309681	-0.494296	0.524605	36.01	54	0	0	0	1	1	0	1	0	0	1	0.735	1	1	1	1	0	0	1	20	102	493	0	0	continuous	g/day	-0.290805	-0.290805	0	0	-0.290805	-0.290805	0	-0.290805	0	0	-0.290805	-0.290805	-0.290805	-0.290805	-0.290805	0	0	-0.290805	0	45.005
309681	-0.150823	0.751132	54	81	0	0	0	1	1	0	1	0	0	1	0.735	1	1	1	1	0	0	1	21	102	493	0	0	continuous	g/day	-0.258784	-0.258784	0	0	-0.258784	-0.258784	0	-0.258784	0	0	-0.258784	-0.258784	-0.258784	-0.258784	-0.258784	0	0	-0.258784	0	67.5
309688	-0.116534	0.07668	1.14286	8	0	0	0	1	1	1	1	0	0	1	1	1	0	0	0	0	0	1	22	102	493	0	0	continuous	g/day	-0.10873	-0.10873	0	0	-0.10873	-0.10873	-0.10873	-0.10873	0	0	-0.10873	-0.10873	0	0	0	0	0	-0.10873	0	4.57143
309688	-0.162519	0.0777195	9.14286	16	0	0	0	1	1	1	1	0	0	1	1	1	0	0	0	0	0	1	23	102	493	0	0	continuous	g/day	-0.254192	-0.254192	0	0	-0.254192	-0.254192	-0.254192	-0.254192	0	0	-0.254192	-0.254192	0	0	0	0	0	-0.254192	0	12.5714
309688	0.0198026	0.0942686	17.1429	24	0	0	0	1	1	1	1	0	0	1	1	1	0	0	0	0	0	1	24	102	493	0	0	continuous	g/day	-0.319792	-0.319792	0	0	-0.319792	-0.319792	-0.319792	-0.319792	0	0	-0.319792	-0.319792	0	0	0	0	0	-0.319792	0	20.5714
309688	-0.198451	0.104701	25.1429	38.8571	0	0	0	1	1	1	1	0	0	1	1	1	0	0	0	0	0	1	25	102	493	0	0	continuous	g/day	-0.323534	-0.323534	0	0	-0.323534	-0.323534	-0.323534	-0.323534	0	0	-0.323534	-0.323534	0	0	0	0	0	-0.323534	0	32
309688	-0.040822	0.109894	40	60	0	0	0	1	1	1	1	0	0	1	1	1	0	0	0	0	0	1	26	102	493	0	0	continuous	g/day	-0.279441	-0.279441	0	0	-0.279441	-0.279441	-0.279441	-0.279441	0	0	-0.279441	-0.279441	0	0	0	0	0	-0.279441	0	50
309691	0.00995033	0.146567	1.42857	10	0	1.42857	0	0	1	1	0	0	1	1	1	1	0	0	0	0	1	0	27	102	493	0	0	continuous	g/day	-0.11407	-0.132304	0	0	0	-0.11407	-0.11407	0	0	-0.11407	-0.11407	-0.11407	0	0	0	0	-0.11407	0	0.714286	5.71429
309691	-0.446287	0.171216	10	15	0	1.42857	0	0	1	1	0	0	1	1	1	1	0	0	0	0	1	0	28	102	493	0	0	continuous	g/day	-0.236481	-0.254716	0	0	0	-0.236481	-0.236481	0	0	-0.236481	-0.236481	-0.236481	0	0	0	0	-0.236481	0	0.714286	12.5
309694	-0.562119	0.28536	0	4.57143	0	0	0	0	0	0	1	0	0	0	1	1	0	1	0	0	1	0	29	102	493	0	0	continuous	g/day	-0.0564341	-0.0564341	0	0	0	0	0	-0.0564341	0	0	0	-0.0564341	0	-0.0564341	0	0	-0.0564341	0	0	2.28571
309694	-0.562119	0.290672	5.71429	16	0	0	0	0	0	0	1	0	0	0	1	1	0	1	0	0	1	0	30	102	493	0	0	continuous	g/day	-0.225821	-0.225821	0	0	0	0	0	-0.225821	0	0	0	-0.225821	0	-0.225821	0	0	-0.225821	0	0	10.8571
309694	-0.673345	0.294513	17.1429	40	0	0	0	0	0	0	1	0	0	0	1	1	0	1	0	0	1	0	31	102	493	0	0	continuous	g/day	-0.32178	-0.32178	0	0	0	0	0	-0.32178	0	0	0	-0.32178	0	-0.32178	0	0	-0.32178	0	0	28.5714
309694	-0.544727	0.396988	41.1429	64	0	0	0	0	0	0	1	0	0	0	1	1	0	1	0	0	1	0	32	102	493	0	0	continuous	g/day	-0.27491	-0.27491	0	0	0	0	0	-0.27491	0	0	0	-0.27491	0	-0.27491	0	0	-0.27491	0	0	52.5714
309694	0.207014	0.41339	64	96	0	0	0	0	0	0	1	0	0	0	1	1	0	1	0	0	1	0	33	102	493	0	0	continuous	g/day	-0.258857	-0.258857	0	0	0	0	0	-0.258857	0	0	0	-0.258857	0	-0.258857	0	0	-0.258857	0	0	80
309694	-0.673345	0.361187	0	4.57143	0	0	0	0	0	0	1	0	0	0	0	1	0	1	0	0	1	0	34	102	493	0	0	continuous	g/day	-0.0564341	-0.0564341	0	0	0	0	0	-0.0564341	0	0	0	-0.0564341	0	-0.0564341	0	0	-0.0564341	0	0	2.28571
309694	-1.77196	0.53573	5.71429	16	0	0	0	0	0	0	1	0	0	0	0	1	0	1	0	0	1	0	35	102	493	0	0	continuous	g/day	-0.225821	-0.225821	0	0	0	0	0	-0.225821	0	0	0	-0.225821	0	-0.225821	0	0	-0.225821	0	0	10.8571
309694	-1.89712	0.663951	17.1429	40	0	0	0	0	0	0	1	0	0	0	0	1	0	1	0	0	1	0	36	102	493	0	0	continuous	g/day	-0.32178	-0.32178	0	0	0	0	0	-0.32178	0	0	0	-0.32178	0	-0.32178	0	0	-0.32178	0	0	28.5714
309694	-0.867501	1.1991	41.1429	64	0	0	0	0	0	0	1	0	0	0	0	1	0	1	0	0	1	0	37	102	493	0	0	continuous	g/day	-0.27491	-0.27491	0	0	0	0	0	-0.27491	0	0	0	-0.27491	0	-0.27491	0	0	-0.27491	0	0	52.5714
309697	-0.261365	0.120942	0	4.9	0	0	0	0	0	0	1	0	0	0	0.73	1	0	1	0	0	1	0	38	102	493	0	0	continuous	g/day	-0.0602625	-0.0602625	0	0	0	0	0	-0.0602625	0	0	0	-0.0602625	0	-0.0602625	0	0	-0.0602625	0	0	2.45
309699	-0.174353	0.22994	10	30	0	10	0	1	1	0	1	0	0	1	0.863	1	0	0	0	0	0	1	39	102	493	0	0	continuous	g/day	-0.188334	-0.303444	0	0	-0.188334	-0.188334	0	-0.188334	0	0	-0.188334	-0.188334	0	0	0	0	0	-0.188334	5	20
309699	-0.235722	0.258061	30	45	0	10	0	1	1	0	1	0	0	1	0.863	1	0	0	0	0	0	1	40	102	493	0	0	continuous	g/day	-0.195758	-0.310867	0	0	-0.195758	-0.195758	0	-0.195758	0	0	-0.195758	-0.195758	0	0	0	0	0	-0.195758	5	37.5
309700	0.0953102	0.240934	0	16.6699	0	0	0	0	1	0	1	0	0	0	1	1	0	0	0	0	1	0	41	102	493	0	0	continuous	g/day	-0.171822	-0.171822	0	0	0	-0.171822	0	-0.171822	0	0	0	-0.171822	0	0	0	0	-0.171822	0	0	8.33494
309700	0.0953102	0.254727	16.6699	30.0058	0	0	0	0	1	0	1	0	0	0	1	1	0	0	0	0	1	0	42	102	493	0	0	continuous	g/day	-0.324059	-0.324059	0	0	0	-0.324059	0	-0.324059	0	0	0	-0.324059	0	0	0	0	-0.324059	0	0	23.3378
309700	0.405465	0.260625	33.3398	63.3455	0	0	0	0	1	0	1	0	0	0	1	1	0	0	0	0	1	0	43	102	493	0	0	continuous	g/day	-0.284697	-0.284697	0	0	0	-0.284697	0	-0.284697	0	0	0	-0.284697	0	0	0	0	-0.284697	0	0	48.3426
309700	0.0953102	0.280258	66.6795	100.019	0	0	0	0	1	0	1	0	0	0	1	1	0	0	0	0	1	0	44	102	493	0	0	continuous	g/day	-0.260529	-0.260529	0	0	0	-0.260529	0	-0.260529	0	0	0	-0.260529	0	0	0	0	-0.260529	0	0	83.3494
309704	0.10436	0.397222	0	23.6772	0	0	0	0	0	0	1	0	0	0	1	1	1	1	0	0	1	0	45	102	493	0	0	continuous	g/day	-0.212681	-0.212681	0	0	0	0	0	-0.212681	0	0	0	-0.212681	-0.212681	-0.212681	0	0	-0.212681	0	0	11.8386
309704	-1.17118	0.515547	23.6772	46.5652	0	0	0	0	0	0	1	0	0	0	1	1	1	1	0	0	1	0	46	102	493	0	0	continuous	g/day	-0.31466	-0.31466	0	0	0	0	0	-0.31466	0	0	0	-0.31466	-0.31466	-0.31466	0	0	-0.31466	0	0	35.1212
309704	-2.04022	0.503592	47.3544	71.0316	0	0	0	0	0	0	1	0	0	0	1	1	1	1	0	0	1	0	47	102	493	0	0	continuous	g/day	-0.2651	-0.2651	1	0	0	0	0	-0.2651	0	0	0	-0.2651	-0.2651	-0.2651	0	0	-0.2651	0	0	59.193
309719	-0.127833	0.180905	0.1	10	0	0	1	1	1	1	0	0	0	1	1	1	1	0	0	0	1	0	48	102	493	0	0	continuous	g/day	-0.116335	-0.116335	0	-0.116335	-0.116335	-0.116335	-0.116335	0	0	0	-0.116335	-0.116335	-0.116335	0	0	0	-0.116335	0	0	5.05
309719	-0.18633	0.189908	10	30	0	0	1	1	1	1	0	0	0	1	1	1	1	0	0	0	1	0	49	102	493	0	0	continuous	g/day	-0.303444	-0.303444	0	-0.303444	-0.303444	-0.303444	-0.303444	0	0	0	-0.303444	-0.303444	-0.303444	0	0	0	-0.303444	0	0	20
309719	-0.314711	0.266026	30	60	0	0	1	1	1	1	0	0	0	1	1	1	1	0	0	0	1	0	50	102	493	0	0	continuous	g/day	-0.291945	-0.291945	0	-0.291945	-0.291945	-0.291945	-0.291945	0	0	0	-0.291945	-0.291945	-0.291945	0	0	0	-0.291945	0	0	45
309719	-0.994252	0.457081	60	90	0	0	1	1	1	1	0	0	0	1	1	1	1	0	0	0	1	0	51	102	493	0	0	continuous	g/day	-0.257614	-0.257614	0	-0.257614	-0.257614	-0.257614	-0.257614	0	0	0	-0.257614	-0.257614	-0.257614	0	0	0	-0.257614	0	0	75
309720	-0.314711	0.120448	5	14.9	0	4.9	0	1	1	0	0	0	0	0	1	1	0	0	0	0	1	0	52	102	493	0	0	continuous	g/day	-0.15154	-0.211802	0	0	-0.15154	-0.15154	0	0	0	0	0	-0.15154	0	0	0	0	-0.15154	0	2.45	9.95
309720	-0.261365	0.125159	15	29.9	0	4.9	0	1	1	0	0	0	0	0	1	1	0	0	0	0	1	0	53	102	493	0	0	continuous	g/day	-0.260106	-0.320369	0	0	-0.260106	-0.260106	0	0	0	0	0	-0.260106	0	0	0	0	-0.260106	0	2.45	22.45
309720	-0.198451	0.159223	30	49.9	0	4.9	0	1	1	0	0	0	0	0	1	1	0	0	0	0	1	0	54	102	493	0	0	continuous	g/day	-0.243744	-0.304007	0	0	-0.243744	-0.243744	0	0	0	0	0	-0.243744	0	0	0	0	-0.243744	0	2.45	39.95
309720	-0.415515	0.226353	50	69.9	0	4.9	0	1	1	0	0	0	0	0	1	1	0	0	0	0	1	0	55	102	493	0	0	continuous	g/day	-0.203401	-0.263663	0	0	-0.203401	-0.203401	0	0	0	0	0	-0.203401	0	0	0	0	-0.203401	0	2.45	59.95
309720	0.0582689	0.20081	70	105	0	4.9	0	1	1	0	0	0	0	0	1	1	0	0	0	0	1	0	56	102	493	0	0	continuous	g/day	-0.203293	-0.263556	0	0	-0.203293	-0.203293	0	0	0	0	0	-0.203293	0	0	0	0	-0.203293	0	2.45	87.5
309720	-0.356675	0.158687	5	14.9	0	4.9	0	1	1	0	0	0	0	0	0	1	0	0	0	0	1	0	57	102	493	0	0	continuous	g/day	-0.15154	-0.211802	0	0	-0.15154	-0.15154	0	0	0	0	0	-0.15154	0	0	0	0	-0.15154	0	2.45	9.95
309720	-0.139262	0.324292	15	19.9	0	4.9	0	1	1	0	0	0	0	0	0	1	0	0	0	0	1	0	58	102	493	0	0	continuous	g/day	-0.24357	-0.303833	0	0	-0.24357	-0.24357	0	0	0	0	0	-0.24357	0	0	0	0	-0.24357	0	2.45	17.45
309720	-0.71335	0.36406	20	29.9	0	4.9	0	1	1	0	0	0	0	0	0	1	0	0	0	0	1	0	59	102	493	0	0	continuous	g/day	-0.26854	-0.328802	0	0	-0.26854	-0.26854	0	0	0	0	0	-0.26854	0	0	0	0	-0.26854	0	2.45	24.95
309720	-1.02165	0.565197	30	45	0	4.9	0	1	1	0	0	0	0	0	0	1	0	0	0	0	1	0	60	102	493	0	0	continuous	g/day	-0.250605	-0.310867	0	0	-0.250605	-0.250605	0	0	0	0	0	-0.250605	0	0	0	0	-0.250605	0	2.45	37.5
309720	0.446287	0.252653	0	4.9	0	0	0	1	1	0	0	0	0	0	1	1	0	0	0	0	1	0	61	102	493	0	0	continuous	g/day	-0.0602625	-0.0602625	0	0	-0.0602625	-0.0602625	0	0	0	0	0	-0.0602625	0	0	0	0	-0.0602625	0	0	2.45
309720	-0.431782	0.234273	0	4.9	0	0	0	1	1	0	0	0	0	0	0	1	0	0	0	0	1	0	62	102	493	0	0	continuous	g/day	-0.0602625	-0.0602625	0	0	-0.0602625	-0.0602625	0	0	0	0	0	-0.0602625	0	0	0	0	-0.0602625	0	0	2.45
309720	0.127833	0.168593	0	4.9	0	0	0	1	1	0	0	0	0	1	1	1	0	0	0	0	1	0	63	102	493	0	0	continuous	g/day	-0.0602625	-0.0602625	0	0	-0.0602625	-0.0602625	0	0	0	0	-0.0602625	-0.0602625	0	0	0	0	-0.0602625	0	0	2.45
309720	-0.598837	0.195655	0	4.9	0	0	0	1	1	0	0	0	0	1	0	1	0	0	0	0	1	0	64	102	493	0	0	continuous	g/day	-0.0602625	-0.0602625	0	0	-0.0602625	-0.0602625	0	0	0	0	-0.0602625	-0.0602625	0	0	0	0	-0.0602625	0	0	2.45
309722	-1.51413	0.353647	0	20	0	0	0	0	0	0	1	0	0	1	1	1	0	1	1	0	1	0	65	102	493	0	0	continuous	g/day	-0.193442	-0.193442	1	0	0	0	0	-0.193442	0	0	-0.193442	-0.193442	0	-0.193442	-0.193442	0	-0.193442	0	0	10
309722	-1.96611	0.457081	20	30	0	0	0	0	0	0	1	0	0	1	1	1	0	1	1	0	1	0	66	102	493	0	0	continuous	g/day	-0.328804	-0.328804	0	0	0	0	0	-0.328804	0	0	-0.328804	-0.328804	0	-0.328804	-0.328804	0	-0.328804	0	0	25
309722	-0.693147	0.410571	30	45	0	0	0	0	0	0	1	0	0	1	1	1	0	1	1	0	1	0	67	102	493	0	0	continuous	g/day	-0.310867	-0.310867	0	0	0	0	0	-0.310867	0	0	-0.310867	-0.310867	0	-0.310867	-0.310867	0	-0.310867	0	0	37.5
309723	-0.916291	0.216147	1	9	0	0	0	1	1	0	1	0	0	1	1	1	0	0	0	0	1	0	68	102	493	0	0	continuous	g/day	-0.117294	-0.117294	1	0	-0.117294	-0.117294	0	-0.117294	0	0	-0.117294	-0.117294	0	0	0	0	-0.117294	0	0	5
309723	-0.510826	0.20687	10	34	0	0	0	1	1	0	1	0	0	1	1	1	0	0	0	0	1	0	69	102	493	0	0	continuous	g/day	-0.307013	-0.307013	0	0	-0.307013	-0.307013	0	-0.307013	0	0	-0.307013	-0.307013	0	0	0	0	-0.307013	0	0	22
309723	-0.510826	0.20687	34	51	0	0	0	1	1	0	1	0	0	1	1	1	0	0	0	0	1	0	70	102	493	0	0	continuous	g/day	-0.297292	-0.297292	0	0	-0.297292	-0.297292	0	-0.297292	0	0	-0.297292	-0.297292	0	0	0	0	-0.297292	0	0	42.5
309723	-0.693147	0.383693	1	9	0	0	0	1	1	0	1	0	0	1	0	1	0	0	0	0	1	0	71	102	493	0	0	continuous	g/day	-0.117294	-0.117294	0	0	-0.117294	-0.117294	0	-0.117294	0	0	-0.117294	-0.117294	0	0	0	0	-0.117294	0	0	5
309723	0.262364	0.324736	10	34	0	0	0	1	1	0	1	0	0	1	0	1	0	0	0	0	1	0	72	102	493	0	0	continuous	g/day	-0.307013	-0.307013	0	0	-0.307013	-0.307013	0	-0.307013	0	0	-0.307013	-0.307013	0	0	0	0	-0.307013	0	0	22
309723	-0.916291	0.673229	34	51	0	0	0	1	1	0	1	0	0	1	0	1	0	0	0	0	1	0	73	102	493	0	0	continuous	g/day	-0.297292	-0.297292	0	0	-0.297292	-0.297292	0	-0.297292	0	0	-0.297292	-0.297292	0	0	0	0	-0.297292	0	0	42.5
309729	-0.223144	0.130313	0	24	0	0	0	0	0	0	1	0	0	1	0	1	1	1	1	0	1	0	74	102	493	0	0	continuous	g/day	-0.214159	-0.214159	0	0	0	0	0	-0.214159	0	0	-0.214159	-0.214159	-0.214159	-0.214159	-0.214159	0	-0.214159	0	0	12
309729	0.182322	0.33145	48	72	0	0	0	0	0	0	1	0	0	1	0	1	1	1	1	0	1	0	75	102	493	0	0	continuous	g/day	-0.264228	-0.264228	0	0	0	0	0	-0.264228	0	0	-0.264228	-0.264228	-0.264228	-0.264228	-0.264228	0	-0.264228	0	0	60
309736	-0.34249	0.187029	2.28571	6.85714	0	1.14286	0	0	0	1	1	0	0	1	1	0	1	0	1	0	0	1	76	102	493	0	0	continuous	g/day	-0.0956752	-0.110304	0	0	0	0	-0.0956752	-0.0956752	0	0	-0.0956752	0	-0.0956752	0	-0.0956752	0	0	-0.0956752	0.571429	4.57143
309736	-0.314711	0.15719	6.85714	10.2857	0	1.14286	0	0	0	1	1	0	0	1	1	0	1	0	1	0	0	1	77	102	493	0	0	continuous	g/day	-0.178782	-0.193411	0	0	0	0	-0.178782	-0.178782	0	0	-0.178782	0	-0.178782	0	-0.178782	0	0	-0.178782	0.571429	8.57143
357413	-1.20397	0.233748	0	15.7848	0	0	0	1	1	0	1	0	0	0	0.8125	1	0	0	0	0	1	0	78	102	493	0	0	continuous	g/day	-0.16535	-0.16535	1	0	-0.16535	-0.16535	0	-0.16535	0	0	0	-0.16535	0	0	0	0	-0.16535	0	0	7.8924
357413	-0.916291	0.319582	15.7848	23.6772	0	0	0	1	1	0	1	0	0	0	0.8125	1	0	0	0	0	1	0	79	102	493	0	0	continuous	g/day	-0.315498	-0.315498	0	0	-0.315498	-0.315498	0	-0.315498	0	0	0	-0.315498	0	0	0	0	-0.315498	0	0	19.731
357413	-0.693147	0.250212	0	15.7848	0	0	0	1	1	0	1	0	0	0	0.8125	0	0	0	0	0	1	0	80	102	493	0	0	continuous	g/day	-0.16535	-0.16535	0	0	-0.16535	-0.16535	0	-0.16535	0	0	0	0	0	0	0	0	-0.16535	0	0	7.8924
357413	-0.223144	0.369112	15.7848	23.6772	0	0	0	1	1	0	1	0	0	0	0.8125	0	0	0	0	0	1	0	81	102	493	0	0	continuous	g/day	-0.315498	-0.315498	0	0	-0.315498	-0.315498	0	-0.315498	0	0	0	0	0	0	0	0	-0.315498	0	0	19.731
357429	-0.733969	0.221959	0.1	15	0	0	0	0	0	1	1	0	0	1	0	1	0	0	0	0	1	0	82	102	493	0	0	continuous	g/day	-0.160502	-0.160502	0	0	0	0	-0.160502	-0.160502	0	0	-0.160502	-0.160502	0	0	0	0	-0.160502	0	0	7.55
357429	-0.314711	0.258061	15.1	30	0	0	0	0	0	1	1	0	0	1	0	1	0	0	0	0	1	0	83	102	493	0	0	continuous	g/day	-0.320668	-0.320668	0	0	0	0	-0.320668	-0.320668	0	0	-0.320668	-0.320668	0	0	0	0	-0.320668	0	0	22.55
357429	-0.0202027	0.400157	30	45	0	0	0	0	0	1	1	0	0	1	0	1	0	0	0	0	1	0	84	102	493	0	0	continuous	g/day	-0.310867	-0.310867	0	0	0	0	-0.310867	-0.310867	0	0	-0.310867	-0.310867	0	0	0	0	-0.310867	0	0	37.5
431103	-0.198451	0.0465106	5	14.9	0.1	4.9	1	1	1	1	1	0	0	0	0.48	1	1	1	0	0	0	1	85	102	493	0	0	continuous	g/day	-0.15027	-0.211802	0	-0.15027	-0.15027	-0.15027	-0.15027	-0.15027	0	0	0	-0.15027	-0.15027	-0.15027	0	0	0	-0.15027	2.5	9.95
431103	-0.248461	0.0554625	15	29.9	0.1	4.9	1	1	1	1	1	0	0	0	0.48	1	1	1	0	0	0	1	86	102	493	0	0	continuous	g/day	-0.258836	-0.320369	0	-0.258836	-0.258836	-0.258836	-0.258836	-0.258836	0	0	0	-0.258836	-0.258836	-0.258836	0	0	0	-0.258836	2.5	22.45
431103	-0.328504	0.0632235	30	59.9	0.1	4.9	1	1	1	1	1	0	0	0	0.48	1	1	1	0	0	0	1	87	102	493	0	0	continuous	g/day	-0.230515	-0.292048	0	-0.230515	-0.230515	-0.230515	-0.230515	-0.230515	0	0	0	-0.230515	-0.230515	-0.230515	0	0	0	-0.230515	2.5	44.95
431103	-0.385662	0.0927724	60	90	0.1	4.9	1	1	1	1	1	0	0	0	0.48	1	1	1	0	0	0	1	88	102	493	0	0	continuous	g/day	-0.196081	-0.257614	0	-0.196081	-0.196081	-0.196081	-0.196081	-0.196081	0	0	0	-0.196081	-0.196081	-0.196081	0	0	0	-0.196081	2.5	75
431103	-0.122218	0.0564187	0.1	4.9	0	0.1	1	1	1	1	1	0	0	1	0.48	1	1	1	0	0	0	1	89	102	493	0	0	continuous	g/day	-0.0602401	-0.0615328	0	-0.0602401	-0.0602401	-0.0602401	-0.0602401	-0.0602401	0	0	-0.0602401	-0.0602401	-0.0602401	-0.0602401	0	0	0	-0.0602401	0.05	2.5
432572	-0.150823	0.143319	3.08059	17.8768	0	3.05726	0	0	0	0	0	1	0	0	1	1	0	0	0	0	0	1	90	102	493	0	0	continuous	g/day	-0.174166	-0.212542	0	0	0	0	0	0	-0.174166	0	0	-0.174166	0	0	0	0	0	-0.174166	1.52863	10.4787
432572	-0.274437	0.148449	17.9001	59.6982	0	3.05726	0	0	0	0	0	1	0	0	1	1	0	0	0	0	0	1	91	102	493	0	0	continuous	g/day	-0.263399	-0.301775	0	0	0	0	0	0	-0.263399	0	0	-0.263399	0	0	0	0	0	-0.263399	1.52863	38.7991
432572	0.431782	0.138044	59.7682	89.6523	0	3.05726	0	0	0	0	0	1	0	0	1	1	0	0	0	0	0	1	92	102	493	0	0	continuous	g/day	-0.219213	-0.25759	1	0	0	0	0	0	-0.219213	0	0	-0.219213	0	0	0	0	0	-0.219213	1.52863	74.7102
432572	-0.150823	0.117027	0.396743	3.99077	0	0.373405	0	0	0	0	0	1	0	0	0	1	0	0	0	0	0	1	93	102	493	0	0	continuous	g/day	-0.0498203	-0.0546351	0	0	0	0	0	0	-0.0498203	0	0	-0.0498203	0	0	0	0	0	-0.0498203	0.186703	2.19376
432572	-0.150823	0.118016	4.01411	20.584	0	0.373405	0	0	0	0	0	1	0	0	0	1	0	0	0	0	0	1	94	102	493	0	0	continuous	g/day	-0.231394	-0.236208	0	0	0	0	0	0	-0.231394	0	0	-0.231394	0	0	0	0	0	-0.231394	0.186703	12.299
432572	-0.0833816	0.118146	20.6073	30.911	0	0.373405	0	0	0	0	0	1	0	0	0	1	0	0	0	0	0	1	95	102	493	0	0	continuous	g/day	-0.324444	-0.329259	0	0	0	0	0	0	-0.324444	0	0	-0.324444	0	0	0	0	0	-0.324444	0.186703	25.7591
432572	-0.287682	0.145349	1.2369	6.65128	0	1.2369	0	0	0	0	0	1	0	0	1	1	0	0	0	0	0	1	96	102	493	0	0	continuous	g/day	-0.0796219	-0.0954396	0	0	0	0	0	0	-0.0796219	0	0	-0.0796219	0	0	0	0	0	-0.0796219	0.618452	3.94409
432572	-0.673345	0.158977	6.67462	23.4312	0	1.2369	0	0	0	0	0	1	0	0	1	1	0	0	0	0	0	1	97	102	493	0	0	continuous	g/day	-0.25362	-0.269437	0	0	0	0	0	0	-0.25362	0	0	-0.25362	0	0	0	0	0	-0.25362	0.618452	15.0529
432572	-0.527633	0.152509	23.4312	35.1468	0	1.2369	0	0	0	0	0	1	0	0	1	1	0	0	0	0	0	1	98	102	493	0	0	continuous	g/day	-0.312071	-0.327888	0	0	0	0	0	0	-0.312071	0	0	-0.312071	0	0	0	0	0	-0.312071	0.618452	29.289
432572	-0.040822	0.124116	0.373405	1.96038	0	0.373405	0	0	0	0	0	1	0	0	0	1	0	0	0	0	0	1	99	102	493	0	0	continuous	g/day	-0.0248639	-0.0296788	0	0	0	0	0	0	-0.0248639	0	0	-0.0248639	0	0	0	0	0	-0.0248639	0.186703	1.16689
432572	-0.314711	0.132128	1.98372	9.12509	0	0.373405	0	0	0	0	0	1	0	0	0	1	0	0	0	0	0	1	100	102	493	0	0	continuous	g/day	-0.125428	-0.130243	0	0	0	0	0	0	-0.125428	0	0	-0.125428	0	0	0	0	0	-0.125428	0.186703	5.5544
432572	-0.430783	0.135364	9.12509	13.6876	0	0.373405	0	0	0	0	0	1	0	0	0	1	0	0	0	0	0	1	101	102	493	0	0	continuous	g/day	-0.234983	-0.239798	0	0	0	0	0	0	-0.234983	0	0	-0.234983	0	0	0	0	0	-0.234983	0.186703	11.4064
432572	0.329304	0.188509	0	3.05726	0	0	0	0	0	0	0	1	0	0	1	1	0	0	0	0	0	1	102	102	493	0	0	continuous	g/day	-0.0383766	-0.0383766	0	0	0	0	0	0	-0.0383766	0	0	-0.0383766	0	0	0	0	0	-0.0383766	0	1.52863
432572	0.165514	0.193582	3.08059	17.8768	0	0	0	0	0	0	0	1	0	0	1	1	0	0	0	0	0	1	103	102	493	0	0	continuous	g/day	-0.212542	-0.212542	0	0	0	0	0	0	-0.212542	0	0	-0.212542	0	0	0	0	0	-0.212542	0	10.4787
432572	0.0392207	0.195857	17.9001	59.6982	0	0	0	0	0	0	0	1	0	0	1	1	0	0	0	0	0	1	104	102	493	0	0	continuous	g/day	-0.301775	-0.301775	0	0	0	0	0	0	-0.301775	0	0	-0.301775	0	0	0	0	0	-0.301775	0	38.7991
432572	0.737164	0.189775	59.7682	89.6523	0	0	0	0	0	0	0	1	0	0	1	1	0	0	0	0	0	1	105	102	493	0	0	continuous	g/day	-0.25759	-0.25759	1	0	0	0	0	0	-0.25759	0	0	-0.25759	0	0	0	0	0	-0.25759	0	74.7102
432572	0.24686	0.122099	0	0.373405	0	0	0	0	0	0	0	1	0	0	0	1	0	0	0	0	0	1	106	102	493	0	0	continuous	g/day	-0.00481482	-0.00481482	0	0	0	0	0	0	-0.00481482	0	0	-0.00481482	0	0	0	0	0	-0.00481482	0	0.186703
432572	0.0861777	0.130313	0.396743	3.99077	0	0	0	0	0	0	0	1	0	0	0	1	0	0	0	0	0	1	107	102	493	0	0	continuous	g/day	-0.0546351	-0.0546351	0	0	0	0	0	0	-0.0546351	0	0	-0.0546351	0	0	0	0	0	-0.0546351	0	2.19376
432572	0.0953102	0.132702	4.01411	20.584	0	0	0	0	0	0	0	1	0	0	0	1	0	0	0	0	0	1	108	102	493	0	0	continuous	g/day	-0.236208	-0.236208	0	0	0	0	0	0	-0.236208	0	0	-0.236208	0	0	0	0	0	-0.236208	0	12.299
432572	0.182322	0.134711	20.6073	30.911	0	0	0	0	0	0	0	1	0	0	0	1	0	0	0	0	0	1	109	102	493	0	0	continuous	g/day	-0.329259	-0.329259	0	0	0	0	0	0	-0.329259	0	0	-0.329259	0	0	0	0	0	-0.329259	0	25.7591
432572	0.530628	0.190616	0	1.2369	0	0	0	0	0	0	0	1	0	0	1	1	0	0	0	0	0	1	110	102	493	0	0	continuous	g/day	-0.0158176	-0.0158176	0	0	0	0	0	0	-0.0158176	0	0	-0.0158176	0	0	0	0	0	-0.0158176	0	0.618452
432572	0.239017	0.200867	1.2369	6.65128	0	0	0	0	0	0	0	1	0	0	1	1	0	0	0	0	0	1	111	102	493	0	0	continuous	g/day	-0.0954396	-0.0954396	0	0	0	0	0	0	-0.0954396	0	0	-0.0954396	0	0	0	0	0	-0.0954396	0	3.94409
432572	-0.139262	0.207845	6.67462	23.4312	0	0	0	0	0	0	0	1	0	0	1	1	0	0	0	0	0	1	112	102	493	0	0	continuous	g/day	-0.269437	-0.269437	0	0	0	0	0	0	-0.269437	0	0	-0.269437	0	0	0	0	0	-0.269437	0	15.0529
432572	0.00995033	0.207293	23.4312	35.1468	0	0	0	0	0	0	0	1	0	0	1	1	0	0	0	0	0	1	113	102	493	0	0	continuous	g/day	-0.327888	-0.327888	0	0	0	0	0	0	-0.327888	0	0	-0.327888	0	0	0	0	0	-0.327888	0	29.289
432572	0.207014	0.129775	0	0.373405	0	0	0	0	0	0	0	1	0	0	0	1	0	0	0	0	0	1	114	102	493	0	0	continuous	g/day	-0.00481482	-0.00481482	0	0	0	0	0	0	-0.00481482	0	0	-0.00481482	0	0	0	0	0	-0.00481482	0	0.186703
432572	0.165514	0.138677	0.373405	1.96038	0	0	0	0	0	0	0	1	0	0	0	1	0	0	0	0	0	1	115	102	493	0	0	continuous	g/day	-0.0296788	-0.0296788	0	0	0	0	0	0	-0.0296788	0	0	-0.0296788	0	0	0	0	0	-0.0296788	0	1.16689
432572	-0.105361	0.148673	1.98372	9.12509	0	0	0	0	0	0	0	1	0	0	0	1	0	0	0	0	0	1	116	102	493	0	0	continuous	g/day	-0.130243	-0.130243	0	0	0	0	0	0	-0.130243	0	0	-0.130243	0	0	0	0	0	-0.130243	0	5.5544
432572	-0.210721	0.152297	9.12509	13.6876	0	0	0	0	0	0	0	1	0	0	0	1	0	0	0	0	0	1	117	102	493	0	0	continuous	g/day	-0.239798	-0.239798	0	0	0	0	0	0	-0.239798	0	0	-0.239798	0	0	0	0	0	-0.239798	0	11.4064
432641	0.832909	0.396262	33.5833	50.375	0	0	1	1	1	0	1	0	0	1	1	1	1	1	1	0	1	0	118	102	493	0	0	continuous	g/day	-0.298687	-0.298687	0	-0.298687	-0.298687	-0.298687	0	-0.298687	0	0	-0.298687	-0.298687	-0.298687	-0.298687	-0.298687	0	-0.298687	0	0	41.9792
432641	-0.105361	0.410571	0	65	0	0	1	1	1	0	1	0	0	1	1	1	1	1	1	0	1	0	119	102	493	0	0	continuous	g/day	-0.263218	-0.263218	0	-0.263218	-0.263218	-0.263218	0	-0.263218	0	0	-0.263218	-0.263218	-0.263218	-0.263218	-0.263218	0	-0.263218	0	0	32.5
432641	-0.105361	0.457081	0	52	0	0	1	1	1	0	1	0	0	1	0	1	1	1	1	0	1	0	120	102	493	0	0	continuous	g/day	-0.263119	-0.263119	0	-0.263119	-0.263119	-0.263119	0	-0.263119	0	0	-0.263119	-0.263119	-0.263119	-0.263119	-0.263119	0	-0.263119	0	0	26
437014	-0.430783	0.132345	4.90735	9.81817	0	4.90735	0	0	0	1	1	0	0	0	0.517378	1	1	0	1	0	1	0	121	102	493	0	0	continuous	g/day	-0.109139	-0.169487	0	0	0	0	-0.109139	-0.109139	0	0	0	-0.109139	-0.109139	0	-0.109139	0	-0.109139	0	2.45367	7.36276
437014	-0.105361	0.137499	9.81817	14.7273	0	4.90735	0	0	0	1	1	0	0	0	0.517378	1	1	0	1	0	1	0	122	102	493	0	0	continuous	g/day	-0.191406	-0.251754	0	0	0	0	-0.191406	-0.191406	0	0	0	-0.191406	-0.191406	0	-0.191406	0	-0.191406	0	2.45367	12.2727
437014	-0.0953102	0.176823	0	4.90735	0	0	0	0	0	1	1	0	0	1	0.517378	1	1	0	1	0	1	0	123	102	493	0	0	continuous	g/day	-0.0603477	-0.0603477	0	0	0	0	-0.0603477	-0.0603477	0	0	-0.0603477	-0.0603477	-0.0603477	0	-0.0603477	0	-0.0603477	0	0	2.45367
437447	0.14842	0.267436	1.57143	9.42857	0	1.42857	0	0	0	0	1	0	0	1	1	1	1	1	1	0	1	1	124	102	493	0	0	continuous	g/day	-0.110167	-0.128402	0	0	0	0	0	-0.110167	0	0	-0.110167	-0.110167	-0.110167	-0.110167	-0.110167	0	-0.110167	-0.110167	0.714286	5.5
437447	0.576613	0.13257	11	20.4286	0	1.42857	0	0	0	0	1	0	0	1	1	1	1	1	1	0	1	1	125	102	493	0	0	continuous	g/day	-0.268317	-0.286551	1	0	0	0	0	-0.268317	0	0	-0.268317	-0.268317	-0.268317	-0.268317	-0.268317	0	-0.268317	-0.268317	0.714286	15.7143
437447	0.779325	0.204137	20.4286	30.6429	0	1.42857	0	0	0	0	1	0	0	1	1	1	1	1	1	0	1	1	126	102	493	0	0	continuous	g/day	-0.310922	-0.329156	1	0	0	0	0	-0.310922	0	0	-0.310922	-0.310922	-0.310922	-0.310922	-0.310922	0	-0.310922	-0.310922	0.714286	25.5357
437516	0.604316	0.300483	30.1	60	0.1	30	0	0	0	0	1	0	0	0	1	1	0	1	1	0	1	0	127	102	493	0	0	continuous	g/day	-0.0546406	-0.291826	0	0	0	0	0	-0.0546406	0	0	0	-0.0546406	0	-0.0546406	-0.0546406	0	-0.0546406	0	15.05	45.05
437516	0.774727	0.34249	60	90	0.1	30	0	0	0	0	1	0	0	0	1	1	0	1	1	0	1	0	128	102	493	0	0	continuous	g/day	-0.0204292	-0.257614	0	0	0	0	0	-0.0204292	0	0	0	-0.0204292	0	-0.0204292	-0.0204292	0	-0.0204292	0	15.05	75
437516	0.207014	0.194423	30.1	60	0.1	30	0	0	0	0	1	0	0	0	1	1	0	1	1	0	1	0	129	102	493	0	0	continuous	g/day	-0.0546406	-0.291826	0	0	0	0	0	-0.0546406	0	0	0	-0.0546406	0	-0.0546406	-0.0546406	0	-0.0546406	0	15.05	45.05
437516	0.802002	0.237366	60	90	0.1	30	0	0	0	0	1	0	0	0	1	1	0	1	1	0	1	0	130	102	493	0	0	continuous	g/day	-0.0204292	-0.257614	0	0	0	0	0	-0.0204292	0	0	0	-0.0204292	0	-0.0204292	-0.0204292	0	-0.0204292	0	15.05	75
437516	-0.792993	0.356529	0.1	30	0	0	0	0	0	0	1	0	0	1	1	1	0	1	1	0	1	0	131	102	493	0	0	continuous	g/day	-0.237185	-0.237185	0	0	0	0	0	-0.237185	0	0	-0.237185	-0.237185	0	-0.237185	-0.237185	0	-0.237185	0	0	15.05
437516	-0.262364	0.280258	0.1	30	0	0	0	0	0	0	1	0	0	1	1	1	0	1	1	0	1	0	132	102	493	0	0	continuous	g/day	-0.237185	-0.237185	0	0	0	0	0	-0.237185	0	0	-0.237185	-0.237185	0	-0.237185	-0.237185	0	-0.237185	0	0	15.05
437703	-0.18633	0.163738	10	20	0	10	0	0	0	0	1	0	0	1	0.763	1	1	1	0	0	1	0	133	102	493	0	0	continuous	g/day	-0.163935	-0.279044	0	0	0	0	0	-0.163935	0	0	-0.163935	-0.163935	-0.163935	-0.163935	0	0	-0.163935	0	5	15
437703	-0.328504	0.126642	20	30	0	10	0	0	0	0	1	0	0	1	0.763	1	1	1	0	0	1	0	134	102	493	0	0	continuous	g/day	-0.213695	-0.328804	0	0	0	0	0	-0.213695	0	0	-0.213695	-0.213695	-0.213695	-0.213695	0	0	-0.213695	0	5	25
437800	-1.17118	0.457081	0	12	0	0	0	0	0	0	1	0	0	1	0.745562	1	1	1	1	0	1	0	135	102	493	0	0	continuous	g/day	-0.134025	-0.134025	0	0	0	0	0	-0.134025	0	0	-0.134025	-0.134025	-0.134025	-0.134025	-0.134025	0	-0.134025	0	0	6
437800	0.10436	0.586664	12	12	0	0	0	0	0	0	1	0	0	1	0.745562	1	1	1	1	0	1	0	136	102	493	0	0	continuous	g/day	-0.249687	-0.249687	0	0	0	0	0	-0.249687	0	0	-0.249687	-0.249687	-0.249687	-0.249687	-0.249687	0	-0.249687	0	0	12
437800	-0.274437	0.524495	24	24	0	0	0	0	0	0	1	0	0	1	0.745562	1	1	1	1	0	1	0	137	102	493	0	0	continuous	g/day	-0.330207	-0.330207	0	0	0	0	0	-0.330207	0	0	-0.330207	-0.330207	-0.330207	-0.330207	-0.330207	0	-0.330207	0	0	24
437800	-0.0202027	0.353647	36	54	0	0	0	0	0	0	1	0	0	1	0.745562	1	1	1	1	0	1	0	138	102	493	0	0	continuous	g/day	-0.290818	-0.290818	0	0	0	0	0	-0.290818	0	0	-0.290818	-0.290818	-0.290818	-0.290818	-0.290818	0	-0.290818	0	0	45
438055	-0.34249	0.245087	0	17.8571	0	0	0	0	0	0	1	0	0	1	0.856	1	1	0	1	1	0	1	139	102	493	0	0	continuous	g/day	-0.180017	-0.180017	0	0	0	0	0	-0.180017	0	0	-0.180017	-0.180017	-0.180017	0	-0.180017	-0.180017	0	-0.180017	0	8.92857
438055	-0.174353	0.257606	17.8571	26.7857	0	0	0	0	0	0	1	0	0	1	0.856	1	1	0	1	1	0	1	140	102	493	0	0	continuous	g/day	-0.324516	-0.324516	0	0	0	0	0	-0.324516	0	0	-0.324516	-0.324516	-0.324516	0	-0.324516	-0.324516	0	-0.324516	0	22.3214
438157	0.0953102	0.170524	0	25	0	0	0	1	1	0	1	0	0	1	1	1	0	0	0	0	1	0	141	102	493	0	0	continuous	g/day	-0.218537	-0.218537	0	0	-0.218537	-0.218537	0	-0.218537	0	0	-0.218537	-0.218537	0	0	0	0	-0.218537	0	0	12.5
438157	-0.0725707	0.176823	25	50	0	0	0	1	1	0	1	0	0	1	1	1	0	0	0	0	1	0	142	102	493	0	0	continuous	g/day	-0.309168	-0.309168	0	0	-0.309168	-0.309168	0	-0.309168	0	0	-0.309168	-0.309168	0	0	0	0	-0.309168	0	0	37.5
438157	-0.328504	0.211551	50	75	0	0	0	1	1	0	1	0	0	1	1	1	0	0	0	0	1	0	143	102	493	0	0	continuous	g/day	-0.261893	-0.261893	0	0	-0.261893	-0.261893	0	-0.261893	0	0	-0.261893	-0.261893	0	0	0	0	-0.261893	0	0	62.5
438157	-0.328504	0.211551	75	112.5	0	0	0	1	1	0	1	0	0	1	1	1	0	0	0	0	1	0	144	102	493	0	0	continuous	g/day	-0.27069	-0.27069	0	0	-0.27069	-0.27069	0	-0.27069	0	0	-0.27069	-0.27069	0	0	0	0	-0.27069	0	0	93.75
438221	-0.673345	0.240047	13.2	39.6	0	0.333333	0	0	0	0	1	0	0	1	0.782	1	1	1	0	0	1	0	145	102	493	0	0	continuous	g/day	-0.31215	-0.31645	0	0	0	0	0	-0.31215	0	0	-0.31215	-0.31215	-0.31215	-0.31215	0	0	-0.31215	0	0.166667	26.4
438221	-0.798508	0.286717	39.6	59.4	0	0.333333	0	0	0	0	1	0	0	1	0.782	1	1	1	0	0	1	0	146	102	493	0	0	continuous	g/day	-0.276168	-0.280468	0	0	0	0	0	-0.276168	0	0	-0.276168	-0.276168	-0.276168	-0.276168	0	0	-0.276168	0	0.166667	49.5
438221	0.0198026	0.221069	0.44	12.76	0	0.333333	0	0	0	0	1	0	0	1	0.782	1	1	1	0	0	1	0	147	102	493	0	0	continuous	g/day	-0.141707	-0.146007	0	0	0	0	0	-0.141707	0	0	-0.141707	-0.141707	-0.141707	-0.141707	0	0	-0.141707	0	0.166667	6.6
438386	-0.755023	0.364504	25	37.5	0	25	1	1	1	0	1	0	0	1	1	1	0	0	0	0	1	1	148	102	493	0	0	continuous	g/day	-0.106603	-0.325141	0	-0.106603	-0.106603	-0.106603	0	-0.106603	0	0	-0.106603	-0.106603	0	0	0	0	-0.106603	-0.106603	12.5	31.25
439948	-0.105361	0.0569244	0	0.164384	0	0	0	0	0	1	1	0	0	0	0.441	1	1	0	0	0	1	0	149	102	493	0	0	continuous	g/day	-0.00212377	-0.00212377	0	0	0	0	-0.00212377	-0.00212377	0	0	0	-0.00212377	-0.00212377	0	0	0	-0.00212377	0	0	0.0821918
439948	-0.356675	0.0733883	0	5	0	0	0	0	0	1	1	0	0	0	0.441	1	1	0	0	0	1	0	150	102	493	0	0	continuous	g/day	-0.0614211	-0.0614211	0	0	0	0	-0.0614211	-0.0614211	0	0	0	-0.0614211	-0.0614211	0	0	0	-0.0614211	0	0	2.5
439948	-0.510826	0.0858348	10	20	0	0	0	0	0	1	1	0	0	0	0.441	1	1	0	0	0	1	0	151	102	493	0	0	continuous	g/day	-0.279044	-0.279044	0	0	0	0	-0.279044	-0.279044	0	0	0	-0.279044	-0.279044	0	0	0	-0.279044	0	0	15
439948	-0.510826	0.119899	30	50	0	0	0	0	0	1	1	0	0	0	0.441	1	1	0	0	0	1	0	152	102	493	0	0	continuous	g/day	-0.303872	-0.303872	0	0	0	0	-0.303872	-0.303872	0	0	0	-0.303872	-0.303872	0	0	0	-0.303872	0	0	40
439948	-0.693147	0.250212	60	90	0	0	0	0	0	1	1	0	0	0	0.441	1	1	0	0	0	1	0	153	102	493	0	0	continuous	g/day	-0.257614	-0.257614	0	0	0	0	-0.257614	-0.257614	0	0	0	-0.257614	-0.257614	0	0	0	-0.257614	0	0	75
501454	-1.07881	0.258061	0	10	0	0	0	1	1	1	0	1	0	1	0.72	1	0	0	0	0	1	0	154	102	493	0	0	continuous	g/day	-0.115109	-0.115109	1	0	-0.115109	-0.115109	-0.115109	0	-0.115109	0	-0.115109	-0.115109	0	0	0	0	-0.115109	0	0	5
501454	-1.20397	0.349359	10	20	0	0	0	1	1	1	0	1	0	1	0.72	1	0	0	0	0	1	0	155	102	493	0	0	continuous	g/day	-0.279044	-0.279044	0	0	-0.279044	-0.279044	-0.279044	0	-0.279044	0	-0.279044	-0.279044	0	0	0	0	-0.279044	0	0	15
501454	-0.867501	0.311534	20	30	0	0	0	1	1	1	0	1	0	1	0.72	1	0	0	0	0	1	0	156	102	493	0	0	continuous	g/day	-0.328804	-0.328804	0	0	-0.328804	-0.328804	-0.328804	0	-0.328804	0	-0.328804	-0.328804	0	0	0	0	-0.328804	0	0	25
501454	-0.891598	0.258987	0	10	0	0	0	0	0	1	0	1	0	1	0.72	1	1	1	0	0	1	0	157	102	493	0	0	continuous	g/day	-0.115109	-0.115109	0	0	0	0	-0.115109	0	-0.115109	0	-0.115109	-0.115109	-0.115109	-0.115109	0	0	-0.115109	0	0	5
501454	-0.941609	0.347188	10	20	0	0	0	0	0	1	0	1	0	1	0.72	1	1	1	0	0	1	0	158	102	493	0	0	continuous	g/day	-0.279044	-0.279044	0	0	0	0	-0.279044	0	-0.279044	0	-0.279044	-0.279044	-0.279044	-0.279044	0	0	-0.279044	0	0	15
501454	-0.597837	0.323325	20	30	0	0	0	0	0	1	0	1	0	1	0.72	1	1	1	0	0	1	0	159	102	493	0	0	continuous	g/day	-0.328804	-0.328804	0	0	0	0	-0.328804	0	-0.328804	0	-0.328804	-0.328804	-0.328804	-0.328804	0	0	-0.328804	0	0	25
501522	0	0.0409037	13	13	0	0	0	0	0	1	0	0	1	1	1	0	0	0	0	0	0	1	160	102	493	0	0	continuous	g/day	-0.262763	-0.262763	1	0	0	0	-0.262763	0	0	-0.262763	-0.262763	0	0	0	0	0	0	-0.262763	0	13
501522	-0.0100503	0.0361353	13	13	0	0	0	0	0	1	0	0	1	1	1	0	0	0	0	0	0	1	161	102	493	0	0	continuous	g/day	-0.262763	-0.262763	1	0	0	0	-0.262763	0	0	-0.262763	-0.262763	0	0	0	0	0	0	-0.262763	0	13
501650	0.0009995	0.00433467	1	1	0	0	0	0	0	1	0	1	0	1	1	1	0	0	0	0	0	1	162	102	493	0	0	continuous	g/day	-0.0256013	-0.0256013	0	0	0	0	-0.0256013	0	-0.0256013	0	-0.0256013	-0.0256013	0	0	0	0	0	-0.0256013	0	1
501650	0.0178399	0.0145382	1	1	0	0	0	0	0	1	0	1	0	1	0	1	0	0	0	0	0	1	163	102	493	0	0	continuous	g/day	-0.0256013	-0.0256013	0	0	0	0	-0.0256013	0	-0.0256013	0	-0.0256013	-0.0256013	0	0	0	0	0	-0.0256013	0	1
[truncated: 4 more columns]

## Sheet: pred
ln_rr_outer_lower	ln_rr_inner_lower	ln_rr	ln_rr_inner_upper	ln_rr_outer_upper	risk	bprf
0	0	0	0	0	0	0
-0.0899358	-0.042534	-0.0290473	-0.0299029	0.0174989	1.13636	0.00886575
-0.177417	-0.0839073	-0.057302	-0.0589896	0.0345203	2.27273	0.0174896
-0.262094	-0.123954	-0.0846509	-0.0871441	0.050996	3.40909	0.0258369
-0.343603	-0.162503	-0.110976	-0.114245	0.0668551	4.54545	0.0338719
-0.421566	-0.199375	-0.136157	-0.140167	0.0820245	5.68182	0.0415574
-0.495603	-0.234389	-0.160069	-0.164783	0.0964299	6.81818	0.0488559
-0.56533	-0.267366	-0.182589	-0.187967	0.109997	7.95455	0.0557295
-0.630372	-0.298127	-0.203597	-0.209593	0.122652	9.09091	0.0621413
-0.690366	-0.3265	-0.222974	-0.229541	0.134325	10.2273	0.0680554
-0.74497	-0.352325	-0.240609	-0.247696	0.14495	11.3636	0.0734382
-0.793871	-0.375452	-0.256403	-0.263955	0.154464	12.5	0.0782588
-0.837044	-0.39587	-0.270347	-0.27831	0.162865	13.6364	0.0825147
-0.87472	-0.413688	-0.282516	-0.290837	0.170195	14.7727	0.0862287
-0.907312	-0.429102	-0.293042	-0.301673	0.176537	15.9091	0.0894416
-0.935373	-0.442373	-0.302106	-0.311003	0.181997	17.0455	0.0922079
-0.959053	-0.453572	-0.309753	-0.318877	0.186604	18.1818	0.0945422
-0.978471	-0.462756	-0.316025	-0.325333	0.190382	19.3182	0.0964564
-0.994113	-0.470154	-0.321077	-0.330534	0.193426	20.4545	0.0979984
-1.00629	-0.475913	-0.32501	-0.334583	0.195795	21.5909	0.0991988
-1.01538	-0.480213	-0.327947	-0.337606	0.197564	22.7273	0.100095
-1.02179	-0.483244	-0.330017	-0.339737	0.198811	23.8636	0.100727
-1.02555	-0.485024	-0.331232	-0.340988	0.199543	25	0.101098
-1.02702	-0.485719	-0.331707	-0.341477	0.199829	26.1364	0.101243
-1.02653	-0.485485	-0.331547	-0.341312	0.199733	27.2727	0.101194
-1.02437	-0.484465	-0.33085	-0.340595	0.199313	28.4091	0.100981
-1.02065	-0.482704	-0.329648	-0.339357	0.198589	29.5455	0.100614
-1.01563	-0.480328	-0.328025	-0.337687	0.197611	30.6818	0.100119
-1.0094	-0.477383	-0.326014	-0.335616	0.1964	31.8182	0.0995053
-1.0021	-0.473932	-0.323657	-0.33319	0.19498	32.9545	0.0987859
-0.993785	-0.469999	-0.320971	-0.330425	0.193362	34.0909	0.0979661
-0.984768	-0.465734	-0.318059	-0.327427	0.191607	35.2273	0.0970771
-0.97523	-0.461223	-0.314978	-0.324255	0.189751	36.3636	0.0961369
-0.965272	-0.456514	-0.311762	-0.320944	0.187814	37.5	0.0951553
-0.954975	-0.451644	-0.308437	-0.317521	0.185811	38.6364	0.0941402
-0.944515	-0.446697	-0.305058	-0.314043	0.183775	39.7727	0.0931091
-0.933999	-0.441723	-0.301662	-0.310546	0.181729	40.9091	0.0920724
-0.923508	-0.436762	-0.298273	-0.307058	0.179688	42.0455	0.0910382
-0.913128	-0.431853	-0.294921	-0.303607	0.177668	43.1818	0.090015
-0.903076	-0.427099	-0.291674	-0.300265	0.175712	44.3182	0.0890241
-0.893419	-0.422532	-0.288555	-0.297054	0.173833	45.4545	0.0880721
-0.88425	-0.418195	-0.285594	-0.294005	0.172049	46.5909	0.0871682
-0.875579	-0.414094	-0.282793	-0.291122	0.170362	47.7273	0.0863134
-0.8674	-0.410226	-0.280152	-0.288403	0.168771	48.8636	0.0855072
-0.859706	-0.406588	-0.277667	-0.285845	0.167274	50	0.0847487
-0.852493	-0.403176	-0.275337	-0.283446	0.16587	51.1364	0.0840376
-0.845755	-0.399989	-0.273161	-0.281206	0.164559	52.2727	0.0833734
-0.839488	-0.397026	-0.271137	-0.279122	0.16334	53.4091	0.0827557
-0.83369	-0.394283	-0.269264	-0.277194	0.162212	54.5455	0.0821841
-0.828357	-0.391761	-0.267541	-0.275421	0.161174	55.6818	0.0816584
-0.823487	-0.389458	-0.265969	-0.273802	0.160227	56.8182	0.0811783
-0.819077	-0.387373	-0.264544	-0.272336	0.159369	57.9545	0.0807436
-0.815073	-0.385479	-0.263251	-0.271005	0.15859	59.0909	0.0803489
-0.811422	-0.383752	-0.262072	-0.269791	0.157879	60.2273	0.0799889
-0.808081	-0.382172	-0.260993	-0.26868	0.157229	61.3636	0.0796596
-0.805033	-0.38073	-0.260008	-0.267666	0.156636	62.5	0.0793591
-0.802277	-0.379427	-0.259118	-0.26675	0.1561	63.6364	0.0790874
-0.799815	-0.378263	-0.258323	-0.265931	0.155621	64.7727	0.0788447
-0.797648	-0.377238	-0.257623	-0.265211	0.155199	65.9091	0.0786311
-0.795779	-0.376354	-0.257019	-0.264589	0.154836	67.0455	0.0784469
-0.794209	-0.375612	-0.256512	-0.264067	0.15453	68.1818	0.0782921
-0.792942	-0.375012	-0.256103	-0.263646	0.154283	69.3182	0.0781672
-0.791981	-0.374558	-0.255793	-0.263326	0.154096	70.4545	0.0780724
-0.79133	-0.37425	-0.255582	-0.26311	0.15397	71.5909	0.0780083
-0.790992	-0.37409	-0.255473	-0.262998	0.153904	72.7273	0.077975
-0.790951	-0.374071	-0.25546	-0.262984	0.153896	73.8636	0.0779709
-0.791197	-0.374187	-0.25554	-0.263066	0.153944	75	0.0779952
-0.791734	-0.374441	-0.255713	-0.263244	0.154048	76.1364	0.0780481
-0.792561	-0.374832	-0.25598	-0.263519	0.154209	77.2727	0.0781296
-0.793675	-0.375359	-0.25634	-0.26389	0.154426	78.4091	0.0782395
-0.795078	-0.376022	-0.256793	-0.264356	0.154699	79.5455	0.0783777
-0.796768	-0.376822	-0.257339	-0.264918	0.155028	80.6818	0.0785444
-0.798719	-0.377745	-0.257969	-0.265567	0.155408	81.8182	0.0787367
-0.800914	-0.378783	-0.258678	-0.266297	0.155835	82.9545	0.0789531
-0.803353	-0.379936	-0.259466	-0.267108	0.156309	84.0909	0.0791935
-0.80604	-0.381207	-0.260334	-0.268001	0.156832	85.2273	0.0794584
-0.808984	-0.382599	-0.261284	-0.26898	0.157405	86.3636	0.0797486
-0.812186	-0.384113	-0.262319	-0.270045	0.158028	87.5	0.0800642
-0.815663	-0.385758	-0.263442	-0.271201	0.158704	88.6364	0.0804071
-0.819444	-0.387546	-0.264663	-0.272458	0.15944	89.7727	0.0807798
-0.823572	-0.389499	-0.265996	-0.273831	0.160243	90.9091	0.0811867
-0.828098	-0.391639	-0.267458	-0.275335	0.161124	92.0455	0.0816329
-0.83311	-0.394009	-0.269077	-0.277002	0.162099	93.1818	0.0821269
-0.838809	-0.396705	-0.270917	-0.278897	0.163208	94.3182	0.0826887
-0.845792	-0.400007	-0.273173	-0.281218	0.164567	95.4545	0.0833771
-0.867118	-0.410093	-0.28006	-0.288309	0.168716	96.5909	0.0854793
-0.856672	-0.405153	-0.276687	-0.284836	0.166684	97.7273	0.0844496
-0.86084	-0.407124	-0.278033	-0.286222	0.167495	98.8636	0.0848605
-0.866719	-0.409904	-0.279931	-0.288176	0.168638	100	0.08544
-0.874078	-0.413385	-0.282308	-0.290623	0.17007	101.136	0.0861655
-0.883107	-0.417655	-0.285225	-0.293625	0.171827	102.273	0.0870556
-0.894945	-0.423253	-0.289048	-0.297561	0.17413	103.409	0.0882225
-0.912349	-0.431485	-0.294669	-0.303348	0.177517	104.545	0.0899382
-0.943193	-0.446071	-0.304631	-0.313603	0.183518	105.682	0.0929787
-0.971751	-0.459578	-0.313855	-0.323099	0.189075	106.818	0.095794
-0.967204	-0.457427	-0.312386	-0.321587	0.18819	107.955	0.0953457
-0.919951	-0.43508	-0.297124	-0.305876	0.178996	109.091	0.0906876
-0.904053	-0.427561	-0.29199	-0.30059	0.175903	110.227	0.0891204
-0.893923	-0.42277	-0.288718	-0.297222	0.173932	111.364	0.0881218
-0.886639	-0.419325	-0.286365	-0.294799	0.172514	112.5	0.0874037
