# Supplementary material for: A burden of proof study on alcohol consumption and ischemic heart disease
Source: Nat Commun. 2024 May 14;15:4082. doi: 10.1038/s41467-024-47632-7 (PMC11094064; doi:10.1038/s41467-024-47632-7)
Supplement: Supplementary file 4 — Source Data [file 41467_2024_47632_MOESM4_ESM.zip › Alcohol_IHD_Source_Data_Files/figureS3b_S5f.xlsx]

## Sheet: data
study_id	ln_rr	ln_rr_se	alt_risk_lower	alt_risk_upper	ref_risk_lower	ref_risk_upper	cov_adjusted_1	cov_adjusted_3	cov_rep_geography	cov_exposure_study	cov_non_drinker	cov_bmi	cov_blood_pressure	cov_cholesterol	seq	rei_id	cause_id	bundle_id	bundle_version_id	risk_type	risk_unit	signal	re_signal	is_outlier	em_adjusted_1	em_adjusted_4	em_rep_geography	em_exposure_study	em_non_drinker	em_bmi	em_blood_pressure	em_cholesterol	ref_risk	alt_risk	ref_ln_rr	alt_ln_rr	residual	residual_sd
122170	-0.274437	0.0965954	1.42857	20	0	1.42857	0	0	1	0	1	1	0	1	0	102	493	0	0	continuous	g/day	-0.291391	-0.319207	0	0	0	-0.291391	0	-0.291391	-0.291391	0	-0.291391	0.714286	10.7143	-0.0126559	-0.287093	-0.142737	0.128225
122170	-0.287682	0.225099	20	30	0	1.42857	0	0	1	0	1	1	0	1	1	102	493	0	0	continuous	g/day	-0.42627	-0.454086	0	0	0	-0.42627	0	-0.42627	-0.42627	0	-0.42627	0.714286	25	-0.0126559	-0.300338	-0.0950217	0.255068
298262	-0.287682	0.150451	10	10	0	0.328767	1	1	0	0	0	1	0	0	2	102	493	0	0	continuous	g/day	-0.338199	-0.344655	0	-0.338199	-0.338199	0	0	0	-0.338199	0	0	0.164384	10	-0.00292196	-0.290604	-0.134827	0.175857
298262	-0.235722	0.211194	20	20	0	0.328767	1	1	0	0	0	1	0	0	3	102	493	0	0	continuous	g/day	-0.465098	-0.471554	0	-0.465098	-0.465098	0	0	0	-0.465098	0	0	0.164384	20	-0.00292196	-0.238644	-0.0255128	0.245197
298262	0.215111	0.216147	30	45	0	0.328767	1	1	0	0	0	1	0	0	4	102	493	0	0	continuous	g/day	-0.369615	-0.37607	0	-0.369615	-0.369615	0	0	0	-0.369615	0	0	0.164384	37.5	-0.00292196	0.212189	0.382166	0.237886
298262	-0.425268	0.128592	0	0.328767	0	0	1	1	0	0	0	1	0	0	5	102	493	0	0	continuous	g/day	-0.00645535	-0.00645535	0	-0.00645535	-0.00645535	0	0	0	-0.00645535	0	0	0	0.164384	0	-0.425268	-0.42235	0.128603
298275	-0.356675	0.0733883	0	7.71429	0	0	0	0	0	0	1	1	0	0	6	102	493	0	0	continuous	g/day	-0.141136	-0.141136	0	0	0	0	0	-0.141136	-0.141136	0	0	0	3.85714	0	-0.356675	-0.292886	0.0823165
298275	-0.510826	0.0858348	12	12	0	0	0	0	0	0	1	1	0	0	7	102	493	0	0	continuous	g/day	-0.392154	-0.392154	0	0	0	0	0	-0.392154	-0.392154	0	0	0	12	0	-0.510826	-0.333584	0.134537
298275	-0.510826	0.0858348	24	36	0	0	0	0	0	0	1	1	0	0	8	102	493	0	0	continuous	g/day	-0.422684	-0.422684	0	0	0	0	0	-0.422684	-0.422684	0	0	0	30	0	-0.510826	-0.319786	0.140842
298275	-0.510826	0.0858348	48	72	0	0	0	0	0	0	1	1	0	0	9	102	493	0	0	continuous	g/day	-0.337347	-0.337347	0	0	0	0	0	-0.337347	-0.337347	0	0	0	60	0	-0.510826	-0.358355	0.123733
298330	-0.18633	0.234708	0.1	22.9	0	0	0	0	0	0	0	1	1	0	10	102	493	0	0	continuous	g/day	-0.317073	-0.317073	0	0	0	0	0	0	-0.317073	-0.317073	0	0	11.5	0	-0.18633	-0.0430229	0.249207
298330	0.371564	0.387828	23	45.9	0	0	0	0	0	0	0	1	1	0	11	102	493	0	0	continuous	g/day	-0.395518	-0.395518	0	0	0	0	0	0	-0.395518	-0.395518	0	0	34.45	0	0.371564	0.550325	0.401656
298330	1.41099	0.470297	46	69	0	0	0	0	0	0	0	1	1	0	12	102	493	0	0	continuous	g/day	-0.336027	-0.336027	1	0	0	0	0	0	-0.336027	-0.336027	0	0	57.5	0	1.41099	1.56286	0.478602
309665	-0.0833816	0.396846	5	20	0	5	0	0	1	1	0	1	0	0	13	102	493	0	0	continuous	g/day	-0.278654	-0.372928	0	0	0	-0.278654	-0.278654	0	-0.278654	0	0	2.5	12.5	-0.0437193	-0.127101	0.042561	0.408892
309665	0.329304	0.721874	20	30	0	5	0	0	1	1	0	1	0	0	14	102	493	0	0	continuous	g/day	-0.359811	-0.454086	0	0	0	-0.359811	-0.359811	0	-0.359811	0	0	2.5	25	-0.0437193	0.285584	0.491927	0.731774
309665	-0.336472	0.169131	0	5	0	0	0	0	1	1	1	1	0	0	15	102	493	0	0	continuous	g/day	-0.0942743	-0.0942743	0	0	0	-0.0942743	-0.0942743	-0.0942743	-0.0942743	0	0	0	2.5	0	-0.336472	-0.293863	0.170955
309705	0.460584	0.168399	0.333333	10	0	0	1	1	1	1	1	0	0	0	16	102	493	0	0	continuous	g/day	-0.184109	-0.184109	1	-0.184109	-0.184109	-0.184109	-0.184109	-0.184109	0	0	0	0	5.16667	0	0.460584	0.543796	0.175282
309705	0.8671	0.227633	10.3333	15.5	0	0	1	1	1	1	1	0	0	0	17	102	493	0	0	continuous	g/day	-0.406629	-0.406629	1	-0.406629	-0.406629	-0.406629	-0.406629	-0.406629	0	0	0	0	12.9167	0	0.8671	1.05088	0.251707
309718	0.0676586	0.218737	0.01	2.49	0	0	0	0	0	0	0	0	0	0	18	102	493	0	0	continuous	g/day	-0.0482592	-0.0482592	0	0	0	0	0	0	0	0	0	0	1.25	0	0.0676586	0.0894703	0.219109
309718	-0.198451	0.337991	2.5	14	0	0	0	0	0	0	0	0	0	0	19	102	493	0	0	continuous	g/day	-0.279208	-0.279208	0	0	0	0	0	0	0	0	0	0	8.25	0	-0.198451	-0.0722578	0.345946
309718	-0.248461	0.394485	14	21	0	0	0	0	0	0	0	0	0	0	20	102	493	0	0	continuous	g/day	-0.459111	-0.459111	0	0	0	0	0	0	0	0	0	0	17.5	0	-0.248461	-0.040958	0.412709
309718	0.122218	0.203869	0.01	2.49	0	0	0	0	0	0	1	0	0	0	21	102	493	0	0	continuous	g/day	-0.0482592	-0.0482592	0	0	0	0	0	-0.0482592	0	0	0	0	1.25	0	0.122218	0.144029	0.204267
309718	-0.139262	0.322732	2.5	14	0	0	0	0	0	0	1	0	0	0	22	102	493	0	0	continuous	g/day	-0.279208	-0.279208	0	0	0	0	0	-0.279208	0	0	0	0	8.25	0	-0.139262	-0.013069	0.331054
309718	-0.198451	0.382965	14	21	0	0	0	0	0	0	1	0	0	0	23	102	493	0	0	continuous	g/day	-0.459111	-0.459111	0	0	0	0	0	-0.459111	0	0	0	0	17.5	0	-0.198451	0.00905244	0.401712
310070	0.196627	0.164534	0	2.85714	0	0	0	1	0	1	0	0	0	0	24	102	493	0	0	continuous	g/day	-0.0549725	-0.0549725	0	0	-0.0549725	0	-0.0549725	0	0	0	0	0	1.42857	0	0.196627	0.221473	0.165174
310070	-0.591457	0.309283	2.85714	10	0	0	0	1	0	1	0	0	0	0	25	102	493	0	0	continuous	g/day	-0.231625	-0.231625	0	0	-0.231625	0	-0.231625	0	0	0	0	0	6.42857	0	-0.591457	-0.48677	0.315278
310070	-0.509061	0.581131	11.4286	20	0	0	0	1	0	1	0	0	0	0	26	102	493	0	0	continuous	g/day	-0.441248	-0.441248	0	0	-0.441248	0	-0.441248	0	0	0	0	0	15.7143	0	-0.509061	-0.309631	0.592707
310070	-0.576093	0.723419	21.4286	40	0	0	0	1	0	1	0	0	0	0	27	102	493	0	0	continuous	g/day	-0.416947	-0.416947	0	0	-0.416947	0	-0.416947	0	0	0	0	0	30.7143	0	-0.576093	-0.387647	0.731756
310070	1.52114	0.599483	41.4286	62.1429	0	0	0	1	0	1	0	0	0	0	28	102	493	0	0	continuous	g/day	-0.336815	-0.336815	0	0	-0.336815	0	-0.336815	0	0	0	0	0	51.7857	0	1.52114	1.67337	0.60605

## Sheet: pred
ln_rr_outer_lower	ln_rr_inner_lower	ln_rr	ln_rr_inner_upper	ln_rr_outer_upper	risk	bprf
0	0	0	0	0	0	0
-0.0495144	-0.0241808	-0.0285086	-0.00158915	0.0237444	0.727273	0.0178576
-0.0985512	-0.0481284	-0.0567422	-0.00316297	0.0472599	1.45455	0.0355429
-0.147012	-0.0717944	-0.0846439	-0.00471829	0.0704989	2.18182	0.0530204
-0.194789	-0.0951268	-0.112152	-0.00625169	0.0934103	2.90909	0.0702514
-0.241769	-0.11807	-0.139202	-0.00775951	0.11594	3.63636	0.0871951
-0.287832	-0.140565	-0.165723	-0.00923787	0.138029	4.36364	0.103808
-0.332848	-0.162549	-0.191642	-0.0106827	0.159616	5.09091	0.120043
-0.376685	-0.183957	-0.216881	-0.0120896	0.180638	5.81818	0.135853
-0.419201	-0.20472	-0.241361	-0.0134541	0.201026	6.54545	0.151187
-0.460253	-0.224768	-0.264997	-0.0147717	0.220713	7.27273	0.165992
-0.499692	-0.244029	-0.287704	-0.0160375	0.239625	8	0.180216
-0.537367	-0.262428	-0.309397	-0.0172467	0.257693	8.72727	0.193804
-0.573129	-0.279893	-0.329987	-0.0183944	0.274842	9.45455	0.206702
-0.606828	-0.29635	-0.349389	-0.019476	0.291002	10.1818	0.218855
-0.638317	-0.311728	-0.36752	-0.0204866	0.306103	10.9091	0.230212
-0.667457	-0.325958	-0.384297	-0.0214218	0.320076	11.6364	0.240721
-0.694113	-0.338976	-0.399645	-0.0222774	0.332859	12.3636	0.250335
-0.718163	-0.350721	-0.413492	-0.0230492	0.344393	13.0909	0.259009
-0.739496	-0.361139	-0.425775	-0.0237339	0.354623	13.8182	0.266702
-0.758013	-0.370182	-0.436436	-0.0243282	0.363503	14.5455	0.273381
-0.773639	-0.377813	-0.445433	-0.0248297	0.370996	15.2727	0.279016
-0.786547	-0.384117	-0.452865	-0.025244	0.377186	16	0.283672
-0.796994	-0.389219	-0.45888	-0.0255793	0.382196	16.7273	0.287439
-0.805235	-0.393244	-0.463625	-0.0258438	0.386148	17.4545	0.290412
-0.811499	-0.396303	-0.467232	-0.0260448	0.389152	18.1818	0.292671
-0.815849	-0.398427	-0.469736	-0.0261844	0.391237	18.9091	0.294239
-0.818362	-0.399654	-0.471183	-0.0262651	0.392443	19.6364	0.295146
-0.81926	-0.400093	-0.4717	-0.0262939	0.392873	20.3636	0.29547
-0.818667	-0.399803	-0.471358	-0.0262749	0.392589	21.0909	0.295256
-0.816734	-0.398859	-0.470246	-0.0262128	0.391662	21.8182	0.294559
-0.813525	-0.397292	-0.468398	-0.0261098	0.390123	22.5455	0.293401
-0.809069	-0.395116	-0.465833	-0.0259668	0.387986	23.2727	0.291794
-0.803547	-0.392419	-0.462653	-0.0257896	0.385338	24	0.289803
-0.797174	-0.389307	-0.458984	-0.0255851	0.382282	24.7273	0.287504
-0.790115	-0.385859	-0.454919	-0.0253585	0.378897	25.4545	0.284958
-0.782443	-0.382113	-0.450502	-0.0251123	0.375218	26.1818	0.282192
-0.774324	-0.378148	-0.445827	-0.0248517	0.371324	26.9091	0.279263
-0.765798	-0.373984	-0.440918	-0.0245781	0.367236	27.6364	0.276188
-0.756925	-0.369651	-0.43581	-0.0242933	0.362981	28.3636	0.272988
-0.747736	-0.365163	-0.430519	-0.0239984	0.358574	29.0909	0.269674
-0.738373	-0.360591	-0.425128	-0.0236979	0.354084	29.8182	0.266298
-0.728912	-0.35597	-0.419681	-0.0233942	0.349547	30.5455	0.262885
-0.719396	-0.351323	-0.414202	-0.0230888	0.344984	31.2727	0.259453
-0.709892	-0.346682	-0.40873	-0.0227838	0.340426	32	0.256026
-0.700536	-0.342113	-0.403343	-0.0224835	0.33594	32.7273	0.252651
-0.69148	-0.33769	-0.398129	-0.0221929	0.331597	33.4545	0.249385
-0.682778	-0.333441	-0.393119	-0.0219136	0.327424	34.1818	0.246247
-0.674434	-0.329366	-0.388314	-0.0216458	0.323422	34.9091	0.243238
-0.666474	-0.325478	-0.383731	-0.0213903	0.319605	35.6364	0.240367
-0.658895	-0.321777	-0.379368	-0.021147	0.315971	36.3636	0.237633
-0.651688	-0.318258	-0.375218	-0.0209157	0.312515	37.0909	0.235034
-0.644847	-0.314916	-0.371279	-0.0206962	0.309234	37.8182	0.232567
-0.638363	-0.31175	-0.367546	-0.0204881	0.306125	38.5455	0.230228
-0.632231	-0.308756	-0.364016	-0.0202913	0.303184	39.2727	0.228017
-0.626446	-0.30593	-0.360685	-0.0201056	0.30041	40	0.225931
-0.621002	-0.303272	-0.35755	-0.0199309	0.297799	40.7273	0.223967
-0.615894	-0.300777	-0.354609	-0.0197669	0.29535	41.4545	0.222125
-0.611119	-0.298445	-0.35186	-0.0196137	0.29306	42.1818	0.220403
-0.606674	-0.296274	-0.349301	-0.019471	0.290928	42.9091	0.2188
-0.602554	-0.294263	-0.346929	-0.0193388	0.288953	43.6364	0.217314
-0.598759	-0.292409	-0.344743	-0.019217	0.287133	44.3636	0.215945
-0.595283	-0.290712	-0.342742	-0.0191054	0.285466	45.0909	0.214692
-0.592124	-0.289169	-0.340923	-0.019004	0.283951	45.8182	0.213552
-0.589278	-0.287779	-0.339285	-0.0189127	0.282586	46.5455	0.212526
-0.586739	-0.286539	-0.337823	-0.0188312	0.281369	47.2727	0.21161
-0.584503	-0.285447	-0.336535	-0.0187595	0.280296	48	0.210804
-0.582569	-0.284503	-0.335422	-0.0186974	0.279369	48.7273	0.210106
-0.580937	-0.283706	-0.334482	-0.018645	0.278586	49.4545	0.209517
-0.579606	-0.283056	-0.333716	-0.0186023	0.277948	50.1818	0.209037
-0.578575	-0.282552	-0.333123	-0.0185692	0.277454	50.9091	0.208666
-0.577817	-0.282182	-0.332686	-0.0185449	0.27709	51.6364	0.208392
-0.577285	-0.281922	-0.332379	-0.0185278	0.276835	52.3636	0.2082
-0.576976	-0.281771	-0.332202	-0.0185179	0.276687	53.0909	0.208089
-0.576881	-0.281725	-0.332147	-0.0185148	0.276641	53.8182	0.208055
-0.576992	-0.281779	-0.332211	-0.0185184	0.276694	54.5455	0.208095
-0.577293	-0.281926	-0.332384	-0.018528	0.276839	55.2727	0.208203
-0.577757	-0.282152	-0.332651	-0.0185429	0.277061	56	0.20837
-0.578371	-0.282452	-0.333005	-0.0185626	0.277356	56.7273	0.208592
-0.579131	-0.282824	-0.333443	-0.0185871	0.27772	57.4545	0.208866
-0.580024	-0.28326	-0.333957	-0.0186157	0.278148	58.1818	0.209188
-0.581044	-0.283758	-0.334544	-0.0186484	0.278638	58.9091	0.209556
-0.582195	-0.28432	-0.335206	-0.0186854	0.279189	59.6364	0.209971
-0.583473	-0.284944	-0.335942	-0.0187264	0.279802	60.3636	0.210432
-0.584866	-0.285624	-0.336744	-0.0187711	0.28047	61.0909	0.210934
-0.586381	-0.286364	-0.337617	-0.0188197	0.281197	61.8182	0.211481
-0.588033	-0.287171	-0.338568	-0.0188727	0.281989	62.5455	0.212077
-0.58983	-0.288048	-0.339602	-0.0189304	0.282851	63.2727	0.212725
-0.591788	-0.289005	-0.34073	-0.0189933	0.28379	64	0.213431
-0.593941	-0.290056	-0.341969	-0.0190624	0.284822	64.7273	0.214207
-0.596351	-0.291233	-0.343357	-0.0191397	0.285978	65.4545	0.215077
-0.599133	-0.292592	-0.344959	-0.019229	0.287312	66.1818	0.21608
-0.602509	-0.294241	-0.346903	-0.0193374	0.288931	66.9091	0.217298
-0.607033	-0.29645	-0.349507	-0.0194825	0.2911	67.6364	0.218929
-0.615483	-0.300576	-0.354372	-0.0197537	0.295153	68.3636	0.221977
-0.616798	-0.301219	-0.35513	-0.0197959	0.295783	69.0909	0.222451
-0.617707	-0.301662	-0.355653	-0.0198251	0.296219	69.8182	0.222779
-0.615641	-0.300653	-0.354463	-0.0197588	0.295228	70.5455	0.222034
-0.628468	-0.306918	-0.361849	-0.0201705	0.30138	71.2727	0.22666
-0.612004	-0.298878	-0.35237	-0.0196421	0.293484	72	0.220722
