# Supplementary material for: A burden of proof study on alcohol consumption and ischemic heart disease
Source: Nat Commun. 2024 May 14;15:4082. doi: 10.1038/s41467-024-47632-7 (PMC11094064; doi:10.1038/s41467-024-47632-7)
Supplement: Supplementary file 4 — Source Data [file 41467_2024_47632_MOESM4_ESM.zip › Alcohol_IHD_Source_Data_Files/figureS3c_S5g.xlsx]

## Sheet: data
study_id	ln_rr	ln_rr_se	alt_risk_lower	alt_risk_upper	ref_risk_lower	ref_risk_upper	cov_adjusted_1	cov_adjusted_3	cov_rep_geography	cov_exposure_study	cov_non_drinker	cov_bmi	cov_blood_pressure	cov_cholesterol	seq	rei_id	cause_id	bundle_id	bundle_version_id	risk_type	risk_unit	signal	re_signal	is_outlier	em_adjusted_1	em_adjusted_4	em_rep_geography	em_exposure_study	em_non_drinker	em_bmi	em_blood_pressure	em_cholesterol	ref_risk	alt_risk	ref_ln_rr	alt_ln_rr	residual	residual_sd
122170	-0.18633	0.100922	1.42857	20	0	1.42857	0	0	1	0	1	1	0	1	0	102	493	0	0	continuous	g/day	-0.235921	-0.259874	0	0	0	-0.235921	0	-0.235921	-0.235921	0	-0.235921	0.714286	10.7143	-0.0233832	-0.209713	0.0423918	0.106387
122170	-0.105361	0.11498	20	30	0	1.42857	0	0	1	0	1	1	0	1	1	102	493	0	0	continuous	g/day	-0.320253	-0.344206	0	0	0	-0.320253	0	-0.320253	-0.320253	0	-0.320253	0.714286	25	-0.0233832	-0.128744	0.205119	0.123321
298262	-0.210721	0.139208	10	10	0	0.328767	1	1	0	0	0	1	0	0	2	102	493	0	0	continuous	g/day	-0.276478	-0.282052	0	-0.276478	-0.276478	0	0	0	-0.276478	0	0	0.164384	10	-0.00541301	-0.216134	0.057319	0.143921
298262	-0.385662	0.152764	20	20	0	0.328767	1	1	0	0	0	1	0	0	3	102	493	0	0	continuous	g/day	-0.362241	-0.367815	0	-0.362241	-0.362241	0	0	0	-0.362241	0	0	0.164384	20	-0.00541301	-0.391075	-0.0344768	0.16002
298262	-0.0833816	0.147469	30	45	0	0.328767	1	1	0	0	0	1	0	0	4	102	493	0	0	continuous	g/day	-0.23263	-0.238204	0	-0.23263	-0.23263	0	0	0	-0.23263	0	0	0.164384	37.5	-0.00541301	-0.0887946	0.142149	0.150662
298262	-0.0487902	0.14093	0	0.328767	0	0	1	1	0	0	0	1	0	0	5	102	493	0	0	continuous	g/day	-0.00557474	-0.00557474	0	-0.00557474	-0.00557474	0	0	0	-0.00557474	0	0	0	0.164384	0	-0.0487902	-0.0433855	0.140932
298275	-0.356675	0.0340641	0	7.71429	0	0	0	0	0	0	1	1	0	0	6	102	493	0	0	continuous	g/day	-0.119441	-0.119441	1	0	0	0	0	-0.119441	-0.119441	0	0	0	3.85714	0	-0.356675	-0.240879	0.0374125
298275	-0.356675	0.0733883	12	12	0	0	0	0	0	0	1	1	0	0	7	102	493	0	0	continuous	g/day	-0.317133	-0.317133	0	0	0	0	0	-0.317133	-0.317133	0	0	0	12	0	-0.356675	-0.0492201	0.0841015
298275	-0.356675	0.0393242	24	36	0	0	0	0	0	0	1	1	0	0	8	102	493	0	0	continuous	g/day	-0.305305	-0.305305	0	0	0	0	0	-0.305305	-0.305305	0	0	0	30	0	-0.356675	-0.0606873	0.0557682
298275	-0.510826	0.0465106	48	72	0	0	0	0	0	0	1	1	0	0	9	102	493	0	0	continuous	g/day	-0.0969198	-0.0969198	1	0	0	0	0	-0.0969198	-0.0969198	0	0	0	60	0	-0.510826	-0.416864	0.0481749
298330	-0.040822	0.1543	0.1	22.9	0	0	0	0	0	0	0	1	1	0	10	102	493	0	0	continuous	g/day	-0.257027	-0.257027	0	0	0	0	0	0	-0.257027	-0.257027	0	0	11.5	0	-0.040822	0.208361	0.15785
298330	-0.198451	0.143932	23	45.9	0	0	0	0	0	0	0	1	1	0	11	102	493	0	0	continuous	g/day	-0.264124	-0.264124	0	0	0	0	0	0	-0.264124	-0.264124	0	0	34.45	0	-0.198451	0.0576126	0.147942
298330	-0.274437	0.162515	46	68.9	0	0	0	0	0	0	0	1	1	0	12	102	493	0	0	continuous	g/day	-0.107453	-0.107453	0	0	0	0	0	0	-0.107453	-0.107453	0	0	57.45	0	-0.274437	-0.170263	0.16311
298330	-0.0512933	0.201499	69	103.5	0	0	0	0	0	0	0	1	1	0	13	102	493	0	0	continuous	g/day	-0.0472951	-0.0472951	0	0	0	0	0	0	-0.0472951	-0.0472951	0	0	86.25	0	-0.0512933	-0.00544159	0.201592
309665	-0.0833816	0.114675	10	60	0	10	0	0	1	1	0	1	0	0	14	102	493	0	0	continuous	g/day	-0.0939756	-0.243277	0	0	0	-0.0939756	-0.0939756	0	-0.0939756	0	0	5	35	-0.153881	-0.237262	0.00772609	0.118925
309665	0.494696	0.242596	60	90	0	10	0	0	1	1	0	1	0	0	15	102	493	0	0	continuous	g/day	0.0915194	-0.0577821	0	0	0	0.0915194	0.0915194	0	0.0915194	0	0	5	75	-0.153881	0.340815	0.40597	0.242711
309665	-0.350657	0.121035	0	10	0	0	0	0	1	1	1	1	0	0	16	102	493	0	0	continuous	g/day	-0.149302	-0.149302	0	0	0	-0.149302	-0.149302	-0.149302	-0.149302	0	0	0	5	0	-0.350657	-0.205912	0.12257
309705	0.457425	0.204182	0.333333	10	0	0	1	1	1	1	1	0	0	0	17	102	493	0	0	continuous	g/day	-0.154661	-0.154661	1	-0.154661	-0.154661	-0.154661	-0.154661	-0.154661	0	0	0	0	5.16667	0	0.457425	0.607366	0.205162
309705	0.398776	0.242433	10.3333	15.5	0	0	1	1	1	1	1	0	0	0	18	102	493	0	0	continuous	g/day	-0.32706	-0.32706	1	-0.32706	-0.32706	-0.32706	-0.32706	-0.32706	0	0	0	0	12.9167	0	0.398776	0.715855	0.246106
309718	0.0392207	0.270309	0.01	2.49	0	0	0	0	0	0	0	0	0	0	19	102	493	0	0	continuous	g/day	-0.0414385	-0.0414385	0	0	0	0	0	0	0	0	0	0	1.25	0	0.0392207	0.0793946	0.270362
309718	-0.116534	0.26024	2.5	28	0	0	0	0	0	0	0	0	0	0	20	102	493	0	0	continuous	g/day	-0.296796	-0.296796	0	0	0	0	0	0	0	0	0	0	15.25	0	-0.116534	0.171204	0.263064
309718	-0.616186	0.457081	28	56	0	0	0	0	0	0	0	0	0	0	21	102	493	0	0	continuous	g/day	-0.203667	-0.203667	0	0	0	0	0	0	0	0	0	0	42	0	-0.616186	-0.418735	0.457842
309718	0.215111	0.387573	56	84	0	0	0	0	0	0	0	0	0	0	22	102	493	0	0	continuous	g/day	-0.0669087	-0.0669087	0	0	0	0	0	0	0	0	0	0	70	0	0.215111	0.279978	0.38767
309718	-0.0943107	0.230204	0.01	2.49	0	0	0	0	0	0	1	0	0	0	23	102	493	0	0	continuous	g/day	-0.0414385	-0.0414385	0	0	0	0	0	-0.0414385	0	0	0	0	1.25	0	-0.0943107	-0.0541368	0.230267
309718	-0.248461	0.213995	2.5	28	0	0	0	0	0	0	1	0	0	0	24	102	493	0	0	continuous	g/day	-0.296796	-0.296796	0	0	0	0	0	-0.296796	0	0	0	0	15.25	0	-0.248461	0.0392769	0.21742
309718	-0.755023	0.434885	28	56	0	0	0	0	0	0	1	0	0	0	25	102	493	0	0	continuous	g/day	-0.203667	-0.203667	0	0	0	0	0	-0.203667	0	0	0	0	42	0	-0.755023	-0.557571	0.435684
309718	0.076961	0.355998	56	84	0	0	0	0	0	0	1	0	0	0	26	102	493	0	0	continuous	g/day	-0.0669087	-0.0669087	0	0	0	0	0	-0.0669087	0	0	0	0	70	0	0.076961	0.141828	0.356103
310070	-0.243959	0.182475	0	2.85714	0	0	0	1	0	1	0	0	0	0	27	102	493	0	0	continuous	g/day	-0.0471572	-0.0471572	0	0	-0.0471572	0	-0.0471572	0	0	0	0	0	1.42857	0	-0.243959	-0.198241	0.182577
310070	-0.314259	0.200462	2.85714	10	0	0	0	1	0	1	0	0	0	0	28	102	493	0	0	continuous	g/day	-0.193406	-0.193406	0	0	-0.193406	0	-0.193406	0	0	0	0	0	6.42857	0	-0.314259	-0.126755	0.202021
310070	-0.245594	0.251532	11.4286	20	0	0	0	1	0	1	0	0	0	0	29	102	493	0	0	continuous	g/day	-0.350206	-0.350206	0	0	-0.350206	0	-0.350206	0	0	0	0	0	15.7143	0	-0.245594	0.0939251	0.255589
310070	-0.0625884	0.26626	21.4286	40	0	0	0	1	0	1	0	0	0	0	30	102	493	0	0	continuous	g/day	-0.296541	-0.296541	0	0	-0.296541	0	-0.296541	0	0	0	0	0	30.7143	0	-0.0625884	0.224902	0.269016
310070	-0.112822	0.312512	41.4286	62.1429	0	0	0	1	0	1	0	0	0	0	31	102	493	0	0	continuous	g/day	-0.13564	-0.13564	0	0	-0.13564	0	-0.13564	0	0	0	0	0	51.7857	0	-0.112822	0.0186787	0.313006

## Sheet: pred
ln_rr_outer_lower	ln_rr_inner_lower	ln_rr	ln_rr_inner_upper	ln_rr_outer_upper	risk	bprf
0	0	0	0	0	0	0
-0.0557677	-0.0407193	-0.0351702	-0.0274745	-0.0124261	1.04545	-0.0159089
-0.110112	-0.0803993	-0.0694428	-0.0542477	-0.0245351	2.09091	-0.0314118
-0.162783	-0.118857	-0.10266	-0.0801964	-0.0362711	3.13636	-0.0464372
-0.213513	-0.155899	-0.134653	-0.105189	-0.0475748	4.18182	-0.0609092
-0.262025	-0.19132	-0.165247	-0.129089	-0.0583841	5.22727	-0.0747481
-0.308028	-0.22491	-0.19426	-0.151753	-0.0686347	6.27273	-0.0878717
-0.351231	-0.256455	-0.221506	-0.173038	-0.0782611	7.31818	-0.100196
-0.391341	-0.285741	-0.246801	-0.192798	-0.0871982	8.36364	-0.111638
-0.428072	-0.312561	-0.269966	-0.210894	-0.0953827	9.40909	-0.122117
-0.461156	-0.336717	-0.290831	-0.227193	-0.102754	10.4545	-0.131555
-0.490345	-0.35803	-0.309239	-0.241573	-0.109258	11.5	-0.139881
-0.51542	-0.376338	-0.325052	-0.253927	-0.114845	12.5455	-0.147034
-0.536198	-0.39151	-0.338156	-0.264163	-0.119475	13.5909	-0.152962
-0.552667	-0.403535	-0.348543	-0.272277	-0.123145	14.6364	-0.15766
-0.565321	-0.412774	-0.356523	-0.278511	-0.125964	15.6818	-0.16127
-0.574433	-0.419428	-0.36227	-0.283	-0.127995	16.7273	-0.163869
-0.580332	-0.423735	-0.36599	-0.285906	-0.129309	17.7727	-0.165552
-0.583281	-0.425888	-0.36785	-0.287359	-0.129966	18.8182	-0.166393
-0.583399	-0.425974	-0.367924	-0.287417	-0.129993	19.8636	-0.166427
-0.581054	-0.424262	-0.366445	-0.286262	-0.12947	20.9091	-0.165758
-0.576442	-0.420895	-0.363537	-0.28399	-0.128442	21.9545	-0.164442
-0.569783	-0.416033	-0.359337	-0.280709	-0.126959	23	-0.162543
-0.561221	-0.409781	-0.353937	-0.276491	-0.125051	24.0455	-0.1601
-0.550851	-0.402209	-0.347398	-0.271382	-0.12274	25.0909	-0.157142
-0.538868	-0.39346	-0.33984	-0.265479	-0.12007	26.1364	-0.153724
-0.525832	-0.383941	-0.331619	-0.259056	-0.117166	27.1818	-0.150005
-0.512022	-0.373857	-0.322909	-0.252252	-0.114088	28.2273	-0.146065
-0.497546	-0.363288	-0.313781	-0.245121	-0.110863	29.2727	-0.141936
-0.482547	-0.352336	-0.304321	-0.237731	-0.107521	30.3182	-0.137657
-0.467212	-0.341139	-0.29465	-0.230177	-0.104104	31.3636	-0.133282
-0.451756	-0.329854	-0.284902	-0.222562	-0.10066	32.4091	-0.128873
-0.436266	-0.318544	-0.275134	-0.214931	-0.0972085	33.4545	-0.124454
-0.420749	-0.307214	-0.265348	-0.207286	-0.093751	34.5	-0.120028
-0.40523	-0.295883	-0.255561	-0.199641	-0.0902931	35.5455	-0.115601
-0.389904	-0.284692	-0.245895	-0.19209	-0.0868781	36.5909	-0.111228
-0.374879	-0.273721	-0.23642	-0.184688	-0.0835302	37.6364	-0.106942
-0.360149	-0.262966	-0.22713	-0.177431	-0.0802482	38.6818	-0.10274
-0.345717	-0.252428	-0.218028	-0.170321	-0.0770323	39.7273	-0.098623
-0.331658	-0.242163	-0.209162	-0.163395	-0.0738998	40.7727	-0.0946126
-0.318029	-0.232212	-0.200567	-0.15668	-0.0708629	41.8182	-0.0907244
-0.304865	-0.2226	-0.192265	-0.150195	-0.0679298	42.8636	-0.0869693
-0.29216	-0.213324	-0.184253	-0.143936	-0.065099	43.9091	-0.083345
-0.279902	-0.204373	-0.176522	-0.137897	-0.0623676	44.9545	-0.0798481
-0.268079	-0.195741	-0.169066	-0.132072	-0.0597333	46	-0.0764754
-0.256681	-0.187418	-0.161877	-0.126456	-0.0571935	47.0455	-0.0732237
-0.245697	-0.179398	-0.15495	-0.121045	-0.054746	48.0909	-0.0700903
-0.235118	-0.171674	-0.148279	-0.115833	-0.0523888	49.1364	-0.0670724
-0.224935	-0.164239	-0.141857	-0.110817	-0.0501199	50.1818	-0.0641675
-0.21514	-0.157086	-0.135679	-0.105991	-0.0479373	51.2273	-0.0613732
-0.205724	-0.150212	-0.129741	-0.101352	-0.0458393	52.2727	-0.0586873
-0.196681	-0.143609	-0.124038	-0.096897	-0.0438244	53.3182	-0.0561075
-0.188003	-0.137272	-0.118565	-0.0926218	-0.0418908	54.3636	-0.053632
-0.179684	-0.131198	-0.113319	-0.0885233	-0.0400371	55.4091	-0.0512588
-0.171718	-0.125381	-0.108295	-0.0845986	-0.0382621	56.4545	-0.0489862
-0.164098	-0.119818	-0.10349	-0.0808447	-0.0365643	57.5	-0.0468125
-0.15682	-0.114504	-0.0988994	-0.0772589	-0.0349425	58.5455	-0.0447362
-0.149878	-0.109435	-0.0945213	-0.0738388	-0.0333957	59.5909	-0.0427558
-0.143267	-0.104608	-0.0903522	-0.0705819	-0.0319226	60.6364	-0.04087
-0.136983	-0.10002	-0.0863892	-0.0674861	-0.0305225	61.6818	-0.0390773
-0.131022	-0.0956666	-0.0826295	-0.0645491	-0.0291941	62.7273	-0.0373767
-0.125378	-0.0915461	-0.0790706	-0.0617689	-0.0279367	63.7727	-0.0357668
-0.12005	-0.0876554	-0.0757101	-0.0591437	-0.0267494	64.8182	-0.0342467
-0.115033	-0.0839921	-0.0725459	-0.0566719	-0.0256315	65.8636	-0.0328155
-0.110323	-0.0805537	-0.0695761	-0.054352	-0.0245822	66.9091	-0.0314721
-0.10592	-0.0773381	-0.0667988	-0.0521823	-0.0236009	67.9545	-0.0302158
-0.101818	-0.0743431	-0.0642119	-0.0501615	-0.0226869	69	-0.0290456
-0.0980152	-0.0715667	-0.0618138	-0.0482881	-0.0218397	70.0455	-0.0279609
-0.0945098	-0.0690072	-0.0596032	-0.0465612	-0.0210586	71.0909	-0.0269609
-0.0912986	-0.0666625	-0.057578	-0.0449791	-0.0203431	72.1364	-0.0260449
-0.0883672	-0.0645221	-0.0557293	-0.043535	-0.0196899	73.1818	-0.0252086
-0.0856856	-0.0625641	-0.0540381	-0.0422139	-0.0190924	74.2273	-0.0244436
-0.0832398	-0.0607783	-0.0524957	-0.0410089	-0.0185474	75.2727	-0.0237459
-0.0810219	-0.0591589	-0.0510969	-0.0399162	-0.0180532	76.3182	-0.0231132
-0.0790243	-0.0577003	-0.0498371	-0.0389321	-0.0176081	77.3636	-0.0225434
-0.0772423	-0.0563992	-0.0487133	-0.0380542	-0.0172111	78.4091	-0.022035
-0.0756707	-0.0552517	-0.0477222	-0.0372799	-0.0168609	79.4545	-0.0215867
-0.0743058	-0.054255	-0.0468614	-0.0366075	-0.0165567	80.5	-0.0211973
-0.0731422	-0.0534055	-0.0461276	-0.0360342	-0.0162975	81.5455	-0.0208654
-0.072159	-0.0526876	-0.0455075	-0.0355499	-0.0160784	82.5909	-0.0205849
-0.0713481	-0.0520955	-0.0449961	-0.0351504	-0.0158977	83.6364	-0.0203536
-0.070694	-0.0516179	-0.0445836	-0.0348281	-0.015752	84.6818	-0.020167
-0.0701839	-0.0512454	-0.0442619	-0.0345768	-0.0156383	85.7273	-0.0200214
-0.0698028	-0.0509671	-0.0440215	-0.034389	-0.0155534	86.7727	-0.0199127
-0.0695371	-0.0507732	-0.043854	-0.0342581	-0.0154942	87.8182	-0.0198369
-0.069383	-0.0506607	-0.0437568	-0.0341822	-0.0154599	88.8636	-0.019793
-0.0693247	-0.050618	-0.04372	-0.0341535	-0.0154469	89.9091	-0.0197763
-0.0693524	-0.0506383	-0.0437375	-0.0341671	-0.015453	90.9545	-0.0197842
-0.0694444	-0.0507055	-0.0437955	-0.0342125	-0.0154735	92	-0.0198105
-0.0695647	-0.0507933	-0.0438714	-0.0342717	-0.0155003	93.0455	-0.0198448
-0.0697097	-0.0508992	-0.0439628	-0.0343432	-0.0155327	94.0909	-0.0198862
-0.0698888	-0.05103	-0.0440758	-0.0344314	-0.0155726	95.1364	-0.0199373
-0.0701431	-0.0512156	-0.0442361	-0.0345567	-0.0156292	96.1818	-0.0200098
-0.070318	-0.0513433	-0.0443464	-0.0346428	-0.0156682	97.2273	-0.0200597
-0.0705131	-0.0514858	-0.0444695	-0.034739	-0.0157117	98.2727	-0.0201153
-0.0708246	-0.0517132	-0.0446659	-0.0348924	-0.0157811	99.3182	-0.0202042
-0.0714502	-0.0521701	-0.0450605	-0.0352007	-0.0159205	100.364	-0.0203827
-0.0714122	-0.0521423	-0.0450365	-0.0351819	-0.015912	101.409	-0.0203718
-0.0715031	-0.0522086	-0.0450938	-0.0352267	-0.0159323	102.455	-0.0203978
-0.0718015	-0.0524265	-0.045282	-0.0353737	-0.0159987	103.5	-0.0204829
