# Supplementary material for: A burden of proof study on alcohol consumption and ischemic heart disease
Source: Nat Commun. 2024 May 14;15:4082. doi: 10.1038/s41467-024-47632-7 (PMC11094064; doi:10.1038/s41467-024-47632-7)
Supplement: Supplementary file 4 — Source Data [file 41467_2024_47632_MOESM4_ESM.zip › Alcohol_IHD_Source_Data_Files/figureS8.xlsx]

## Sheet: data
study_id	ln_rr	ln_rr_se	alt_risk_lower	alt_risk_upper	ref_risk_lower	ref_risk_upper	cov_adjusted_1	cov_adjusted_2	cov_rep_geography	cov_exposure_study	cov_outcome_selfreport	cov_sick_quitters	cov_non_drinker	percent_male	cov_older	cov_incidence	cov_mortality	cov_bmi	cov_blood_pressure	cov_cholesterol	cov_ihd	seq	rei_id	cause_id	bundle_id	bundle_version_id	risk_type	risk_unit	signal	re_signal	is_outlier	em_adjusted_1	em_adjusted_2	em_rep_geography	em_exposure_study	em_outcome_selfreport	em_sick_quitters	em_non_drinker	em_older	em_incidence	em_mortality	em_bmi	em_blood_pressure	em_cholesterol	em_ihd	ref_risk	alt_risk	ref_ln_rr	alt_ln_rr
309662	0.182322	0.155678	1.78571	10.7143	0	0	0	0	0	0	0	0	1	1	1	1	0	1	1	0	0	0	102	493	0	0	continuous	g/day	-0.0191621	-0.0191621	0	0	0	0	0	0	0	-0.0191621	-0.0191621	-0.0191621	0	-0.0191621	-0.0191621	0	0	0	6.25	0	0.182322
309662	-0.527633	0.124706	12.5	60.7143	0	0	0	0	0	0	0	0	1	1	1	1	0	1	1	0	0	1	102	493	0	0	continuous	g/day	0.0372297	0.0372297	1	0	0	0	0	0	0	0.0372297	0.0372297	0.0372297	0	0.0372297	0.0372297	0	0	0	36.6071	0	-0.527633
309662	-0.634878	0.197242	62.5	93.75	0	0	0	0	0	0	0	0	1	1	1	1	0	1	1	0	0	2	102	493	0	0	continuous	g/day	0.100055	0.100055	0	0	0	0	0	0	0	0.100055	0.100055	0.100055	0	0.100055	0.100055	0	0	0	78.125	0	-0.634878
309662	-0.0833816	0.168973	1.78571	10.7143	0	0	0	0	0	0	0	0	1	1	0	0	1	1	1	0	0	3	102	493	0	0	continuous	g/day	-0.0191621	-0.0191621	0	0	0	0	0	0	0	-0.0191621	0	0	-0.0191621	-0.0191621	-0.0191621	0	0	0	6.25	0	-0.0833816
309662	-0.544727	0.126888	12.5	60.7143	0	0	0	0	0	0	0	0	1	1	0	0	1	1	1	0	0	4	102	493	0	0	continuous	g/day	0.0372297	0.0372297	1	0	0	0	0	0	0	0.0372297	0	0	0.0372297	0.0372297	0.0372297	0	0	0	36.6071	0	-0.544727
309662	-0.510826	0.201137	62.5	93.75	0	0	0	0	0	0	0	0	1	1	0	0	1	1	1	0	0	5	102	493	0	0	continuous	g/day	0.100055	0.100055	0	0	0	0	0	0	0	0.100055	0	0	0.100055	0.100055	0.100055	0	0	0	78.125	0	-0.510826
309662	-0.0100503	0.185903	1.78571	10.7143	0	0	0	0	0	0	0	0	1	1	1	0	1	1	1	0	0	6	102	493	0	0	continuous	g/day	-0.0191621	-0.0191621	0	0	0	0	0	0	0	-0.0191621	-0.0191621	0	-0.0191621	-0.0191621	-0.0191621	0	0	0	6.25	0	-0.0100503
309662	-0.198451	0.132731	12.5	60.7143	0	0	0	0	0	0	0	0	1	1	1	0	1	1	1	0	0	7	102	493	0	0	continuous	g/day	0.0372297	0.0372297	0	0	0	0	0	0	0	0.0372297	0.0372297	0	0.0372297	0.0372297	0.0372297	0	0	0	36.6071	0	-0.198451
309662	-0.510826	0.221693	62.5	93.75	0	0	0	0	0	0	0	0	1	1	1	0	1	1	1	0	0	8	102	493	0	0	continuous	g/day	0.100055	0.100055	0	0	0	0	0	0	0	0.100055	0.100055	0	0.100055	0.100055	0.100055	0	0	0	78.125	0	-0.510826
309674	-0.346725	0.0772401	1.14286	8	0	0	1	1	1	1	0	0	1	1	1	1	0	0	0	0	0	9	102	493	0	0	continuous	g/day	-0.0155044	-0.0155044	1	-0.0155044	-0.0155044	-0.0155044	-0.0155044	0	0	-0.0155044	-0.0155044	-0.0155044	0	0	0	0	0	0	4.57143	0	-0.346725
309674	-0.558616	0.0804767	9.14286	16	0	0	1	1	1	1	0	0	1	1	1	1	0	0	0	0	0	10	102	493	0	0	continuous	g/day	-0.0263026	-0.0263026	1	-0.0263026	-0.0263026	-0.0263026	-0.0263026	0	0	-0.0263026	-0.0263026	-0.0263026	0	0	0	0	0	0	12.5714	0	-0.558616
309674	-0.586987	0.0800147	17.1429	32	0	0	1	1	1	1	0	0	1	1	1	1	0	0	0	0	0	11	102	493	0	0	continuous	g/day	-0.00181523	-0.00181523	1	-0.00181523	-0.00181523	-0.00181523	-0.00181523	0	0	-0.00181523	-0.00181523	-0.00181523	0	0	0	0	0	0	24.5714	0	-0.586987
309674	-0.49758	0.0813722	33.1429	49.7143	0	0	1	1	1	1	0	0	1	1	1	1	0	0	0	0	0	12	102	493	0	0	continuous	g/day	0.0553334	0.0553334	1	0.0553334	0.0553334	0.0553334	0.0553334	0	0	0.0553334	0.0553334	0.0553334	0	0	0	0	0	0	41.4286	0	-0.49758
309677	-0.174353	0.228888	0.714286	8.57143	0	0	1	1	1	0	0	0	0	0	0	0	0	0	0	0	0	13	102	493	0	0	continuous	g/day	-0.0154833	-0.0154833	0	-0.0154833	-0.0154833	-0.0154833	0	0	0	0	0	0	0	0	0	0	0	0	4.64286	0	-0.174353
309677	-0.385662	0.300146	10	30	0	0	1	1	1	0	0	0	0	0	0	0	0	0	0	0	0	14	102	493	0	0	continuous	g/day	-0.012674	-0.012674	0	-0.012674	-0.012674	-0.012674	0	0	0	0	0	0	0	0	0	0	0	0	20	0	-0.385662
309677	-0.223144	0.997965	30	45	0	0	1	1	1	0	0	0	0	0	0	0	0	0	0	0	0	15	102	493	0	0	continuous	g/day	0.0433224	0.0433224	0	0.0433224	0.0433224	0.0433224	0	0	0	0	0	0	0	0	0	0	0	0	37.5	0	-0.223144
309734	-0.0100503	0.102383	0	20	0	0	0	1	0	0	0	0	1	1	1	1	0	0	0	0	0	16	102	493	0	0	continuous	g/day	-0.0200854	-0.0200854	0	0	-0.0200854	0	0	0	0	-0.0200854	-0.0200854	-0.0200854	0	0	0	0	0	0	10	0	-0.0100503
309734	-0.0943107	0.100011	20	39.8571	0	0	0	1	0	0	0	0	1	1	1	1	0	0	0	0	0	17	102	493	0	0	continuous	g/day	0.01693	0.01693	0	0	0.01693	0	0	0	0	0.01693	0.01693	0.01693	0	0	0	0	0	0	29.9286	0	-0.0943107
309734	0.157004	0.0954206	40	59.8571	0	0	0	1	0	0	0	0	1	1	1	1	0	0	0	0	0	18	102	493	0	0	continuous	g/day	0.0761611	0.0761611	0	0	0.0761611	0	0	0	0	0.0761611	0.0761611	0.0761611	0	0	0	0	0	0	49.9286	0	0.157004
309734	0.113329	0.133262	60	99.8571	0	0	0	1	0	0	0	0	1	1	1	1	0	0	0	0	0	19	102	493	0	0	continuous	g/day	0.0989982	0.0989982	0	0	0.0989982	0	0	0	0	0.0989982	0.0989982	0.0989982	0	0	0	0	0	0	79.9286	0	0.113329
309735	0.0295588	0.617624	0	10	0	0	0	0	1	0	0	0	1	1	1	1	0	1	1	0	0	21	102	493	0	0	continuous	g/day	-0.0158723	-0.0158723	0	0	0	-0.0158723	0	0	0	-0.0158723	-0.0158723	-0.0158723	0	-0.0158723	-0.0158723	0	0	0	5	0	0.0295588
309735	-0.967584	0.687405	10	72	0	0	0	0	1	0	0	0	1	1	1	1	0	1	1	0	0	22	102	493	0	0	continuous	g/day	0.0463214	0.0463214	0	0	0	0.0463214	0	0	0	0.0463214	0.0463214	0.0463214	0	0.0463214	0.0463214	0	0	0	41	0	-0.967584
309735	-0.0618754	0.809607	72	108	0	0	0	0	1	0	0	0	1	1	1	1	0	1	1	0	0	23	102	493	0	0	continuous	g/day	0.0974248	0.0974248	0	0	0	0.0974248	0	0	0	0.0974248	0.0974248	0.0974248	0	0.0974248	0.0974248	0	0	0	90	0	-0.0618754
309736	-0.34249	0.187029	2.28571	6.85714	0	1.14286	0	0	1	0	0	0	1	1	0	0	1	1	0	1	0	24	102	493	0	0	continuous	g/day	-0.0134995	-0.0158903	0	0	0	-0.0134995	0	0	0	-0.0134995	0	0	-0.0134995	-0.0134995	0	-0.0134995	0	0.571429	4.57143	-0.00198582	-0.344476
309736	-0.314711	0.15719	6.85714	10.2857	0	1.14286	0	0	1	0	0	0	1	1	0	0	1	1	0	1	0	25	102	493	0	0	continuous	g/day	-0.0218783	-0.0242691	0	0	0	-0.0218783	0	0	0	-0.0218783	0	0	-0.0218783	-0.0218783	0	-0.0218783	0	0.571429	8.57143	-0.00198582	-0.316697
428498	0	0.0255315	1.42857e-05	20	1.42857e-08	0.0142857	0	0	0	0	1	1	1	1	1	0	0	0	0	0	0	26	102	493	0	0	continuous	g/day	-0.0200547	-0.0200854	0	0	0	0	0	-0.0200547	-0.0200547	-0.0200547	-0.0200547	0	0	0	0	0	0	0.00714286	10	-2.53716e-05	-2.53716e-05
428498	0.0295588	0.0297543	20	39.8571	1.42857e-08	0.0142857	0	0	0	0	1	1	1	1	1	0	0	0	0	0	0	27	102	493	0	0	continuous	g/day	0.0169608	0.01693	0	0	0	0	0	0.0169608	0.0169608	0.0169608	0.0169608	0	0	0	0	0	0	0.00714286	29.9286	-2.53716e-05	0.0295334
428498	0.10436	0.0368353	40	59.8571	1.42857e-08	0.0142857	0	0	0	0	1	1	1	1	1	0	0	0	0	0	0	28	102	493	0	0	continuous	g/day	0.0761919	0.0761611	0	0	0	0	0	0.0761919	0.0761919	0.0761919	0.0761919	0	0	0	0	0	0	0.00714286	49.9286	-2.53716e-05	0.104335
428498	0.122218	0.040722	60	90	1.42857e-08	0.0142857	0	0	0	0	1	1	1	1	1	0	0	0	0	0	0	29	102	493	0	0	continuous	g/day	0.100045	0.100014	0	0	0	0	0	0.100045	0.100045	0.100045	0.100045	0	0	0	0	0	0	0.00714286	75	-2.53716e-05	0.122192
428498	0.10436	0.0667273	20	39.8571	0	20	0	0	1	1	0	0	0	1	1	0	0	0	0	0	1	30	102	493	0	0	continuous	g/day	0.0370154	0.01693	0	0	0	0.0370154	0.0370154	0	0	0	0.0370154	0	0	0	0	0	0.0370154	10	29.9286	-0.0214381	0.0829219
428498	0.173953	0.0851121	40	59.8571	0	20	0	0	1	1	0	0	0	1	1	0	0	0	0	0	1	31	102	493	0	0	continuous	g/day	0.0962465	0.0761611	0	0	0	0.0962465	0.0962465	0	0	0	0.0962465	0	0	0	0	0	0.0962465	10	49.9286	-0.0214381	0.152515
428498	0.131028	0.0933939	60	90	0	20	0	0	1	1	0	0	0	1	1	0	0	0	0	0	1	32	102	493	0	0	continuous	g/day	0.120099	0.100014	0	0	0	0.120099	0.120099	0	0	0	0.120099	0	0	0	0	0	0.120099	10	75	-0.0214381	0.10959
428498	0.173953	0.202582	10	15	0	10	0	0	1	1	0	0	0	0	1	0	0	0	0	0	1	33	102	493	0	0	continuous	g/day	-0.0107631	-0.0266355	0	0	0	-0.0107631	-0.0107631	0	0	0	-0.0107631	0	0	0	0	0	-0.0107631	5	12.5	-0.0142982	0.159655
428498	0.0295588	0.0297543	20	39.8571	0	20	0	0	1	1	0	0	0	1	1	0	0	0	0	0	0	34	102	493	0	0	continuous	g/day	0.0370154	0.01693	0	0	0	0.0370154	0.0370154	0	0	0	0.0370154	0	0	0	0	0	0	10	29.9286	-0.0214381	0.00812069
428498	0.10436	0.0368353	40	59.8571	0	20	0	0	1	1	0	0	0	1	1	0	0	0	0	0	0	35	102	493	0	0	continuous	g/day	0.0962465	0.0761611	0	0	0	0.0962465	0.0962465	0	0	0	0.0962465	0	0	0	0	0	0	10	49.9286	-0.0214381	0.0829219
428498	0.122218	0.040722	60	90	0	20	0	0	1	1	0	0	0	1	1	0	0	0	0	0	0	36	102	493	0	0	continuous	g/day	0.120099	0.100014	0	0	0	0.120099	0.120099	0	0	0	0.120099	0	0	0	0	0	0	10	75	-0.0214381	0.10078
428498	-0.174353	0.0663987	10	15	0	10	0	0	1	1	0	0	0	0	1	0	0	0	0	0	0	37	102	493	0	0	continuous	g/day	-0.0107631	-0.0266355	0	0	0	-0.0107631	-0.0107631	0	0	0	-0.0107631	0	0	0	0	0	0	5	12.5	-0.0142982	-0.188652
428941	0.277632	0.191794	27.96	41.94	0	27.96	0	0	0	0	0	0	0	0.495	1	0	0	1	0	0	0	38	102	493	0	0	continuous	g/day	0.050476	0.0347669	0	0	0	0	0	0	0	0	0.050476	0	0	0.050476	0	0	0	13.98	34.95	-0.0218723	0.255759
428941	-0.598837	0.143287	0	27.96	0	0	0	0	0	0	0	0	0	0.495	1	0	0	1	0	0	0	39	102	493	0	0	continuous	g/day	-0.0157091	-0.0157091	0	0	0	0	0	0	0	0	-0.0157091	0	0	-0.0157091	0	0	0	0	13.98	0	-0.598837
428941	0.444686	0.196501	27.96	41.94	0	27.96	0	0	0	0	0	0	0	0.495	1	0	0	1	0	0	0	40	102	493	0	0	continuous	g/day	0.050476	0.0347669	0	0	0	0	0	0	0	0	0.050476	0	0	0.050476	0	0	0	13.98	34.95	-0.0218723	0.422814
428941	-0.29267	0.166081	0	27.96	0	0	0	0	0	0	0	0	0	0.495	1	0	0	1	0	0	0	41	102	493	0	0	continuous	g/day	-0.0157091	-0.0157091	0	0	0	0	0	0	0	0	-0.0157091	0	0	-0.0157091	0	0	0	0	13.98	0	-0.29267
437567	0	0.311353	0	30	0	0	0	0	0	0	0	0	0	1	0	1	0	1	0	0	0	42	102	493	0	0	continuous	g/day	-0.0137351	-0.0137351	0	0	0	0	0	0	0	0	0	-0.0137351	0	-0.0137351	0	0	0	0	15	0	0
437567	-0.579818	0.712925	30	45	0	0	0	0	0	0	0	0	0	1	0	1	0	1	0	0	0	43	102	493	0	0	continuous	g/day	0.0433224	0.0433224	0	0	0	0	0	0	0	0	0	0.0433224	0	0.0433224	0	0	0	0	37.5	0	-0.579818
500268	-0.287682	0.1118	0	10	0	0	0	0	0	1	1	0	1	0.356	1	0	0	1	1	1	0	44	102	493	0	0	continuous	g/day	-0.0158723	-0.0158723	0	0	0	0	-0.0158723	-0.0158723	0	-0.0158723	-0.0158723	0	0	-0.0158723	-0.0158723	-0.0158723	0	0	5	0	-0.287682
500268	-0.235722	0.199821	10	20	0	0	0	0	0	1	1	0	1	0.356	1	0	0	1	1	1	0	45	102	493	0	0	continuous	g/day	-0.0243186	-0.0243186	0	0	0	0	-0.0243186	-0.0243186	0	-0.0243186	-0.0243186	0	0	-0.0243186	-0.0243186	-0.0243186	0	0	15	0	-0.235722
500268	-0.18633	0.220165	20	40	0	0	0	0	0	1	1	0	1	0.356	1	0	0	1	1	1	0	46	102	493	0	0	continuous	g/day	0.0171841	0.0171841	0	0	0	0	0.0171841	0.0171841	0	0.0171841	0.0171841	0	0	0.0171841	0.0171841	0.0171841	0	0	30	0	-0.18633
500268	0.165514	0.274021	40	60	0	0	0	0	0	1	1	0	1	0.356	1	0	0	1	1	1	0	47	102	493	0	0	continuous	g/day	0.0762889	0.0762889	0	0	0	0	0.0762889	0.0762889	0	0.0762889	0.0762889	0	0	0.0762889	0.0762889	0.0762889	0	0	50	0	0.165514
501442	0.00995033	0.0552368	1.14286	1.71429	0	0	0	0	0	0	1	0	1	0.462	1	0	0	0	0	0	0	56	102	493	0	0	continuous	g/day	-0.00581614	-0.00581614	0	0	0	0	0	-0.00581614	0	-0.00581614	-0.00581614	0	0	0	0	0	0	0	1.42857	0	0.00995033
501442	-0.0833816	0.0581658	1.14286	1.71429	0	0	0	0	0	0	1	0	1	0.462	1	0	0	1	1	0	0	57	102	493	0	0	continuous	g/day	-0.00581614	-0.00581614	0	0	0	0	0	-0.00581614	0	-0.00581614	-0.00581614	0	0	-0.00581614	-0.00581614	0	0	0	1.42857	0	-0.0833816
501442	-0.150823	0.147274	1.14286	16	0	0	0	0	0	0	1	0	1	0.462	1	0	0	1	1	0	0	58	102	493	0	0	continuous	g/day	-0.0211601	-0.0211601	0	0	0	0	0	-0.0211601	0	-0.0211601	-0.0211601	0	0	-0.0211601	-0.0211601	0	0	0	8.57143	0	-0.150823
501442	-0.0100503	0.117058	16	24	0	0	0	0	0	0	1	0	1	0.462	1	0	0	1	1	0	0	59	102	493	0	0	continuous	g/day	-0.0162624	-0.0162624	0	0	0	0	0	-0.0162624	0	-0.0162624	-0.0162624	0	0	-0.0162624	-0.0162624	0	0	0	20	0	-0.0100503
501522	0	0.0409037	13	13	0	0	0	0	0	0	0	1	1	1	0	0	1	0	0	0	0	60	102	493	0	0	continuous	g/day	-0.0269389	-0.0269389	0	0	0	0	0	0	-0.0269389	-0.0269389	0	0	-0.0269389	0	0	0	0	0	13	0	0
501522	-0.0100503	0.0361353	13	13	0	0	0	0	0	0	0	1	1	1	0	0	1	0	0	0	0	61	102	493	0	0	continuous	g/day	-0.0269389	-0.0269389	0	0	0	0	0	0	-0.0269389	-0.0269389	0	0	-0.0269389	0	0	0	0	0	13	0	-0.0100503
501650	0.0009995	0.00433467	1	1	0	0	0	0	0	0	1	0	1	1	1	0	1	0	0	0	0	62	102	493	0	0	continuous	g/day	-0.00414604	-0.00414604	0	0	0	0	0	-0.00414604	0	-0.00414604	-0.00414604	0	-0.00414604	0	0	0	0	0	1	0	0.0009995
501650	0.0178399	0.0145382	1	1	0	0	0	0	0	0	1	0	1	0	1	0	1	0	0	0	0	63	102	493	0	0	continuous	g/day	-0.00414604	-0.00414604	0	0	0	0	0	-0.00414604	0	-0.00414604	-0.00414604	0	-0.00414604	0	0	0	0	0	1	0	0.0178399
[truncated: 2 more columns]

## Sheet: pred
ln_rr_outer_lower	ln_rr_inner_lower	ln_rr	ln_rr_inner_upper	ln_rr_outer_upper	risk	bprf
0	0	0	0	0	0	0
-0.0661603	-0.00663814	-0.00450646	-0.000788992	0.0587331	1.09091	0.0486971
-0.126478	-0.0126901	-0.00861497	-0.00150831	0.11228	2.18182	0.093094
-0.180877	-0.0181482	-0.0123203	-0.00215704	0.160572	3.27273	0.133134
-0.229287	-0.0230053	-0.0156177	-0.00273435	0.203547	4.36364	0.168766
-0.271645	-0.0272553	-0.0185029	-0.0032395	0.241151	5.45455	0.199944
-0.307898	-0.0308927	-0.0209722	-0.00367183	0.273333	6.54545	0.226627
-0.337998	-0.0339128	-0.0230225	-0.00403078	0.300055	7.63636	0.248782
-0.361908	-0.0363117	-0.0246511	-0.00431591	0.32128	8.72727	0.266381
-0.379596	-0.0380865	-0.0258559	-0.00452686	0.336983	9.81818	0.279401
-0.391043	-0.039235	-0.0266356	-0.00466337	0.347145	10.9091	0.287826
-0.396235	-0.0397559	-0.0269892	-0.00472529	0.351754	12	0.291648
-0.395168	-0.0396489	-0.0269166	-0.00471257	0.350807	13.0909	0.290862
-0.387847	-0.0389144	-0.0264179	-0.00462526	0.344308	14.1818	0.285474
-0.374302	-0.0375553	-0.0254953	-0.00446373	0.332283	15.2727	0.275504
-0.354655	-0.0355841	-0.0241571	-0.00422943	0.314842	16.3636	0.261043
-0.329196	-0.0330296	-0.0224229	-0.00392581	0.292241	17.4545	0.242304
-0.298242	-0.0299238	-0.0203145	-0.00355667	0.264761	18.5455	0.21952
-0.262052	-0.0262928	-0.0178495	-0.00312509	0.232634	19.6364	0.192883
-0.221227	-0.0221966	-0.0150687	-0.00263823	0.196392	20.7273	0.162833
-0.176383	-0.0176973	-0.0120142	-0.00210345	0.156583	21.8182	0.129826
-0.128079	-0.0128507	-0.00872401	-0.0015274	0.113701	22.9091	0.0942722
-0.0766826	-0.00769388	-0.00522317	-0.000914475	0.0680742	24	0.056442
-0.0223621	-0.00224369	-0.00152318	-0.000266679	0.0198518	25.0909	0.0164596
-0.0308693	0.000414684	0.00236853	0.00348892	0.0347729	26.1818	-0.0255945
-0.0835577	0.00112247	0.00641119	0.00944386	0.094124	27.2727	-0.0692797
-0.137375	0.00184543	0.0105405	0.0155264	0.154747	28.3636	-0.113901
-0.192069	0.00258015	0.014737	0.021708	0.216357	29.4545	-0.159249
-0.246812	0.00331555	0.0189373	0.0278952	0.278023	30.5455	-0.204638
-0.301067	0.00404439	0.0231002	0.0340272	0.339139	31.6364	-0.249622
-0.354601	0.00476354	0.0272077	0.0400777	0.399442	32.7273	-0.294008
-0.407181	0.00546986	0.031242	0.0460204	0.458671	33.8182	-0.337603
-0.458566	0.00616015	0.0351847	0.051828	0.516554	34.9091	-0.380208
-0.508589	0.00683213	0.0390228	0.0574817	0.572902	36	-0.421683
-0.557121	0.00748409	0.0427466	0.062967	0.627572	37.0909	-0.461923
-0.604125	0.00811551	0.0463531	0.0682794	0.68052	38.1818	-0.500894
-0.649581	0.00872614	0.0498408	0.0734169	0.731724	39.2727	-0.538583
-0.693447	0.00931542	0.0532065	0.0783748	0.781137	40.3636	-0.574954
-0.735738	0.00988354	0.0564514	0.0831546	0.828776	41.4545	-0.610018
-0.776469	0.0104307	0.0595766	0.0877581	0.874658	42.5455	-0.643789
-0.815651	0.0109571	0.062583	0.0921866	0.918795	43.6364	-0.676276
-0.853294	0.0114627	0.0654713	0.096441	0.961198	44.7273	-0.707487
-0.88941	0.0119479	0.0682423	0.100523	1.00188	45.8182	-0.737431
-0.924012	0.0124127	0.0708973	0.104434	1.04086	46.9091	-0.76612
-0.957111	0.0128574	0.0734369	0.108175	1.07814	48	-0.793564
-0.98872	0.013282	0.0758622	0.111747	1.11375	49.0909	-0.819772
-1.01885	0.0136867	0.0781739	0.115152	1.14769	50.1818	-0.844753
-1.04751	0.0140717	0.0803729	0.118392	1.17997	51.2727	-0.868515
-1.07471	0.0144371	0.0824599	0.121466	1.21061	52.3636	-0.891067
-1.10046	0.014783	0.0844356	0.124376	1.23962	53.4545	-0.912416
-1.12476	0.0151095	0.0863006	0.127123	1.267	54.5455	-0.93257
-1.14764	0.0154168	0.0880555	0.129708	1.29276	55.6364	-0.951533
-1.16908	0.0157049	0.0897009	0.132132	1.31692	56.7273	-0.969314
-1.18911	0.0159739	0.0912374	0.134395	1.33948	57.8182	-0.985917
-1.20772	0.0162239	0.0926654	0.136499	1.36044	58.9091	-1.00135
-1.22492	0.016455	0.0939853	0.138443	1.37982	60	-1.01561
-1.24072	0.0166672	0.0951976	0.140229	1.39762	61.0909	-1.02871
-1.25512	0.0168607	0.0963027	0.141857	1.41384	62.1818	-1.04065
-1.26813	0.0170355	0.0973008	0.143327	1.42849	63.2727	-1.05144
-1.27975	0.0171915	0.0981922	0.14464	1.44158	64.3636	-1.06107
-1.29	0.0173292	0.0989787	0.145798	1.45313	65.4545	-1.06957
-1.29904	0.0174506	0.099672	0.14682	1.46331	66.5455	-1.07706
-1.30689	0.0175561	0.100275	0.147707	1.47215	67.6364	-1.08357
-1.31356	0.0176458	0.100787	0.148462	1.47967	68.7273	-1.08911
-1.31906	0.0177196	0.101209	0.149083	1.48587	69.8182	-1.09367
-1.32339	0.0177777	0.10154	0.149572	1.49074	70.9091	-1.09725
-1.32654	0.0178201	0.101782	0.149928	1.49429	72	-1.09987
-1.32867	0.0178488	0.101946	0.150169	1.49669	73.0909	-1.10164
-1.32987	0.0178649	0.102038	0.150305	1.49804	74.1818	-1.10263
-1.33014	0.0178685	0.102059	0.150336	1.49835	75.2727	-1.10285
-1.3295	0.0178598	0.102009	0.150262	1.49762	76.3636	-1.10232
-1.32802	0.01784	0.101896	0.150096	1.49596	77.4545	-1.10109
-1.32584	0.0178107	0.101729	0.149849	1.4935	78.5455	-1.09929
-1.32302	0.0177728	0.101512	0.149531	1.49033	79.6364	-1.09695
-1.31964	0.0177274	0.101253	0.149148	1.48652	80.7273	-1.09415
-1.31577	0.0176754	0.100956	0.148711	1.48215	81.8182	-1.09093
-1.31155	0.0176187	0.100632	0.148234	1.4774	82.9091	-1.08744
-1.30704	0.0175581	0.100286	0.147724	1.47232	84	-1.0837
-1.30226	0.017494	0.0999196	0.147184	1.46694	85.0909	-1.07974
-1.29724	0.0174265	0.0995342	0.146617	1.46128	86.1818	-1.07557
-1.29198	0.0173558	0.0991304	0.146022	1.45536	87.2727	-1.07121
-1.28648	0.017282	0.0987088	0.145401	1.44917	88.3636	-1.06665
-1.28078	0.0172054	0.0982712	0.144756	1.44274	89.4545	-1.06192
-1.27489	0.0171262	0.0978192	0.14409	1.4361	90.5455	-1.05704
-1.26885	0.0170451	0.0973558	0.143408	1.4293	91.6364	-1.05203
-1.26269	0.0169624	0.0968833	0.142712	1.42236	92.7273	-1.04693
-1.25642	0.0168782	0.0964025	0.142004	1.41531	93.8182	-1.04173
-1.25007	0.0167929	0.0959152	0.141286	1.40815	94.9091	-1.03647
-1.24367	0.0167068	0.0954236	0.140562	1.40093	96	-1.03115
-1.23724	0.0166205	0.0949308	0.139836	1.3937	97.0909	-1.02583
-1.23082	0.0165342	0.0944378	0.13911	1.38646	98.1818	-1.0205
-1.22439	0.0164478	0.0939445	0.138383	1.37922	99.2727	-1.01517
-1.21796	0.0163614	0.093451	0.137656	1.37197	100.364	-1.00984
-1.21152	0.016275	0.0929572	0.136929	1.36472	101.455	-1.0045
-1.20508	0.0161885	0.0924631	0.136201	1.35747	102.545	-0.999163
-1.19864	0.0161019	0.0919688	0.135473	1.35021	103.636	-0.993821
-1.19219	0.0160153	0.0914742	0.134744	1.34295	104.727	-0.988477
-1.18574	0.0159287	0.0909794	0.134015	1.33569	105.818	-0.983129
-1.17929	0.015842	0.0904843	0.133286	1.32842	106.909	-0.977779
-1.17284	0.0157553	0.0899889	0.132556	1.32115	108	-0.972426
