# Supplementary material for: A burden of proof study on alcohol consumption and ischemic heart disease
Source: Nat Commun. 2024 May 14;15:4082. doi: 10.1038/s41467-024-47632-7 (PMC11094064; doi:10.1038/s41467-024-47632-7)
Supplement: Supplementary file 4 — Source Data [file 41467_2024_47632_MOESM4_ESM.zip › Alcohol_IHD_Source_Data_Files/figureS4c_S5l.xlsx]

## Sheet: data
study_id	ln_rr	ln_rr_se	alt_risk_lower	alt_risk_upper	ref_risk_lower	ref_risk_upper	cov_adjusted_1	cov_adjusted_3	cov_rep_geography	cov_exposure_study	cov_sick_quitters	cov_non_drinker	percent_male	cov_older	cov_bmi	cov_blood_pressure	cov_cholesterol	seq	rei_id	cause_id	bundle_id	bundle_version_id	risk_type	risk_unit	signal	re_signal	is_outlier	em_adjusted_1	em_adjusted_4	em_rep_geography	em_exposure_study	em_sick_quitters	em_non_drinker	em_older	em_bmi	em_blood_pressure	em_cholesterol	ref_risk	alt_risk	ref_ln_rr	alt_ln_rr	residual	residual_sd
298264	-0.314711	0.213859	8	15	1	7	0	1	0	1	0	0	0.24	1	0	0	0	0	102	493	0	0	continuous	g/day	-0.137621	-0.227683	0	0	-0.137621	0	-0.137621	0	0	-0.137621	0	0	0	4	11.5	-0.0684353	-0.383146	-0.212166	0.27677
298264	-0.139262	0.207845	16	24	1	7	0	1	0	1	0	0	0.24	1	0	0	0	1	102	493	0	0	continuous	g/day	-0.226882	-0.316944	0	0	-0.226882	0	-0.226882	0	0	-0.226882	0	0	0	4	20	-0.0684353	-0.207697	0.0297931	0.320954
298266	0	0.256511	1.28571	19.2857	0	1.28571	0	0	1	0	0	0	1	1	1	0	0	2	102	493	0	0	continuous	g/day	-0.179093	-0.194389	0	0	0	-0.179093	0	0	0	-0.179093	-0.179093	0	0	0.642857	10.2857	-0.0114535	-0.0114535	0.133446	0.297148
298266	-0.328504	0.273959	20.5714	54	0	1.28571	0	0	1	0	0	0	1	1	1	0	0	3	102	493	0	0	continuous	g/day	-0.356422	-0.371718	0	0	0	-0.356422	0	0	0	-0.356422	-0.356422	0	0	0.642857	37.2857	-0.0114535	-0.339958	-0.0629259	0.396641
298266	-0.18633	0.344798	54	81	0	1.28571	0	0	1	0	0	0	1	1	1	0	0	4	102	493	0	0	continuous	g/day	-0.394183	-0.409478	0	0	0	-0.394183	0	0	0	-0.394183	-0.394183	0	0	0.642857	67.5	-0.0114535	-0.197783	0.107385	0.467675
298266	0.0304592	0.434885	0	1.28571	0	0	0	0	1	0	0	1	1	1	1	0	0	5	102	493	0	0	continuous	g/day	-0.0152958	-0.0152958	0	0	0	-0.0152958	0	0	-0.0152958	-0.0152958	-0.0152958	0	0	0	0.642857	0	0.0304592	0.0418564	0.435045
298281	-0.210721	0.0281995	5	15	0	0	1	1	0	0	1	1	0	1	0	0	0	6	102	493	0	0	continuous	g/day	-0.201585	-0.201585	0	-0.201585	-0.201585	0	0	-0.201585	-0.201585	-0.201585	0	0	0	0	10	0	-0.210721	-0.0605154	0.158085
298281	-0.274437	0.0403633	15	25	0	0	1	1	0	0	1	1	0	1	0	0	0	7	102	493	0	0	continuous	g/day	-0.315886	-0.315886	0	-0.315886	-0.315886	0	0	-0.315886	-0.315886	-0.315886	0	0	0	0	20	0	-0.274437	-0.0390632	0.247067
298281	-0.562119	0.0798144	25	35	0	0	1	1	0	0	1	1	0	1	0	0	0	8	102	493	0	0	continuous	g/day	-0.362188	-0.362188	0	-0.362188	-0.362188	0	0	-0.362188	-0.362188	-0.362188	0	0	0	0	30	0	-0.562119	-0.292244	0.290649
298281	-0.314711	0.09057	35	45	0	0	1	1	0	0	1	1	0	1	0	0	0	9	102	493	0	0	continuous	g/day	-0.380483	-0.380483	0	-0.380483	-0.380483	0	0	-0.380483	-0.380483	-0.380483	0	0	0	0	40	0	-0.314711	-0.0312046	0.307245
298281	-0.653926	0.190616	45	55	0	0	1	1	0	0	1	1	0	1	0	0	0	10	102	493	0	0	continuous	g/day	-0.392565	-0.392565	0	-0.392565	-0.392565	0	0	-0.392565	-0.392565	-0.392565	0	0	0	0	50	0	-0.653926	-0.361417	0.357899
298281	-0.544727	0.117811	55	90	0	0	1	1	0	0	1	1	0	1	0	0	0	11	102	493	0	0	continuous	g/day	-0.413488	-0.413488	0	-0.413488	-0.413488	0	0	-0.413488	-0.413488	-0.413488	0	0	0	0	72.5	0	-0.544727	-0.236628	0.340116
298331	-1.13943	0.233748	0.142857	21.2857	0	0	0	0	0	0	1	0	1	1	1	1	0	12	102	493	0	0	continuous	g/day	-0.195076	-0.195076	1	0	0	0	0	-0.195076	0	-0.195076	-0.195076	-0.195076	0	0	10.7143	0	-1.13943	-0.994079	0.278022
298331	-1.46968	0.247924	21.4286	42.7143	0	0	0	0	0	0	1	0	1	1	1	1	0	13	102	493	0	0	continuous	g/day	-0.364048	-0.364048	1	0	0	0	0	-0.364048	0	-0.364048	-0.364048	-0.364048	0	0	32.0714	0	-1.46968	-1.19842	0.374669
298331	-0.916291	0.250212	42.8571	64.1429	0	0	0	0	0	0	1	0	1	1	1	1	0	14	102	493	0	0	continuous	g/day	-0.396057	-0.396057	0	0	0	0	0	-0.396057	0	-0.396057	-0.396057	-0.396057	0	0	53.5	0	-0.916291	-0.621179	0.394973
298331	-1.42712	0.348276	64.2857	96.4286	0	0	0	0	0	0	1	0	1	1	1	1	0	15	102	493	0	0	continuous	g/day	-0.420974	-0.420974	1	0	0	0	0	-0.420974	0	-0.420974	-0.420974	-0.420974	0	0	80.3571	0	-1.42712	-1.11344	0.476251
309669	-1.20397	0.496406	0.1	8.9	0	0	0	0	0	0	0	1	0.38	0	0	0	1	16	102	493	0	0	continuous	g/day	-0.0987315	-0.0987315	0	0	0	0	0	0	-0.0987315	0	0	0	-0.0987315	0	4.5	0	-1.20397	-1.13041	0.502218
309669	-0.693147	0.434885	9	34	0	0	0	0	0	0	0	1	0.38	0	0	0	1	17	102	493	0	0	continuous	g/day	-0.311615	-0.311615	0	0	0	0	0	0	-0.311615	0	0	0	-0.311615	0	21.5	0	-0.693147	-0.460956	0.496932
309669	-0.223144	0.722759	34	51	0	0	0	0	0	0	0	1	0.38	0	0	0	1	18	102	493	0	0	continuous	g/day	-0.38341	-0.38341	0	0	0	0	0	0	-0.38341	0	0	0	-0.38341	0	42.5	0	-0.223144	0.0625439	0.780966
309676	-0.0100503	0.134969	11.2022	11.2022	0	11.2022	1	1	1	0	1	1	1	1	0	0	0	19	102	493	0	0	continuous	g/day	-0.106806	-0.226027	0	-0.106806	-0.106806	-0.106806	0	-0.106806	-0.106806	-0.106806	0	0	0	5.60108	11.2022	-0.0936183	-0.103669	0.0695333	0.220534
309676	0.131028	0.156278	22.4043	33.6065	0	11.2022	1	1	1	0	1	1	1	1	0	0	0	20	102	493	0	0	continuous	g/day	-0.236648	-0.35587	0	-0.236648	-0.236648	-0.236648	0	-0.236648	-0.236648	-0.236648	0	0	0	5.60108	28.0054	-0.0936183	0.0374099	0.30736	0.315955
309676	0.425268	0.283141	44.8086	56.0108	0	11.2022	1	1	1	0	1	1	1	1	0	0	0	21	102	493	0	0	continuous	g/day	-0.273779	-0.393	0	-0.273779	-0.273779	-0.273779	0	-0.273779	-0.273779	-0.273779	0	0	0	5.60108	50.4097	-0.0936183	0.331649	0.629266	0.414885
309676	0.385262	0.245258	67.2129	100.819	0	11.2022	1	1	1	0	1	1	1	1	0	0	0	22	102	493	0	0	continuous	g/day	-0.305664	-0.424885	0	-0.305664	-0.305664	-0.305664	0	-0.305664	-0.305664	-0.305664	0	0	0	5.60108	84.0162	-0.0936183	0.291644	0.613019	0.409438
309690	-0.18633	0.135833	0	12	0	0	0	0	1	0	0	1	0	1	1	1	0	23	102	493	0	0	continuous	g/day	-0.126326	-0.126326	0	0	0	-0.126326	0	0	-0.126326	-0.126326	-0.126326	-0.126326	0	0	6	0	-0.18633	-0.0922015	0.167189
309690	-0.400478	0.216974	12	18	0	0	0	0	1	0	0	1	0	1	1	1	0	24	102	493	0	0	continuous	g/day	-0.273247	-0.273247	0	0	0	-0.273247	0	0	-0.273247	-0.273247	-0.273247	-0.273247	0	0	15	0	-0.400478	-0.196875	0.302545
309696	-0.663588	0.53625	11	22	0	11	1	1	0	0	0	1	0.507	1	1	1	0	25	102	493	0	0	continuous	g/day	-0.167942	-0.28533	0	-0.167942	-0.167942	0	0	0	-0.167942	-0.167942	-0.167942	-0.167942	0	5.5	16.5	-0.092072	-0.75566	-0.538451	0.579688
309696	0.90138	0.434885	22	33	0	11	1	1	0	0	0	1	0.507	1	1	1	0	26	102	493	0	0	continuous	g/day	-0.236818	-0.354206	0	-0.236818	-0.236818	0	0	0	-0.236818	-0.236818	-0.236818	-0.236818	0	5.5	27.5	-0.092072	0.809308	1.07784	0.513641
309719	0.336472	0.601249	0.1	10	0	0	1	1	0	0	0	1	1	1	1	0	0	27	102	493	0	0	continuous	g/day	-0.109269	-0.109269	0	-0.109269	-0.109269	0	0	0	-0.109269	-0.109269	-0.109269	0	0	0	5.05	0	0.336472	0.417891	0.607132
309719	0.425268	0.615213	10	30	0	0	1	1	0	0	0	1	1	1	1	0	0	28	102	493	0	0	continuous	g/day	-0.306725	-0.306725	0	-0.306725	-0.306725	0	0	0	-0.306725	-0.306725	-0.306725	0	0	0	20	0	0.425268	0.653815	0.659169
309719	0.336472	0.75197	30	60	0	0	1	1	0	0	0	1	1	1	1	0	0	29	102	493	0	0	continuous	g/day	-0.385575	-0.385575	0	-0.385575	-0.385575	0	0	0	-0.385575	-0.385575	-0.385575	0	0	0	45	0	0.336472	0.623773	0.808689
309719	1.24415	0.760594	60	90	0	0	1	1	0	0	0	1	1	1	1	0	0	30	102	493	0	0	continuous	g/day	-0.416002	-0.416002	0	-0.416002	-0.416002	0	0	0	-0.416002	-0.416002	-0.416002	0	0	0	75	0	1.24415	1.55413	0.825557

## Sheet: pred
ln_rr_outer_lower	ln_rr_inner_lower	ln_rr	ln_rr_inner_upper	ln_rr_outer_upper	risk	bprf
0	0	0	0	0	0	0
-0.0765275	-0.0285458	-0.0242528	-0.00759676	0.0403849	1.01838	0.0309901
-0.151301	-0.0564375	-0.0479498	-0.0150194	0.0798443	2.03676	0.0612701
-0.224134	-0.0836053	-0.0710318	-0.0222495	0.11828	3.05513	0.0907642
-0.294834	-0.109977	-0.0934377	-0.0292677	0.155589	4.07351	0.119394
-0.363203	-0.13548	-0.115105	-0.0360546	0.191668	5.09189	0.14708
-0.42904	-0.160038	-0.13597	-0.0425901	0.226412	6.11027	0.173741
-0.492142	-0.183576	-0.155968	-0.0488542	0.259712	7.12865	0.199295
-0.552307	-0.206019	-0.175035	-0.0548267	0.291462	8.14702	0.223659
-0.609336	-0.227291	-0.193109	-0.0604879	0.321557	9.1654	0.246753
-0.663033	-0.247321	-0.210126	-0.0658182	0.349894	10.1838	0.268498
-0.713208	-0.266037	-0.226027	-0.0707991	0.376372	11.2022	0.288817
-0.759683	-0.283372	-0.240756	-0.0754125	0.400898	12.2205	0.307637
-0.802288	-0.299265	-0.254258	-0.0796419	0.423381	13.2389	0.32489
-0.841037	-0.313719	-0.266538	-0.0834884	0.44383	14.2573	0.340581
-0.876585	-0.326979	-0.277804	-0.0870172	0.462589	15.2757	0.354977
-0.909161	-0.33913	-0.288128	-0.090251	0.47978	16.294	0.368169
-0.938993	-0.350258	-0.297582	-0.0932124	0.495523	17.3124	0.380249
-0.966266	-0.360431	-0.306225	-0.0959198	0.509915	18.3308	0.391294
-0.991128	-0.369705	-0.314105	-0.0983878	0.523036	19.3492	0.401362
-1.01387	-0.378188	-0.321312	-0.100645	0.535037	20.3676	0.410571
-1.03462	-0.385927	-0.327887	-0.102705	0.545986	21.3859	0.418973
-1.05351	-0.392974	-0.333874	-0.10458	0.555955	22.4043	0.426623
-1.07062	-0.399357	-0.339298	-0.106279	0.564986	23.4227	0.433553
-1.08598	-0.405088	-0.344166	-0.107804	0.573093	24.4411	0.439774
-1.09972	-0.410212	-0.34852	-0.109168	0.580343	25.4594	0.445337
-1.11215	-0.414846	-0.352457	-0.110401	0.586898	26.4778	0.450368
-1.12336	-0.41903	-0.356011	-0.111514	0.592817	27.4962	0.45491
-1.13344	-0.42279	-0.359206	-0.112515	0.598136	28.5146	0.458991
-1.14249	-0.426164	-0.362072	-0.113413	0.60291	29.533	0.462655
-1.15065	-0.429208	-0.364659	-0.114223	0.607217	30.5513	0.46596
-1.15811	-0.431991	-0.367023	-0.114964	0.611153	31.5697	0.468981
-1.16494	-0.43454	-0.369189	-0.115642	0.61476	32.5881	0.471749
-1.17115	-0.436857	-0.371157	-0.116259	0.618038	33.6065	0.474263
-1.17676	-0.438947	-0.372933	-0.116815	0.620995	34.6248	0.476533
-1.18196	-0.440887	-0.374581	-0.117331	0.623739	35.6432	0.478639
-1.18687	-0.44272	-0.376139	-0.117819	0.626333	36.6616	0.480629
-1.1915	-0.444447	-0.377606	-0.118279	0.628776	37.68	0.482504
-1.19586	-0.446072	-0.378986	-0.118711	0.631074	38.6984	0.484267
-1.20003	-0.44763	-0.38031	-0.119125	0.633278	39.7167	0.485959
-1.2041	-0.449148	-0.3816	-0.119529	0.635426	40.7351	0.487607
-1.20812	-0.450648	-0.382874	-0.119929	0.637548	41.7535	0.489235
-1.2121	-0.452131	-0.384135	-0.120323	0.639647	42.7719	0.490846
-1.21603	-0.453598	-0.385381	-0.120714	0.641722	43.7902	0.492438
-1.21992	-0.455049	-0.386613	-0.1211	0.643774	44.8086	0.494013
-1.22377	-0.456482	-0.387831	-0.121481	0.645802	45.827	0.495569
-1.22756	-0.457899	-0.389035	-0.121858	0.647806	46.8454	0.497107
-1.23131	-0.459298	-0.390223	-0.122231	0.649786	47.8638	0.498626
-1.23502	-0.46068	-0.391397	-0.122598	0.651741	48.8821	0.500126
-1.23868	-0.462044	-0.392557	-0.122962	0.653671	49.9005	0.501608
-1.24229	-0.463392	-0.393701	-0.12332	0.655577	50.9189	0.50307
-1.24585	-0.464721	-0.394831	-0.123674	0.657458	51.9373	0.504514
-1.24937	-0.466033	-0.395946	-0.124023	0.659315	52.9557	0.505938
-1.25284	-0.467328	-0.397046	-0.124368	0.661147	53.974	0.507344
-1.25627	-0.468606	-0.398131	-0.124708	0.662954	54.9924	0.508731
-1.25965	-0.469866	-0.399202	-0.125043	0.664737	56.0108	0.510099
-1.26298	-0.471109	-0.400259	-0.125374	0.666496	57.0292	0.511449
-1.26627	-0.472336	-0.401301	-0.1257	0.668231	58.0475	0.51278
-1.26951	-0.473546	-0.402329	-0.126022	0.669943	59.0659	0.514094
-1.27271	-0.47474	-0.403343	-0.12634	0.671632	60.0843	0.51539
-1.27587	-0.475916	-0.404342	-0.126653	0.673296	61.1027	0.516667
-1.27897	-0.477076	-0.405327	-0.126962	0.674936	62.1211	0.517926
-1.28204	-0.478219	-0.406299	-0.127266	0.676554	63.1394	0.519167
-1.28506	-0.479346	-0.407256	-0.127566	0.678148	64.1578	0.52039
-1.28804	-0.480457	-0.4082	-0.127862	0.67972	65.1762	0.521597
-1.29097	-0.481552	-0.409131	-0.128153	0.681269	66.1946	0.522785
-1.29386	-0.48263	-0.410047	-0.12844	0.682795	67.2129	0.523956
-1.29671	-0.483693	-0.41095	-0.128723	0.684298	68.2313	0.52511
-1.29952	-0.484741	-0.41184	-0.129002	0.685781	69.2497	0.526248
-1.3023	-0.485776	-0.412719	-0.129277	0.687245	70.2681	0.527371
-1.30504	-0.486798	-0.413588	-0.129549	0.688691	71.2865	0.528481
-1.30775	-0.487809	-0.414447	-0.129818	0.690122	72.3048	0.529579
-1.31044	-0.488814	-0.415301	-0.130086	0.691544	73.3232	0.53067
-1.31314	-0.489818	-0.416154	-0.130353	0.692964	74.3416	0.53176
-1.31584	-0.490827	-0.417011	-0.130621	0.694392	75.36	0.532855
-1.31857	-0.491845	-0.417876	-0.130892	0.695832	76.3783	0.53396
-1.32134	-0.492879	-0.418755	-0.131168	0.697295	77.3967	0.535083
-1.32417	-0.493935	-0.419651	-0.131448	0.698788	78.4151	0.536228
-1.32707	-0.495014	-0.420568	-0.131736	0.700315	79.4335	0.537401
-1.33004	-0.496125	-0.421512	-0.132031	0.701887	80.4519	0.538606
-1.33313	-0.497277	-0.422491	-0.132338	0.703516	81.4702	0.539857
-1.33636	-0.49848	-0.423513	-0.132658	0.705219	82.4886	0.541164
-1.33976	-0.499748	-0.424591	-0.132996	0.707013	83.507	0.54254
-1.34339	-0.501105	-0.425743	-0.133357	0.708931	84.5254	0.544013
-1.34739	-0.502597	-0.427011	-0.133754	0.711042	85.5437	0.545632
-1.35251	-0.504504	-0.428631	-0.134261	0.71374	86.5621	0.547703
-1.35566	-0.505682	-0.429632	-0.134575	0.715407	87.5805	0.548982
-1.35978	-0.507216	-0.430935	-0.134983	0.717578	88.5989	0.550647
-1.3655	-0.509352	-0.43275	-0.135551	0.720599	89.6173	0.552966
-1.37063	-0.511266	-0.434376	-0.136061	0.723307	90.6356	0.555044
-1.3719	-0.511739	-0.434778	-0.136186	0.723976	91.654	0.555557
-1.37541	-0.513047	-0.435889	-0.136535	0.725827	92.6724	0.556978
-1.38003	-0.514771	-0.437354	-0.136994	0.728266	93.6908	0.558849
-1.3864	-0.517146	-0.439372	-0.137626	0.731626	94.7091	0.561428
-1.39311	-0.519652	-0.4415	-0.138292	0.73517	95.7275	0.564147
-1.40543	-0.524245	-0.445403	-0.139515	0.741668	96.7459	0.569134
-1.40854	-0.525404	-0.446388	-0.139823	0.743308	97.7643	0.570392
-1.40452	-0.523907	-0.445116	-0.139425	0.741191	98.7827	0.568768
-1.4056	-0.52431	-0.445459	-0.139532	0.741761	99.801	0.569205
-1.40887	-0.52553	-0.446495	-0.139857	0.743487	100.819	0.57053
