# Supplementary material for: A burden of proof study on alcohol consumption and ischemic heart disease
Source: Nat Commun. 2024 May 14;15:4082. doi: 10.1038/s41467-024-47632-7 (PMC11094064; doi:10.1038/s41467-024-47632-7)
Supplement: Supplementary file 4 — Source Data [file 41467_2024_47632_MOESM4_ESM.zip › Alcohol_IHD_Source_Data_Files/figure3_S5i.xlsx]

## Sheet: data
study_id	ln_rr	ln_rr_se	alt_risk_lower	alt_risk_upper	ref_risk_lower	ref_risk_upper	cov_adjusted_0	cov_adjusted_1	cov_adjusted_2	cov_adjusted_3	cov_rep_geography	cov_exposure_study	cov_outcome_selfreport	cov_sick_quitters	cov_non_drinker	percent_male	cov_older	cov_incidence	cov_mortality	cov_bmi	cov_blood_pressure	cov_cholesterol	cov_apolipoprotein	cov_fibrinogen	cov_ihd	seq	rei_id	cause_id	bundle_id	bundle_version_id	risk_type	risk_unit	signal	re_signal	is_outlier	em_adjusted_0	em_adjusted_1	em_adjusted_2	em_adjusted_4	em_rep_geography	em_exposure_study	em_outcome_selfreport	em_sick_quitters	em_non_drinker	em_older	em_incidence	em_mortality	em_bmi	em_blood_pressure
122170	-0.18633	0.100922	1.42857	20	0	1.42857	0	0	0	0	1	0	0	0	1	1	1	1	0	1	0	1	0	0	0	0	102	493	0	0	continuous	g/day	-0.222306	-0.244382	0	0	0	0	0	-0.222306	0	0	0	-0.222306	-0.222306	-0.222306	0	-0.222306	0
122170	-0.105361	0.11498	20	30	0	1.42857	0	0	0	0	1	0	0	0	1	1	1	1	0	1	0	1	0	0	0	1	102	493	0	0	continuous	g/day	-0.334428	-0.356504	0	0	0	0	0	-0.334428	0	0	0	-0.334428	-0.334428	-0.334428	0	-0.334428	0
122170	-0.274437	0.0965954	1.42857	20	0	1.42857	0	0	0	0	1	0	0	0	1	0	1	1	0	1	0	1	0	0	0	2	102	493	0	0	continuous	g/day	-0.222306	-0.244382	0	0	0	0	0	-0.222306	0	0	0	-0.222306	-0.222306	-0.222306	0	-0.222306	0
122170	-0.287682	0.225099	20	30	0	1.42857	0	0	0	0	1	0	0	0	1	0	1	1	0	1	0	1	0	0	0	3	102	493	0	0	continuous	g/day	-0.334428	-0.356504	0	0	0	0	0	-0.334428	0	0	0	-0.334428	-0.334428	-0.334428	0	-0.334428	0
129944	-0.235722	0.0224763	10	10	0	0	0	0	0	1	1	0	0	0	1	1	1	1	0	0	0	0	0	0	0	4	102	493	0	0	continuous	g/day	-0.261876	-0.261876	0	0	0	0	-0.261876	-0.261876	0	0	0	-0.261876	-0.261876	-0.261876	0	0	0
129944	-0.223144	0.0285505	20	20	0	0	0	0	0	1	1	0	0	0	1	1	1	1	0	0	0	0	0	0	0	5	102	493	0	0	continuous	g/day	-0.355501	-0.355501	1	0	0	0	-0.355501	-0.355501	0	0	0	-0.355501	-0.355501	-0.355501	0	0	0
129944	-0.18633	0.0369467	30	30	0	0	0	0	0	1	1	0	0	0	1	1	1	1	0	0	0	0	0	0	0	6	102	493	0	0	continuous	g/day	-0.3531	-0.3531	1	0	0	0	-0.3531	-0.3531	0	0	0	-0.3531	-0.3531	-0.3531	0	0	0
129944	-0.301105	0.047758	40	40	0	0	0	0	0	1	1	0	0	0	1	1	1	1	0	0	0	0	0	0	0	7	102	493	0	0	continuous	g/day	-0.335858	-0.335858	0	0	0	0	-0.335858	-0.335858	0	0	0	-0.335858	-0.335858	-0.335858	0	0	0
129944	-0.162519	0.0682345	50	50	0	0	0	0	0	1	1	0	0	0	1	1	1	1	0	0	0	0	0	0	0	8	102	493	0	0	continuous	g/day	-0.310104	-0.310104	0	0	0	0	-0.310104	-0.310104	0	0	0	-0.310104	-0.310104	-0.310104	0	0	0
129944	-0.0833816	0.0439973	60	90	0	0	0	0	0	1	1	0	0	0	1	1	1	1	0	0	0	0	0	0	0	9	102	493	0	0	continuous	g/day	-0.204045	-0.204045	0	0	0	0	-0.204045	-0.204045	0	0	0	-0.204045	-0.204045	-0.204045	0	0	0
298262	-0.210721	0.139208	10	10	0	0.328767	0	1	1	1	0	0	0	0	0	1	1	1	0	1	0	0	0	0	0	10	102	493	0	0	continuous	g/day	-0.256737	-0.261876	0	0	-0.256737	-0.256737	-0.256737	0	0	0	0	0	-0.256737	-0.256737	0	-0.256737	0
298262	-0.385662	0.152764	20	20	0	0.328767	0	1	1	1	0	0	0	0	0	1	1	1	0	1	0	0	0	0	0	11	102	493	0	0	continuous	g/day	-0.350363	-0.355501	0	0	-0.350363	-0.350363	-0.350363	0	0	0	0	0	-0.350363	-0.350363	0	-0.350363	0
298262	-0.0833816	0.147469	30	45	0	0.328767	0	1	1	1	0	0	0	0	0	1	1	1	0	1	0	0	0	0	0	12	102	493	0	0	continuous	g/day	-0.334997	-0.340135	0	0	-0.334997	-0.334997	-0.334997	0	0	0	0	0	-0.334997	-0.334997	0	-0.334997	0
298262	-0.287682	0.150451	10	10	0	0.328767	0	1	1	1	0	0	0	0	0	0	1	1	0	1	0	0	0	0	0	13	102	493	0	0	continuous	g/day	-0.256737	-0.261876	0	0	-0.256737	-0.256737	-0.256737	0	0	0	0	0	-0.256737	-0.256737	0	-0.256737	0
298262	-0.235722	0.211194	20	20	0	0.328767	0	1	1	1	0	0	0	0	0	0	1	1	0	1	0	0	0	0	0	14	102	493	0	0	continuous	g/day	-0.350363	-0.355501	0	0	-0.350363	-0.350363	-0.350363	0	0	0	0	0	-0.350363	-0.350363	0	-0.350363	0
298262	0.215111	0.216147	30	45	0	0.328767	0	1	1	1	0	0	0	0	0	0	1	1	0	1	0	0	0	0	0	15	102	493	0	0	continuous	g/day	-0.334997	-0.340135	0	0	-0.334997	-0.334997	-0.334997	0	0	0	0	0	-0.334997	-0.334997	0	-0.334997	0
298262	-0.0487902	0.14093	0	0.328767	0	0	0	1	1	1	0	0	0	0	0	1	1	1	0	1	0	0	0	0	0	16	102	493	0	0	continuous	g/day	-0.00513814	-0.00513814	0	0	-0.00513814	-0.00513814	-0.00513814	0	0	0	0	0	-0.00513814	-0.00513814	0	-0.00513814	0
298262	-0.425268	0.128592	0	0.328767	0	0	0	1	1	1	0	0	0	0	0	0	1	1	0	1	0	0	0	0	0	17	102	493	0	0	continuous	g/day	-0.00513814	-0.00513814	1	0	-0.00513814	-0.00513814	-0.00513814	0	0	0	0	0	-0.00513814	-0.00513814	0	-0.00513814	0
298264	-0.314711	0.213859	8	15	1	7	0	0	0	1	0	1	0	0	0	0.24	1	1	0	0	0	0	0	0	1	18	102	493	0	0	continuous	g/day	-0.16779	-0.283921	0	0	0	0	-0.16779	0	-0.16779	0	0	0	-0.16779	-0.16779	0	0	0
298264	-0.139262	0.207845	16	24	1	7	0	0	0	1	0	1	0	0	0	0.24	1	1	0	0	0	0	0	0	1	19	102	493	0	0	continuous	g/day	-0.23732	-0.353451	0	0	0	0	-0.23732	0	-0.23732	0	0	0	-0.23732	-0.23732	0	0	0
298266	0	0.256511	1.28571	19.2857	0	1.28571	0	0	0	0	1	0	0	0	0	1	1	1	0	1	0	0	0	0	1	20	102	493	0	0	continuous	g/day	-0.218576	-0.238474	0	0	0	0	0	-0.218576	0	0	0	0	-0.218576	-0.218576	0	-0.218576	0
298266	-0.328504	0.273959	20.5714	54	0	1.28571	0	0	0	0	1	0	0	0	0	1	1	1	0	1	0	0	0	0	1	21	102	493	0	0	continuous	g/day	-0.316906	-0.336804	0	0	0	0	0	-0.316906	0	0	0	0	-0.316906	-0.316906	0	-0.316906	0
298266	-0.18633	0.344798	54	81	0	1.28571	0	0	0	0	1	0	0	0	0	1	1	1	0	1	0	0	0	0	1	22	102	493	0	0	continuous	g/day	-0.222736	-0.242634	0	0	0	0	0	-0.222736	0	0	0	0	-0.222736	-0.222736	0	-0.222736	0
298266	0.0304592	0.434885	0	1.28571	0	0	0	0	0	0	1	0	0	0	1	1	1	1	0	1	0	0	0	0	1	23	102	493	0	0	continuous	g/day	-0.0198982	-0.0198982	0	0	0	0	0	-0.0198982	0	0	0	-0.0198982	-0.0198982	-0.0198982	0	-0.0198982	0
298267	-0.18633	0.0777195	12	22.2857	1.71429	10.2857	0	0	0	0	1	0	0	0	0	1	0	0	0	1	0	0	0	0	0	24	102	493	0	0	continuous	g/day	-0.17387	-0.34007	0	0	0	0	0	-0.17387	0	0	0	0	0	0	0	-0.17387	0
298267	-0.174353	0.0899083	24	34.2857	1.71429	10.2857	0	0	0	0	1	0	0	0	0	1	0	0	0	1	0	0	0	0	0	25	102	493	0	0	continuous	g/day	-0.187308	-0.353507	0	0	0	0	0	-0.187308	0	0	0	0	0	0	0	-0.187308	0
298267	-0.274437	0.102037	36	46.2857	1.71429	10.2857	0	0	0	0	1	0	0	0	0	1	0	0	0	1	0	0	0	0	0	26	102	493	0	0	continuous	g/day	-0.166738	-0.332938	0	0	0	0	0	-0.166738	0	0	0	0	0	0	0	-0.166738	0
298267	-0.415515	0.144894	48	58.2857	1.71429	10.2857	0	0	0	0	1	0	0	0	0	1	0	0	0	1	0	0	0	0	0	27	102	493	0	0	continuous	g/day	-0.133756	-0.299956	0	0	0	0	0	-0.133756	0	0	0	0	0	0	0	-0.133756	0
298267	-0.430783	0.108203	60	90	1.71429	10.2857	0	0	0	0	1	0	0	0	0	1	0	0	0	1	0	0	0	0	0	28	102	493	0	0	continuous	g/day	-0.037845	-0.204045	1	0	0	0	0	-0.037845	0	0	0	0	0	0	0	-0.037845	0
298267	-0.18633	0.0983833	12	22.2857	1.71429	10.2857	0	0	0	0	1	0	0	0	0	0	0	0	0	1	0	0	0	0	0	29	102	493	0	0	continuous	g/day	-0.17387	-0.34007	0	0	0	0	0	-0.17387	0	0	0	0	0	0	0	-0.17387	0
298267	-0.328504	0.142096	24	34.2857	1.71429	10.2857	0	0	0	0	1	0	0	0	0	0	0	0	0	1	0	0	0	0	0	30	102	493	0	0	continuous	g/day	-0.187308	-0.353507	0	0	0	0	0	-0.187308	0	0	0	0	0	0	0	-0.187308	0
298267	-0.356675	0.189518	36	46.2857	1.71429	10.2857	0	0	0	0	1	0	0	0	0	0	0	0	0	1	0	0	0	0	0	31	102	493	0	0	continuous	g/day	-0.166738	-0.332938	0	0	0	0	0	-0.166738	0	0	0	0	0	0	0	-0.166738	0
298267	-0.462035	0.235053	48	72	1.71429	10.2857	0	0	0	0	1	0	0	0	0	0	0	0	0	1	0	0	0	0	0	32	102	493	0	0	continuous	g/day	-0.108027	-0.274227	0	0	0	0	0	-0.108027	0	0	0	0	0	0	0	-0.108027	0
298267	-0.48858	0.169076	1.71429	10.2857	0	0	0	0	0	0	1	0	0	0	1	1	0	0	0	1	0	0	0	0	0	33	102	493	0	0	continuous	g/day	-0.1662	-0.1662	0	0	0	0	0	-0.1662	0	0	0	-0.1662	0	0	0	-0.1662	0
298267	-0.076961	0.207269	1.71429	10.2857	0	0	0	0	0	0	1	0	0	0	1	0	0	0	0	1	0	0	0	0	0	34	102	493	0	0	continuous	g/day	-0.1662	-0.1662	0	0	0	0	0	-0.1662	0	0	0	-0.1662	0	0	0	-0.1662	0
298268	-0.510826	0.17384	1.42857	10	0	0	0	0	0	1	1	1	0	0	1	1	1	1	0	0	0	0	0	0	0	35	102	493	0	0	continuous	g/day	-0.158934	-0.158934	0	0	0	0	-0.158934	-0.158934	-0.158934	0	0	-0.158934	-0.158934	-0.158934	0	0	0
298268	-0.446287	0.165484	11.4286	30	0	0	0	0	0	1	1	1	0	0	1	1	1	1	0	0	0	0	0	0	0	36	102	493	0	0	continuous	g/day	-0.345262	-0.345262	0	0	0	0	-0.345262	-0.345262	-0.345262	0	0	-0.345262	-0.345262	-0.345262	0	0	0
298268	-0.673345	0.211824	31.4286	50	0	0	0	0	0	1	1	1	0	0	1	1	1	1	0	0	0	0	0	0	0	37	102	493	0	0	continuous	g/day	-0.332998	-0.332998	0	0	0	0	-0.332998	-0.332998	-0.332998	0	0	-0.332998	-0.332998	-0.332998	0	0	0
298268	-0.116534	0.21927	51.4286	70	0	0	0	0	0	1	1	1	0	0	1	1	1	1	0	0	0	0	0	0	0	38	102	493	0	0	continuous	g/day	-0.272416	-0.272416	0	0	0	0	-0.272416	-0.272416	-0.272416	0	0	-0.272416	-0.272416	-0.272416	0	0	0
298268	-0.261365	0.216875	71.4286	107.143	0	0	0	0	0	1	1	1	0	0	1	1	1	1	0	0	0	0	0	0	0	39	102	493	0	0	continuous	g/day	-0.109873	-0.109873	0	0	0	0	-0.109873	-0.109873	-0.109873	0	0	-0.109873	-0.109873	-0.109873	0	0	0
298269	-0.261365	0.118326	0	14	0	0	0	0	0	0	0	0	0	0	1	0	0	1	0	1	1	0	0	0	0	40	102	493	0	0	continuous	g/day	-0.180508	-0.180508	0	0	0	0	0	0	0	0	0	-0.180508	0	-0.180508	0	-0.180508	-0.180508
298269	-0.693147	0.38132	14	21	0	0	0	0	0	0	0	0	0	0	1	0	0	1	0	1	1	0	0	0	0	41	102	493	0	0	continuous	g/day	-0.345602	-0.345602	0	0	0	0	0	0	0	0	0	-0.345602	0	-0.345602	0	-0.345602	-0.345602
298270	0.0582689	0.357231	0	1.43	0	0	0	0	0	0	1	0	0	0	0	0	1	1	0	0	0	0	0	0	0	42	102	493	0	0	continuous	g/day	-0.0220977	-0.0220977	0	0	0	0	0	-0.0220977	0	0	0	0	-0.0220977	-0.0220977	0	0	0
298270	-0.478036	0.341399	1.43	20	0	0	0	0	0	0	1	0	0	0	0	0	1	1	0	0	0	0	0	0	0	43	102	493	0	0	continuous	g/day	-0.244399	-0.244399	0	0	0	0	0	-0.244399	0	0	0	0	-0.244399	-0.244399	0	0	0
298270	0.10436	0.315912	20	40	0	0	0	0	0	0	1	0	0	0	0	0	1	1	0	0	0	0	0	0	0	44	102	493	0	0	continuous	g/day	-0.35081	-0.35081	0	0	0	0	0	-0.35081	0	0	0	0	-0.35081	-0.35081	0	0	0
298270	-1.66073	0.713592	40	60	0	0	0	0	0	0	1	0	0	0	0	0	1	1	0	0	0	0	0	0	0	45	102	493	0	0	continuous	g/day	-0.308633	-0.308633	0	0	0	0	0	-0.308633	0	0	0	0	-0.308633	-0.308633	0	0	0
298271	-0.510826	0.496406	1.42857	1.42857	0	0	0	0	0	0	0	0	0	0	0	0	1	0	0	1	1	0	0	0	0	46	102	493	0	0	continuous	g/day	-0.0440605	-0.0440605	0	0	0	0	0	0	0	0	0	0	-0.0440605	0	0	-0.0440605	-0.0440605
298271	-0.916291	0.383693	2.85714	12.8571	0	0	0	0	0	0	0	0	0	0	0	0	1	0	0	1	1	0	0	0	0	47	102	493	0	0	continuous	g/day	-0.208381	-0.208381	0	0	0	0	0	0	0	0	0	0	-0.208381	0	0	-0.208381	-0.208381
298271	-0.223144	0.508273	14.2857	21.4286	0	0	0	0	0	0	0	0	0	0	0	0	1	0	0	1	1	0	0	0	0	48	102	493	0	0	continuous	g/day	-0.347149	-0.347149	0	0	0	0	0	0	0	0	0	0	-0.347149	0	0	-0.347149	-0.347149
298271	0.530628	0.463084	1.42857	1.42857	0	0	0	0	0	0	0	0	0	0	0	1	1	0	0	1	1	0	0	0	0	49	102	493	0	0	continuous	g/day	-0.0440605	-0.0440605	0	0	0	0	0	0	0	0	0	0	-0.0440605	0	0	-0.0440605	-0.0440605
298271	0.470004	0.337183	2.85714	20	0	0	0	0	0	0	0	0	0	0	0	1	1	0	0	1	1	0	0	0	0	50	102	493	0	0	continuous	g/day	-0.260857	-0.260857	0	0	0	0	0	0	0	0	0	0	-0.260857	0	0	-0.260857	-0.260857
298271	-0.356675	0.470874	21.4286	32.1429	0	0	0	0	0	0	0	0	0	0	0	1	1	0	0	1	1	0	0	0	0	51	102	493	0	0	continuous	g/day	-0.355532	-0.355532	0	0	0	0	0	0	0	0	0	0	-0.355532	0	0	-0.355532	-0.355532
298271	-0.356675	0.300677	0.0273973	0.0410959	0	0	0	0	0	0	0	0	0	0	0	0	1	0	0	1	1	0	0	0	0	52	102	493	0	0	continuous	g/day	-0.00107352	-0.00107352	0	0	0	0	0	0	0	0	0	0	-0.00107352	0	0	-0.00107352	-0.00107352
298271	0.405465	0.310305	0.0273973	0.0410959	0	0	0	0	0	0	0	0	0	0	0	1	1	0	0	1	1	0	0	0	0	53	102	493	0	0	continuous	g/day	-0.00107352	-0.00107352	0	0	0	0	0	0	0	0	0	0	-0.00107352	0	0	-0.00107352	-0.00107352
298275	-0.356675	0.0340641	0	7.71429	0	0	0	0	0	0	0	0	0	0	1	1	1	1	0	1	0	0	0	0	0	54	102	493	0	0	continuous	g/day	-0.110331	-0.110331	1	0	0	0	0	0	0	0	0	-0.110331	-0.110331	-0.110331	0	-0.110331	0
298275	-0.356675	0.0733883	12	12	0	0	0	0	0	0	0	0	0	0	1	1	1	1	0	1	0	0	0	0	0	55	102	493	0	0	continuous	g/day	-0.296349	-0.296349	0	0	0	0	0	0	0	0	0	-0.296349	-0.296349	-0.296349	0	-0.296349	0
298275	-0.356675	0.0393242	24	36	0	0	0	0	0	0	0	0	0	0	1	1	1	1	0	1	0	0	0	0	0	56	102	493	0	0	continuous	g/day	-0.352329	-0.352329	0	0	0	0	0	0	0	0	0	-0.352329	-0.352329	-0.352329	0	-0.352329	0
298275	-0.510826	0.0465106	48	72	0	0	0	0	0	0	0	0	0	0	1	1	1	1	0	1	0	0	0	0	0	57	102	493	0	0	continuous	g/day	-0.274227	-0.274227	1	0	0	0	0	0	0	0	0	-0.274227	-0.274227	-0.274227	0	-0.274227	0
298275	-0.356675	0.0733883	0	7.71429	0	0	0	0	0	0	0	0	0	0	1	0	1	1	0	1	0	0	0	0	0	58	102	493	0	0	continuous	g/day	-0.110331	-0.110331	1	0	0	0	0	0	0	0	0	-0.110331	-0.110331	-0.110331	0	-0.110331	0
298275	-0.510826	0.0858348	12	12	0	0	0	0	0	0	0	0	0	0	1	0	1	1	0	1	0	0	0	0	0	59	102	493	0	0	continuous	g/day	-0.296349	-0.296349	0	0	0	0	0	0	0	0	0	-0.296349	-0.296349	-0.296349	0	-0.296349	0
298275	-0.510826	0.0858348	24	36	0	0	0	0	0	0	0	0	0	0	1	0	1	1	0	1	0	0	0	0	0	60	102	493	0	0	continuous	g/day	-0.352329	-0.352329	0	0	0	0	0	0	0	0	0	-0.352329	-0.352329	-0.352329	0	-0.352329	0
298275	-0.510826	0.0858348	48	72	0	0	0	0	0	0	0	0	0	0	1	0	1	1	0	1	0	0	0	0	0	61	102	493	0	0	continuous	g/day	-0.274227	-0.274227	0	0	0	0	0	0	0	0	0	-0.274227	-0.274227	-0.274227	0	-0.274227	0
298281	-0.210721	0.0281995	5	15	0	0	0	1	1	1	0	0	0	1	1	0	1	1	0	0	0	0	0	0	1	62	102	493	0	0	continuous	g/day	-0.252888	-0.252888	0	0	-0.252888	-0.252888	-0.252888	0	0	0	-0.252888	-0.252888	-0.252888	-0.252888	0	0	0
298281	-0.274437	0.0403633	15	25	0	0	0	1	1	1	0	0	0	1	1	0	1	1	0	0	0	0	0	0	1	63	102	493	0	0	continuous	g/day	-0.352196	-0.352196	0	0	-0.352196	-0.352196	-0.352196	0	0	0	-0.352196	-0.352196	-0.352196	-0.352196	0	0	0
298281	-0.562119	0.0798144	25	35	0	0	0	1	1	1	0	0	0	1	1	0	1	1	0	0	0	0	0	0	1	64	102	493	0	0	continuous	g/day	-0.352568	-0.352568	0	0	-0.352568	-0.352568	-0.352568	0	0	0	-0.352568	-0.352568	-0.352568	-0.352568	0	0	0
298281	-0.314711	0.09057	35	45	0	0	0	1	1	1	0	0	0	1	1	0	1	1	0	0	0	0	0	0	1	65	102	493	0	0	continuous	g/day	-0.335481	-0.335481	0	0	-0.335481	-0.335481	-0.335481	0	0	0	-0.335481	-0.335481	-0.335481	-0.335481	0	0	0
298281	-0.653926	0.190616	45	55	0	0	0	1	1	1	0	0	0	1	1	0	1	1	0	0	0	0	0	0	1	66	102	493	0	0	continuous	g/day	-0.309736	-0.309736	0	0	-0.309736	-0.309736	-0.309736	0	0	0	-0.309736	-0.309736	-0.309736	-0.309736	0	0	0
298281	-0.544727	0.117811	55	90	0	0	0	1	1	1	0	0	0	1	1	0	1	1	0	0	0	0	0	0	1	67	102	493	0	0	continuous	g/day	-0.215262	-0.215262	0	0	-0.215262	-0.215262	-0.215262	0	0	0	-0.215262	-0.215262	-0.215262	-0.215262	0	0	0
298283	-0.356675	0.201137	0	42.619	0	0	0	0	0	1	1	0	0	0	0	1	1	1	0	0	0	0	0	0	0	68	102	493	0	0	continuous	g/day	-0.289589	-0.289589	0	0	0	0	-0.289589	-0.289589	0	0	0	0	-0.289589	-0.289589	0	0	0
298283	-0.356675	0.258061	42.619	63.9284	0	0	0	0	0	1	1	0	0	0	0	1	1	1	0	0	0	0	0	0	0	69	102	493	0	0	continuous	g/day	-0.298261	-0.298261	0	0	0	0	-0.298261	-0.298261	0	0	0	0	-0.298261	-0.298261	0	0	0
298330	-0.040822	0.1543	0.1	22.9	0	0	0	0	0	0	0	0	0	0	0	1	1	1	0	1	1	0	0	0	0	70	102	493	0	0	continuous	g/day	-0.243532	-0.243532	0	0	0	0	0	0	0	0	0	0	-0.243532	-0.243532	0	-0.243532	-0.243532
298330	-0.198451	0.143932	23	45.9	0	0	0	0	0	0	0	0	0	0	0	1	1	1	0	1	1	0	0	0	0	71	102	493	0	0	continuous	g/day	-0.344314	-0.344314	0	0	0	0	0	0	0	0	0	0	-0.344314	-0.344314	0	-0.344314	-0.344314
298330	-0.274437	0.162515	46	68.9	0	0	0	0	0	0	0	0	0	0	0	1	1	1	0	1	1	0	0	0	0	72	102	493	0	0	continuous	g/day	-0.283785	-0.283785	0	0	0	0	0	0	0	0	0	0	-0.283785	-0.283785	0	-0.283785	-0.283785
298330	-0.0512933	0.201499	69	103.5	0	0	0	0	0	0	0	0	0	0	0	1	1	1	0	1	1	0	0	0	0	73	102	493	0	0	continuous	g/day	-0.131667	-0.131667	0	0	0	0	0	0	0	0	0	0	-0.131667	-0.131667	0	-0.131667	-0.131667
298330	-0.18633	0.234708	0.1	22.9	0	0	0	0	0	0	0	0	0	0	0	0	1	1	0	1	1	0	0	0	0	74	102	493	0	0	continuous	g/day	-0.243532	-0.243532	0	0	0	0	0	0	0	0	0	0	-0.243532	-0.243532	0	-0.243532	-0.243532
298330	0.371564	0.387828	23	45.9	0	0	0	0	0	0	0	0	0	0	0	0	1	1	0	1	1	0	0	0	0	75	102	493	0	0	continuous	g/day	-0.344314	-0.344314	0	0	0	0	0	0	0	0	0	0	-0.344314	-0.344314	0	-0.344314	-0.344314
298330	1.41099	0.470297	46	69	0	0	0	0	0	0	0	0	0	0	0	0	1	1	0	1	1	0	0	0	0	76	102	493	0	0	continuous	g/day	-0.283589	-0.283589	1	0	0	0	0	0	0	0	0	0	-0.283589	-0.283589	0	-0.283589	-0.283589
298331	-1.13943	0.233748	0.142857	21.2857	0	0	0	0	0	0	0	0	0	1	0	1	1	1	0	1	1	0	0	0	1	77	102	493	0	0	continuous	g/day	-0.235886	-0.235886	1	0	0	0	0	0	0	0	-0.235886	0	-0.235886	-0.235886	0	-0.235886	-0.235886
298331	-1.46968	0.247924	21.4286	42.7143	0	0	0	0	0	0	0	0	0	1	0	1	1	1	0	1	1	0	0	0	1	78	102	493	0	0	continuous	g/day	-0.348112	-0.348112	1	0	0	0	0	0	0	0	-0.348112	0	-0.348112	-0.348112	0	-0.348112	-0.348112
298331	-0.916291	0.250212	42.8571	64.1429	0	0	0	0	0	0	0	0	0	1	0	1	1	1	0	1	1	0	0	0	1	79	102	493	0	0	continuous	g/day	-0.29753	-0.29753	0	0	0	0	0	0	0	0	-0.29753	0	-0.29753	-0.29753	0	-0.29753	-0.29753
298331	-1.42712	0.348276	64.2857	96.4286	0	0	0	0	0	0	0	0	0	1	0	1	1	1	0	1	1	0	0	0	1	80	102	493	0	0	continuous	g/day	-0.171526	-0.171526	1	0	0	0	0	0	0	0	-0.171526	0	-0.171526	-0.171526	0	-0.171526	-0.171526
309600	-0.510826	0.0465106	1	14	0	0	0	1	1	1	0	0	0	1	1	0	0	0	1	0	0	0	0	0	1	81	102	493	0	0	continuous	g/day	-0.194404	-0.194404	1	0	-0.194404	-0.194404	-0.194404	0	0	0	-0.194404	-0.194404	0	0	-0.194404	0	0
309600	-0.755023	0.119036	15	22.5	0	0	0	1	1	1	0	0	0	1	1	0	0	0	1	0	0	0	0	0	1	82	102	493	0	0	continuous	g/day	-0.350343	-0.350343	1	0	-0.350343	-0.350343	-0.350343	0	0	0	-0.350343	-0.350343	0	0	-0.350343	0	0
309607	-0.328504	0.185599	12	36	0	0	0	0	0	1	0	0	0	0	1	0.496079	1	0	1	0	0	0	0	0	0	83	102	493	0	0	continuous	g/day	-0.347423	-0.347423	0	0	0	0	-0.347423	0	0	0	0	-0.347423	-0.347423	0	-0.347423	0	0
309607	0.832909	0.289886	36	54	0	0	0	0	0	1	0	0	0	0	1	0.496079	1	0	1	0	0	0	0	0	0	84	102	493	0	0	continuous	g/day	-0.322804	-0.322804	1	0	0	0	-0.322804	0	0	0	0	-0.322804	-0.322804	0	-0.322804	0	0
309660	-0.356675	0.253161	10	10	0	0.333333	0	0	1	1	1	1	0	0	1	1	1	1	0	0	0	0	0	0	0	85	102	493	0	0	continuous	g/day	-0.256666	-0.261876	0	0	0	-0.256666	-0.256666	-0.256666	-0.256666	0	0	-0.256666	-0.256666	-0.256666	0	0	0
309660	0.0676586	0.419111	20	30	0	0.333333	0	0	1	1	1	1	0	0	1	1	1	1	0	0	0	0	0	0	0	86	102	493	0	0	continuous	g/day	-0.351295	-0.356504	0	0	0	-0.351295	-0.351295	-0.351295	-0.351295	0	0	-0.351295	-0.351295	-0.351295	0	0	0
309660	0.24686	0.286017	0.333333	1	0	0.333333	0	0	1	1	1	1	0	0	1	1	1	1	0	0	0	0	0	0	0	87	102	493	0	0	continuous	g/day	-0.0155101	-0.0207193	0	0	0	-0.0155101	-0.0155101	-0.0155101	-0.0155101	0	0	-0.0155101	-0.0155101	-0.0155101	0	0	0
309660	0.173953	0.276534	1.42857	1.42857	0	0.333333	0	0	1	1	1	1	0	0	1	1	1	1	0	0	0	0	0	0	0	88	102	493	0	0	continuous	g/day	-0.0388513	-0.0440605	0	0	0	-0.0388513	-0.0388513	-0.0388513	-0.0388513	0	0	-0.0388513	-0.0388513	-0.0388513	0	0	0
309660	-0.0304592	0.257668	2.85714	5.71429	0	0.333333	0	0	1	1	1	1	0	0	1	1	1	1	0	0	0	0	0	0	0	89	102	493	0	0	continuous	g/day	-0.120996	-0.126205	0	0	0	-0.120996	-0.120996	-0.120996	-0.120996	0	0	-0.120996	-0.120996	-0.120996	0	0	0
309660	-0.527633	0.342789	7.14286	8.57143	0	0.333333	0	0	1	1	1	1	0	0	1	1	1	1	0	0	0	0	0	0	0	90	102	493	0	0	continuous	g/day	-0.211591	-0.2168	0	0	0	-0.211591	-0.211591	-0.211591	-0.211591	0	0	-0.211591	-0.211591	-0.211591	0	0	0
309661	-0.430783	0.234989	0	5	0	0	0	0	1	1	1	0	0	1	0	1	1	0	0	0	0	1	0	0	1	91	102	493	0	0	continuous	g/day	-0.0741535	-0.0741535	0	0	0	-0.0741535	-0.0741535	-0.0741535	0	0	-0.0741535	0	-0.0741535	0	0	0	0
309661	-0.71335	0.217284	5	30	0	0	0	0	1	1	1	0	0	1	0	1	1	0	0	0	0	0	0	0	1	92	102	493	0	0	continuous	g/day	-0.311886	-0.311886	0	0	0	-0.311886	-0.311886	-0.311886	0	0	-0.311886	0	-0.311886	0	0	0	0
309661	-0.776529	0.219766	30	90	0	0	0	0	1	1	1	0	0	1	0	1	1	0	0	0	0	0	0	0	1	93	102	493	0	0	continuous	g/day	-0.260622	-0.260622	0	0	0	-0.260622	-0.260622	-0.260622	0	0	-0.260622	0	-0.260622	0	0	0	0
309661	-0.314711	0.228261	0	5	0	0	0	0	1	1	1	0	0	1	0	0	1	0	0	0	1	0	0	0	1	95	102	493	0	0	continuous	g/day	-0.0741535	-0.0741535	0	0	0	-0.0741535	-0.0741535	-0.0741535	0	0	-0.0741535	0	-0.0741535	0	0	0	-0.0741535
309661	-0.446287	0.280258	5	30	0	0	0	0	1	1	1	0	0	1	0	0	1	0	0	0	1	0	0	0	1	96	102	493	0	0	continuous	g/day	-0.311886	-0.311886	0	0	0	-0.311886	-0.311886	-0.311886	0	0	-0.311886	0	-0.311886	0	0	0	-0.311886
309661	-1.56065	1.00468	30	90	0	0	0	0	1	1	1	0	0	1	0	0	1	0	0	0	1	0	0	0	1	97	102	493	0	0	continuous	g/day	-0.260622	-0.260622	0	0	0	-0.260622	-0.260622	-0.260622	0	0	-0.260622	0	-0.260622	0	0	0	-0.260622
309662	0.182322	0.155678	1.78571	10.7143	0	0	0	0	0	0	0	0	0	0	1	1	1	1	0	1	1	0	0	0	0	98	102	493	0	0	continuous	g/day	-0.171952	-0.171952	0	0	0	0	0	0	0	0	0	-0.171952	-0.171952	-0.171952	0	-0.171952	-0.171952
309662	-0.527633	0.124706	12.5	60.7143	0	0	0	0	0	0	0	0	0	0	1	1	1	1	0	1	1	0	0	0	0	99	102	493	0	0	continuous	g/day	-0.329893	-0.329893	0	0	0	0	0	0	0	0	0	-0.329893	-0.329893	-0.329893	0	-0.329893	-0.329893
309662	-0.634878	0.197242	62.5	93.75	0	0	0	0	0	0	0	0	0	0	1	1	1	1	0	1	1	0	0	0	0	100	102	493	0	0	continuous	g/day	-0.185557	-0.185557	0	0	0	0	0	0	0	0	0	-0.185557	-0.185557	-0.185557	0	-0.185557	-0.185557
309662	-0.0833816	0.168973	1.78571	10.7143	0	0	0	0	0	0	0	0	0	0	1	1	0	0	1	1	1	0	0	0	0	101	102	493	0	0	continuous	g/day	-0.171952	-0.171952	0	0	0	0	0	0	0	0	0	-0.171952	0	0	-0.171952	-0.171952	-0.171952
309662	-0.544727	0.126888	12.5	60.7143	0	0	0	0	0	0	0	0	0	0	1	1	0	0	1	1	1	0	0	0	0	102	102	493	0	0	continuous	g/day	-0.329893	-0.329893	0	0	0	0	0	0	0	0	0	-0.329893	0	0	-0.329893	-0.329893	-0.329893
309662	-0.510826	0.201137	62.5	93.75	0	0	0	0	0	0	0	0	0	0	1	1	0	0	1	1	1	0	0	0	0	103	102	493	0	0	continuous	g/day	-0.185557	-0.185557	0	0	0	0	0	0	0	0	0	-0.185557	0	0	-0.185557	-0.185557	-0.185557
309662	-0.0100503	0.185903	1.78571	10.7143	0	0	0	0	0	0	0	0	0	0	1	1	1	0	1	1	1	0	0	0	0	104	102	493	0	0	continuous	g/day	-0.171952	-0.171952	0	0	0	0	0	0	0	0	0	-0.171952	-0.171952	0	-0.171952	-0.171952	-0.171952
309662	-0.198451	0.132731	12.5	60.7143	0	0	0	0	0	0	0	0	0	0	1	1	1	0	1	1	1	0	0	0	0	105	102	493	0	0	continuous	g/day	-0.329893	-0.329893	0	0	0	0	0	0	0	0	0	-0.329893	-0.329893	0	-0.329893	-0.329893	-0.329893
309662	-0.510826	0.221693	62.5	93.75	0	0	0	0	0	0	0	0	0	0	1	1	1	0	1	1	1	0	0	0	0	106	102	493	0	0	continuous	g/day	-0.185557	-0.185557	0	0	0	0	0	0	0	0	0	-0.185557	-0.185557	0	-0.185557	-0.185557	-0.185557
309663	-0.415515	0.106565	2	12	0	1	0	0	0	0	1	0	0	0	0	0	1	1	0	1	0	0	0	0	0	107	102	493	0	0	continuous	g/day	-0.173005	-0.188527	0	0	0	0	0	-0.173005	0	0	0	0	-0.173005	-0.173005	0	-0.173005	0
309663	-0.478036	0.125053	13	30	0	1	0	0	0	0	1	0	0	0	0	0	1	1	0	1	0	0	0	0	0	108	102	493	0	0	continuous	g/day	-0.334105	-0.349628	0	0	0	0	0	-0.334105	0	0	0	0	-0.334105	-0.334105	0	-0.334105	0
309663	-0.616186	0.190253	30	45	0	1	0	0	0	0	1	0	0	0	0	0	1	1	0	1	0	0	0	0	0	109	102	493	0	0	continuous	g/day	-0.324613	-0.340135	0	0	0	0	0	-0.324613	0	0	0	0	-0.324613	-0.324613	0	-0.324613	0
309665	-0.0833816	0.114675	10	60	0	10	0	0	0	0	1	1	0	0	0	1	1	1	0	1	0	0	0	0	0	110	102	493	0	0	continuous	g/day	-0.190134	-0.32833	0	0	0	0	0	-0.190134	-0.190134	0	0	0	-0.190134	-0.190134	0	-0.190134	0
309665	0.494696	0.242596	60	90	0	10	0	0	0	0	1	1	0	0	0	1	1	1	0	1	0	0	0	0	0	111	102	493	0	0	continuous	g/day	-0.0658494	-0.204045	0	0	0	0	0	-0.0658494	-0.0658494	0	0	0	-0.0658494	-0.0658494	0	-0.0658494	0
309665	-0.0833816	0.396846	5	20	0	5	0	0	0	0	1	1	0	0	0	0	1	1	0	1	0	0	0	0	0	112	102	493	0	0	continuous	g/day	-0.209124	-0.283278	0	0	0	0	0	-0.209124	-0.209124	0	0	0	-0.209124	-0.209124	0	-0.209124	0
309665	0.329304	0.721874	20	30	0	5	0	0	0	0	1	1	0	0	0	0	1	1	0	1	0	0	0	0	0	113	102	493	0	0	continuous	g/day	-0.28235	-0.356504	0	0	0	0	0	-0.28235	-0.28235	0	0	0	-0.28235	-0.28235	0	-0.28235	0
309665	-0.350657	0.121035	0	10	0	0	0	0	0	0	1	1	0	0	1	1	1	1	0	1	0	0	0	0	0	114	102	493	0	0	continuous	g/day	-0.138195	-0.138195	0	0	0	0	0	-0.138195	-0.138195	0	0	-0.138195	-0.138195	-0.138195	0	-0.138195	0
309665	-0.336472	0.169131	0	5	0	0	0	0	0	0	1	1	0	0	1	0	1	1	0	1	0	0	0	0	0	115	102	493	0	0	continuous	g/day	-0.0741535	-0.0741535	0	0	0	0	0	-0.0741535	-0.0741535	0	0	-0.0741535	-0.0741535	-0.0741535	0	-0.0741535	0
309667	-0.371064	0.0808448	10	10	0	1.42857	0	0	0	0	1	0	0	0	1	1	1	0	0	0	0	0	0	0	1	116	102	493	0	0	continuous	g/day	-0.2398	-0.261876	0	0	0	0	0	-0.2398	0	0	0	-0.2398	-0.2398	0	0	0	0
309667	-0.820981	0.209785	20	30	0	1.42857	0	0	0	0	1	0	0	0	1	1	1	0	0	0	0	0	0	0	1	117	102	493	0	0	continuous	g/day	-0.334428	-0.356504	0	0	0	0	0	-0.334428	0	0	0	-0.334428	-0.334428	0	0	0	0
309667	0.0392207	0.0874859	1.42857	1.42857	0	1.42857	0	0	0	0	1	0	0	0	1	1	1	0	0	0	0	0	0	0	1	118	102	493	0	0	continuous	g/day	-0.0219845	-0.0440605	0	0	0	0	0	-0.0219845	0	0	0	-0.0219845	-0.0219845	0	0	0	0
309667	0	0.0793212	2.85714	5.71429	0	1.42857	0	0	0	0	1	0	0	0	1	1	1	0	0	0	0	0	0	0	1	119	102	493	0	0	continuous	g/day	-0.104129	-0.126205	0	0	0	0	0	-0.104129	0	0	0	-0.104129	-0.104129	0	0	0	0
309667	-0.301105	0.103435	7.14286	8.57143	0	1.42857	0	0	0	0	1	0	0	0	1	1	1	0	0	0	0	0	0	0	1	120	102	493	0	0	continuous	g/day	-0.194724	-0.2168	0	0	0	0	0	-0.194724	0	0	0	-0.194724	-0.194724	0	0	0	0
309667	-0.430783	0.113063	10	10	0	1.42857	0	0	0	0	1	0	0	0	1	1	1	0	0	0	0	0	0	0	1	121	102	493	0	0	continuous	g/day	-0.2398	-0.261876	0	0	0	0	0	-0.2398	0	0	0	-0.2398	-0.2398	0	0	0	0
309667	-0.634878	0.258061	20	30	0	1.42857	0	0	0	0	1	0	0	0	1	1	1	0	0	0	0	0	0	0	1	122	102	493	0	0	continuous	g/day	-0.334428	-0.356504	0	0	0	0	0	-0.334428	0	0	0	-0.334428	-0.334428	0	0	0	0
309667	0.076961	0.123623	1.42857	1.42857	0	1.42857	0	0	0	0	1	0	0	0	1	1	1	0	0	0	0	0	0	0	1	123	102	493	0	0	continuous	g/day	-0.0219845	-0.0440605	0	0	0	0	0	-0.0219845	0	0	0	-0.0219845	-0.0219845	0	0	0	0
309667	-0.040822	0.109894	2.85714	5.71429	0	1.42857	0	0	0	0	1	0	0	0	1	1	1	0	0	0	0	0	0	0	1	124	102	493	0	0	continuous	g/day	-0.104129	-0.126205	0	0	0	0	0	-0.104129	0	0	0	-0.104129	-0.104129	0	0	0	0
309667	-0.198451	0.139208	7.14286	8.57143	0	1.42857	0	0	0	0	1	0	0	0	1	1	1	0	0	0	0	0	0	0	1	125	102	493	0	0	continuous	g/day	-0.194724	-0.2168	0	0	0	0	0	-0.194724	0	0	0	-0.194724	-0.194724	0	0	0	0
309668	-0.579818	0.086609	0.1	4.9	0	0	0	0	0	0	1	1	0	0	0	0	1	1	0	1	0	0	0	0	0	126	102	493	0	0	continuous	g/day	-0.0743	-0.0743	1	0	0	0	0	-0.0743	-0.0743	0	0	0	-0.0743	-0.0743	0	-0.0743	0
309668	-0.967584	0.114528	5	14.9	0	0	0	0	0	0	1	1	0	0	0	0	1	1	0	1	0	0	0	0	0	127	102	493	0	0	continuous	g/day	-0.252117	-0.252117	1	0	0	0	0	-0.252117	-0.252117	0	0	0	-0.252117	-0.252117	0	-0.252117	0
309668	-1.04982	0.203146	15	29.9	0	0	0	0	0	0	1	1	0	0	0	0	1	1	0	1	0	0	0	0	0	128	102	493	0	0	continuous	g/day	-0.353327	-0.353327	1	0	0	0	0	-0.353327	-0.353327	0	0	0	-0.353327	-0.353327	0	-0.353327	0
309668	-0.616186	0.163394	30	45	0	0	0	0	0	0	1	1	0	0	0	0	1	1	0	1	0	0	0	0	0	129	102	493	0	0	continuous	g/day	-0.340135	-0.340135	0	0	0	0	0	-0.340135	-0.340135	0	0	0	-0.340135	-0.340135	0	-0.340135	0
309669	-1.20397	0.496406	0.1	8.9	0	0	0	0	0	0	0	0	0	0	1	0.38	0	1	0	0	0	1	0	0	1	130	102	493	0	0	continuous	g/day	-0.126595	-0.126595	0	0	0	0	0	0	0	0	0	-0.126595	0	-0.126595	0	0	0
309669	-0.693147	0.434885	9	34	0	0	0	0	0	0	0	0	0	0	1	0.38	0	1	0	0	0	1	0	0	1	131	102	493	0	0	continuous	g/day	-0.337994	-0.337994	0	0	0	0	0	0	0	0	0	-0.337994	0	-0.337994	0	0	0
309669	-0.223144	0.722759	34	51	0	0	0	0	0	0	0	0	0	0	1	0.38	0	1	0	0	0	1	0	0	1	132	102	493	0	0	continuous	g/day	-0.329114	-0.329114	0	0	0	0	0	0	0	0	0	-0.329114	0	-0.329114	0	0	0
309671	-0.0725707	0.0989198	1.4	4.9	0	0	0	0	0	0	1	1	0	0	1	1	1	1	0	1	1	1	0	0	0	133	102	493	0	0	continuous	g/day	-0.0939673	-0.0939673	0	0	0	0	0	-0.0939673	-0.0939673	0	0	-0.0939673	-0.0939673	-0.0939673	0	-0.0939673	-0.0939673
309671	-0.0618754	0.094561	5	14.2	0	0	0	0	0	0	1	1	0	0	1	1	1	1	0	1	1	1	0	0	0	134	102	493	0	0	continuous	g/day	-0.246535	-0.246535	0	0	0	0	0	-0.246535	-0.246535	0	0	-0.246535	-0.246535	-0.246535	0	-0.246535	-0.246535
309671	-0.210721	0.105999	14.25	23.9	0	0	0	0	0	0	1	1	0	0	1	1	1	1	0	1	1	1	0	0	0	135	102	493	0	0	continuous	g/day	-0.34977	-0.34977	0	0	0	0	0	-0.34977	-0.34977	0	0	-0.34977	-0.34977	-0.34977	0	-0.34977	-0.34977
309671	-0.261365	0.102082	24.2	36.3	0	0	0	0	0	0	1	1	0	0	1	1	1	1	0	1	1	1	0	0	0	136	102	493	0	0	continuous	g/day	-0.352019	-0.352019	0	0	0	0	0	-0.352019	-0.352019	0	0	-0.352019	-0.352019	-0.352019	0	-0.352019	-0.352019
309672	1.02962	0.390295	42.0081	63.0121	14.0027	28.0054	0	0	0	0	1	0	0	0	0	1	1	1	0	0	1	1	0	0	0	137	102	493	0	0	continuous	g/day	0.0506106	-0.300757	0	0	0	0	0	0.0506106	0	0	0	0	0.0506106	0.0506106	0	0	0.0506106
309672	0.0953102	0.344186	41.9697	62.9546	1.15091	41.9697	0	0	0	0	1	0	0	0	0	1	1	1	0	0	1	1	0	0	0	138	102	493	0	0	continuous	g/day	-0.00312347	-0.300912	0	0	0	0	0	-0.00312347	0	0	0	0	-0.00312347	-0.00312347	0	0	-0.00312347
309672	-0.336472	0.642073	1.15091	41.9697	0	1.11254	0	0	0	0	1	0	0	0	1	1	1	1	0	0	1	1	0	0	0	139	102	493	0	0	continuous	g/day	-0.28054	-0.297789	0	0	0	0	0	-0.28054	0	0	0	-0.28054	-0.28054	-0.28054	0	0	-0.28054
309674	-0.346725	0.0772401	1.14286	8	0	0	0	1	1	1	1	1	0	0	1	1	1	1	0	0	0	0	0	0	0	140	102	493	0	0	continuous	g/day	-0.130932	-0.130932	0	0	-0.130932	-0.130932	-0.130932	-0.130932	-0.130932	0	0	-0.130932	-0.130932	-0.130932	0	0	0
309674	-0.558616	0.0804767	9.14286	16	0	0	0	1	1	1	1	1	0	0	1	1	1	1	0	0	0	0	0	0	0	141	102	493	0	0	continuous	g/day	-0.300341	-0.300341	0	0	-0.300341	-0.300341	-0.300341	-0.300341	-0.300341	0	0	-0.300341	-0.300341	-0.300341	0	0	0
309674	-0.586987	0.0800147	17.1429	32	0	0	0	1	1	1	1	1	0	0	1	1	1	1	0	0	0	0	0	0	0	142	102	493	0	0	continuous	g/day	-0.354961	-0.354961	0	0	-0.354961	-0.354961	-0.354961	-0.354961	-0.354961	0	0	-0.354961	-0.354961	-0.354961	0	0	0
309674	-0.49758	0.0813722	33.1429	49.7143	0	0	0	1	1	1	1	1	0	0	1	1	1	1	0	0	0	0	0	0	0	143	102	493	0	0	continuous	g/day	-0.331656	-0.331656	0	0	-0.331656	-0.331656	-0.331656	-0.331656	-0.331656	0	0	-0.331656	-0.331656	-0.331656	0	0	0
309676	-0.0100503	0.134969	11.2022	11.2022	0	11.2022	0	1	1	1	1	0	0	1	1	1	1	1	0	0	0	0	0	0	1	144	102	493	0	0	continuous	g/day	-0.131703	-0.283515	0	0	-0.131703	-0.131703	-0.131703	-0.131703	0	0	-0.131703	-0.131703	-0.131703	-0.131703	0	0	0
309676	0.131028	0.156278	22.4043	33.6065	0	11.2022	0	1	1	1	1	0	0	1	1	1	1	1	0	0	0	0	0	0	1	145	102	493	0	0	continuous	g/day	-0.202691	-0.354503	0	0	-0.202691	-0.202691	-0.202691	-0.202691	0	0	-0.202691	-0.202691	-0.202691	-0.202691	0	0	0
309676	0.425268	0.283141	44.8086	56.0108	0	11.2022	0	1	1	1	1	0	0	1	1	1	1	1	0	0	0	0	0	0	1	146	102	493	0	0	continuous	g/day	-0.156602	-0.308414	0	0	-0.156602	-0.156602	-0.156602	-0.156602	0	0	-0.156602	-0.156602	-0.156602	-0.156602	0	0	0
309676	0.385262	0.245258	67.2129	100.819	0	11.2022	0	1	1	1	1	0	0	1	1	1	1	1	0	0	0	0	0	0	1	147	102	493	0	0	continuous	g/day	0.00460526	-0.147206	0	0	0.00460526	0.00460526	0.00460526	0.00460526	0	0	0.00460526	0.00460526	0.00460526	0.00460526	0	0	0
309677	-0.174353	0.228888	0.714286	8.57143	0	0	0	1	1	1	1	0	0	0	0	0	0	0	0	0	0	0	0	0	0	148	102	493	0	0	continuous	g/day	-0.131697	-0.131697	0	0	-0.131697	-0.131697	-0.131697	-0.131697	0	0	0	0	0	0	0	0	0
309677	-0.385662	0.300146	10	30	0	0	0	1	1	1	1	0	0	0	0	0	0	0	0	0	0	0	0	0	0	149	102	493	0	0	continuous	g/day	-0.340056	-0.340056	0	0	-0.340056	-0.340056	-0.340056	-0.340056	0	0	0	0	0	0	0	0	0
309677	-0.223144	0.997965	30	45	0	0	0	1	1	1	1	0	0	0	0	0	0	0	0	0	0	0	0	0	0	150	102	493	0	0	continuous	g/day	-0.340135	-0.340135	0	0	-0.340135	-0.340135	-0.340135	-0.340135	0	0	0	0	0	0	0	0	0
309678	-0.127833	0.243025	3.33398	3.33398	0	0	0	1	1	1	1	1	0	0	1	1	1	1	0	0	0	0	0	0	0	151	102	493	0	0	continuous	g/day	-0.10017	-0.10017	0	0	-0.10017	-0.10017	-0.10017	-0.10017	-0.10017	0	0	-0.10017	-0.10017	-0.10017	0	0	0
309678	-0.139262	0.307136	6.66795	10.0019	0	0	0	1	1	1	1	1	0	0	1	1	1	0	0	0	0	0	0	0	0	152	102	493	0	0	continuous	g/day	-0.226678	-0.226678	0	0	-0.226678	-0.226678	-0.226678	-0.226678	-0.226678	0	0	-0.226678	-0.226678	0	0	0	0
309678	-0.693147	0.383693	13.3359	23.3378	0	0	0	1	1	1	1	1	0	0	1	1	1	0	0	0	0	0	0	0	0	153	102	493	0	0	continuous	g/day	-0.34659	-0.34659	0	0	-0.34659	-0.34659	-0.34659	-0.34659	-0.34659	0	0	-0.34659	-0.34659	0	0	0	0
309678	-1.20397	0.280258	26.6718	63.3455	0	0	0	1	1	1	1	1	0	0	1	1	1	0	0	0	0	0	0	0	0	154	102	493	0	0	continuous	g/day	-0.31897	-0.31897	1	0	-0.31897	-0.31897	-0.31897	-0.31897	-0.31897	0	0	-0.31897	-0.31897	0	0	0	0
309678	-0.693147	0.410571	66.6795	100.019	0	0	0	1	1	1	1	1	0	0	1	1	1	0	0	0	0	0	0	0	0	155	102	493	0	0	continuous	g/day	-0.151749	-0.151749	0	0	-0.151749	-0.151749	-0.151749	-0.151749	-0.151749	0	0	-0.151749	-0.151749	0	0	0	0
309678	-0.0202027	0.250212	3.33398	3.33398	0	0	0	1	1	1	1	1	0	0	1	0	1	0	0	0	0	0	0	0	0	156	102	493	0	0	continuous	g/day	-0.10017	-0.10017	0	0	-0.10017	-0.10017	-0.10017	-0.10017	-0.10017	0	0	-0.10017	-0.10017	0	0	0	0
309678	-1.20397	0.53047	6.66795	10.0019	0	0	0	1	1	1	1	1	0	0	1	0	1	0	0	0	0	0	0	0	0	157	102	493	0	0	continuous	g/day	-0.226678	-0.226678	0	0	-0.226678	-0.226678	-0.226678	-0.226678	-0.226678	0	0	-0.226678	-0.226678	0	0	0	0
309678	0	0.457081	13.3359	30.0058	0	0	0	1	1	1	1	1	0	0	1	0	1	0	0	0	0	0	0	0	0	158	102	493	0	0	continuous	g/day	-0.350387	-0.350387	0	0	-0.350387	-0.350387	-0.350387	-0.350387	-0.350387	0	0	-0.350387	-0.350387	0	0	0	0
309678	0	0.764217	33.3398	50.0096	0	0	0	1	1	1	1	1	0	0	1	0	1	0	0	0	0	0	0	0	0	159	102	493	0	0	continuous	g/day	-0.331081	-0.331081	0	0	-0.331081	-0.331081	-0.331081	-0.331081	-0.331081	0	0	-0.331081	-0.331081	0	0	0	0
309679	0.0487902	0.207679	0.142857	10	0	0	0	0	0	0	1	0	0	0	0	1	1	0	0	1	1	1	0	0	0	160	102	493	0	0	continuous	g/day	-0.140309	-0.140309	0	0	0	0	0	-0.140309	0	0	0	0	-0.140309	0	0	-0.140309	-0.140309
309679	-0.210721	0.247648	10	20	0	0	0	0	0	0	1	0	0	0	0	1	1	0	0	1	1	1	0	0	0	161	102	493	0	0	continuous	g/day	-0.32394	-0.32394	0	0	0	0	0	-0.32394	0	0	0	0	-0.32394	0	0	-0.32394	-0.32394
309679	-0.210721	0.296722	20	30	0	0	0	0	0	0	1	0	0	0	0	1	1	0	0	1	1	1	0	0	0	162	102	493	0	0	continuous	g/day	-0.356504	-0.356504	0	0	0	0	0	-0.356504	0	0	0	0	-0.356504	0	0	-0.356504	-0.356504
309679	-0.371064	0.275971	30	45	0	0	0	0	0	0	1	0	0	0	0	1	1	0	0	1	1	1	0	0	0	163	102	493	0	0	continuous	g/day	-0.340135	-0.340135	0	0	0	0	0	-0.340135	0	0	0	0	-0.340135	0	0	-0.340135	-0.340135
309679	-0.446287	0.289536	0.142857	10	0	0	0	0	0	0	1	0	0	0	0	0	1	0	0	1	1	1	0	0	0	164	102	493	0	0	continuous	g/day	-0.140309	-0.140309	0	0	0	0	0	-0.140309	0	0	0	0	-0.140309	0	0	-0.140309	-0.140309
309679	-0.597837	0.365192	10	15	0	0	0	0	0	0	1	0	0	0	0	0	1	0	0	1	1	1	0	0	0	165	102	493	0	0	continuous	g/day	-0.301395	-0.301395	0	0	0	0	0	-0.301395	0	0	0	0	-0.301395	0	0	-0.301395	-0.301395
309679	-0.71335	0.452794	0.142857	0.214286	0	0	0	0	0	0	1	0	0	0	0	0	1	0	0	1	1	1	0	0	0	166	102	493	0	0	continuous	g/day	-0.00558857	-0.00558857	0	0	0	0	0	-0.00558857	0	0	0	0	-0.00558857	0	0	-0.00558857	-0.00558857
309679	-0.71335	0.271306	0	0.142857	0	0	0	0	0	0	1	0	0	0	0	0	1	0	0	1	1	1	0	0	0	167	102	493	0	0	continuous	g/day	-0.00223677	-0.00223677	0	0	0	0	0	-0.00223677	0	0	0	0	-0.00223677	0	0	-0.00223677	-0.00223677
309679	-0.235722	0.233748	0	1.8619	0	0	0	0	0	0	1	0	0	0	0	1	1	0	0	1	1	1	0	0	0	168	102	493	0	0	continuous	g/day	-0.0286398	-0.0286398	0	0	0	0	0	-0.0286398	0	0	0	0	-0.0286398	0	0	-0.0286398	-0.0286398
309679	-0.71335	0.271306	0	1.8619	0	0	0	0	0	0	1	0	0	0	0	0	1	0	0	1	1	1	0	0	0	169	102	493	0	0	continuous	g/day	-0.0286398	-0.0286398	0	0	0	0	0	-0.0286398	0	0	0	0	-0.0286398	0	0	-0.0286398	-0.0286398
309679	-0.994252	1.01854	0	1.8619	0	0	0	0	0	0	1	0	0	0	0	0	1	0	0	1	1	1	0	0	0	170	102	493	0	0	continuous	g/day	-0.0286398	-0.0286398	0	0	0	0	0	-0.0286398	0	0	0	0	-0.0286398	0	0	-0.0286398	-0.0286398
309682	-0.210721	0.156935	0.78924	11.0494	0	0	0	0	0	0	1	0	0	0	1	1	0	0	0	0	1	1	0	0	0	171	102	493	0	0	continuous	g/day	-0.161559	-0.161559	0	0	0	0	0	-0.161559	0	0	0	-0.161559	0	0	0	0	-0.161559
309682	-0.385662	0.280258	11.8386	30.7804	0	0	0	0	0	0	1	0	0	0	1	1	0	0	0	0	1	1	0	0	0	172	102	493	0	0	continuous	g/day	-0.346782	-0.346782	0	0	0	0	0	-0.346782	0	0	0	-0.346782	0	0	0	0	-0.346782
309682	-0.798508	0.299891	31.5696	47.3544	0	0	0	0	0	0	1	0	0	0	1	1	0	0	0	0	1	1	0	0	0	173	102	493	0	0	continuous	g/day	-0.336068	-0.336068	0	0	0	0	0	-0.336068	0	0	0	-0.336068	0	0	0	0	-0.336068
309682	-0.510826	0.260625	0.78924	11.0494	0	0	0	0	0	0	1	0	0	0	1	1	0	0	0	0	1	1	0	0	0	174	102	493	0	0	continuous	g/day	-0.161559	-0.161559	0	0	0	0	0	-0.161559	0	0	0	-0.161559	0	0	0	0	-0.161559
309682	-1.27297	0.714036	11.8386	30.7804	0	0	0	0	0	0	1	0	0	0	1	1	0	0	0	0	1	1	0	0	0	175	102	493	0	0	continuous	g/day	-0.346782	-0.346782	0	0	0	0	0	-0.346782	0	0	0	-0.346782	0	0	0	0	-0.346782
309682	-0.328504	0.429594	31.5696	47.3544	0	0	0	0	0	0	1	0	0	0	1	1	0	0	0	0	1	1	0	0	0	176	102	493	0	0	continuous	g/day	-0.336068	-0.336068	0	0	0	0	0	-0.336068	0	0	0	-0.336068	0	0	0	0	-0.336068
309684	-0.462035	0.142759	0.777928	7.00135	0	0	0	1	1	1	1	0	0	0	1	1	1	0	0	0	0	0	0	0	1	177	102	493	0	0	continuous	g/day	-0.112849	-0.112849	0	0	-0.112849	-0.112849	-0.112849	-0.112849	0	0	0	-0.112849	-0.112849	0	0	0	0
309684	-0.371064	0.150501	7.77928	14.7806	0	0	0	1	1	1	1	0	0	0	1	1	1	0	0	0	0	0	0	0	1	178	102	493	0	0	continuous	g/day	-0.280304	-0.280304	0	0	-0.280304	-0.280304	-0.280304	-0.280304	0	0	0	-0.280304	-0.280304	0	0	0	0
309684	-0.400478	0.18768	15.5586	22.5599	0	0	0	1	1	1	1	0	0	0	1	1	1	0	0	0	0	0	0	0	1	179	102	493	0	0	continuous	g/day	-0.351629	-0.351629	0	0	-0.351629	-0.351629	-0.351629	-0.351629	0	0	0	-0.351629	-0.351629	0	0	0	0
309684	-0.478036	0.182688	23.3378	45.8977	0	0	0	1	1	1	1	0	0	0	1	1	1	0	0	0	0	0	0	0	1	180	102	493	0	0	continuous	g/day	-0.344115	-0.344115	0	0	-0.344115	-0.344115	-0.344115	-0.344115	0	0	0	-0.344115	-0.344115	0	0	0	0
309684	0	0.229792	46.6757	69.2356	0	0	0	1	1	1	1	0	0	0	1	1	1	0	0	0	0	0	0	0	1	181	102	493	0	0	continuous	g/day	-0.282029	-0.282029	0	0	-0.282029	-0.282029	-0.282029	-0.282029	0	0	0	-0.282029	-0.282029	0	0	0	0
309684	0.336472	0.280258	70.0135	105.02	0	0	0	1	1	1	1	0	0	0	1	1	1	0	0	0	0	0	0	0	1	182	102	493	0	0	continuous	g/day	-0.122657	-0.122657	0	0	-0.122657	-0.122657	-0.122657	-0.122657	0	0	0	-0.122657	-0.122657	0	0	0	0
309688	0.00995033	0.0806983	1.14286	8	0	0	0	0	1	1	1	0	0	0	1	1	1	1	0	0	0	0	0	0	0	183	102	493	0	0	continuous	g/day	-0.130932	-0.130932	0	0	0	-0.130932	-0.130932	-0.130932	0	0	0	-0.130932	-0.130932	-0.130932	0	0	0
309688	-0.139262	0.0878239	9.14286	16	0	0	0	0	1	1	1	0	0	0	1	1	1	1	0	0	0	0	0	0	0	184	102	493	0	0	continuous	g/day	-0.300341	-0.300341	0	0	0	-0.300341	-0.300341	-0.300341	0	0	0	-0.300341	-0.300341	-0.300341	0	0	0
309688	0.254642	0.0969352	17.1429	24	0	0	0	0	1	1	1	0	0	0	1	1	1	1	0	0	0	0	0	0	0	185	102	493	0	0	continuous	g/day	-0.355047	-0.355047	1	0	0	-0.355047	-0.355047	-0.355047	0	0	0	-0.355047	-0.355047	-0.355047	0	0	0
309688	0.0861777	0.102478	25.1429	38.8571	0	0	0	0	1	1	1	0	0	0	1	1	1	1	0	0	0	0	0	0	0	186	102	493	0	0	continuous	g/day	-0.349532	-0.349532	1	0	0	-0.349532	-0.349532	-0.349532	0	0	0	-0.349532	-0.349532	-0.349532	0	0	0
309688	0.239017	0.111638	40	60	0	0	0	0	1	1	1	0	0	0	1	1	1	1	0	0	0	0	0	0	0	187	102	493	0	0	continuous	g/day	-0.308633	-0.308633	1	0	0	-0.308633	-0.308633	-0.308633	0	0	0	-0.308633	-0.308633	-0.308633	0	0	0
309688	-0.116534	0.07668	1.14286	8	0	0	0	0	1	1	1	0	0	0	1	1	1	0	1	0	0	0	0	0	0	188	102	493	0	0	continuous	g/day	-0.130932	-0.130932	0	0	0	-0.130932	-0.130932	-0.130932	0	0	0	-0.130932	-0.130932	0	-0.130932	0	0
309688	-0.162519	0.0777195	9.14286	16	0	0	0	0	1	1	1	0	0	0	1	1	1	0	1	0	0	0	0	0	0	189	102	493	0	0	continuous	g/day	-0.300341	-0.300341	0	0	0	-0.300341	-0.300341	-0.300341	0	0	0	-0.300341	-0.300341	0	-0.300341	0	0
309688	0.0198026	0.0942686	17.1429	24	0	0	0	0	1	1	1	0	0	0	1	1	1	0	1	0	0	0	0	0	0	190	102	493	0	0	continuous	g/day	-0.355047	-0.355047	1	0	0	-0.355047	-0.355047	-0.355047	0	0	0	-0.355047	-0.355047	0	-0.355047	0	0
309688	-0.198451	0.104701	25.1429	38.8571	0	0	0	0	1	1	1	0	0	0	1	1	1	0	1	0	0	0	0	0	0	191	102	493	0	0	continuous	g/day	-0.349532	-0.349532	0	0	0	-0.349532	-0.349532	-0.349532	0	0	0	-0.349532	-0.349532	0	-0.349532	0	0
309688	-0.040822	0.109894	40	60	0	0	0	0	1	1	1	0	0	0	1	1	1	0	1	0	0	0	0	0	0	192	102	493	0	0	continuous	g/day	-0.308633	-0.308633	0	0	0	-0.308633	-0.308633	-0.308633	0	0	0	-0.308633	-0.308633	0	-0.308633	0	0
309690	-0.18633	0.135833	0	12	0	0	0	0	0	0	1	0	0	0	1	0	1	1	0	1	1	0	0	0	1	193	102	493	0	0	continuous	g/day	-0.160431	-0.160431	0	0	0	0	0	-0.160431	0	0	0	-0.160431	-0.160431	-0.160431	0	-0.160431	-0.160431
309690	-0.400478	0.216974	12	18	0	0	0	0	0	0	1	0	0	0	1	0	1	1	0	1	1	0	0	0	1	194	102	493	0	0	continuous	g/day	-0.32945	-0.32945	0	0	0	0	0	-0.32945	0	0	0	-0.32945	-0.32945	-0.32945	0	-0.32945	-0.32945
309692	-0.301105	0.0992183	1.14286	6.85714	0	1.57143	0	0	1	1	1	0	0	0	1	0	1	0	0	0	0	0	0	0	1	195	102	493	0	0	continuous	g/day	-0.0921452	-0.116392	0	0	0	-0.0921452	-0.0921452	-0.0921452	0	0	0	-0.0921452	-0.0921452	0	0	0	0
309692	-0.287682	0.143398	8	14.8571	0	1.57143	0	0	1	1	1	0	0	0	1	0	1	0	0	0	0	0	0	0	1	196	102	493	0	0	continuous	g/day	-0.258693	-0.28294	0	0	0	-0.258693	-0.258693	-0.258693	0	0	0	-0.258693	-0.258693	0	0	0	0
309692	-0.287682	0.181592	16	30.8571	0	1.57143	0	0	1	1	1	0	0	0	1	0	1	0	0	0	0	0	0	0	1	197	102	493	0	0	continuous	g/day	-0.330153	-0.3544	0	0	0	-0.330153	-0.330153	-0.330153	0	0	0	-0.330153	-0.330153	0	0	0	0
309692	-0.301105	0.096368	1.14286	6.85714	0	1.57143	0	0	1	1	1	0	0	0	1	1	1	0	0	0	0	0	0	0	1	198	102	493	0	0	continuous	g/day	-0.0921452	-0.116392	0	0	0	-0.0921452	-0.0921452	-0.0921452	0	0	0	-0.0921452	-0.0921452	0	0	0	0
309692	-0.430783	0.0891264	8	14.8571	0	1.57143	0	0	1	1	1	0	0	0	1	1	1	0	0	0	0	0	0	0	1	199	102	493	0	0	continuous	g/day	-0.258693	-0.28294	0	0	0	-0.258693	-0.258693	-0.258693	0	0	0	-0.258693	-0.258693	0	0	0	0
309692	-0.478036	0.0934297	16	30.8571	0	1.57143	0	0	1	1	1	0	0	0	1	1	1	0	0	0	0	0	0	0	1	200	102	493	0	0	continuous	g/day	-0.330153	-0.3544	0	0	0	-0.330153	-0.330153	-0.330153	0	0	0	-0.330153	-0.330153	0	0	0	0
309692	-0.544727	0.105238	32	48	0	1.57143	0	0	1	1	1	0	0	0	1	1	1	0	0	0	0	0	0	0	1	201	102	493	0	0	continuous	g/day	-0.310647	-0.334894	0	0	0	-0.310647	-0.310647	-0.310647	0	0	0	-0.310647	-0.310647	0	0	0	0
309692	-0.301105	0.096368	1.57143	9.42857	0	1.57143	0	0	1	1	0	0	0	0	1	1	1	0	0	0	0	0	0	0	1	202	102	493	0	0	continuous	g/day	-0.130119	-0.154366	0	0	0	-0.130119	-0.130119	0	0	0	0	-0.130119	-0.130119	0	0	0	0
309692	-0.430783	0.0891264	11	20.4286	0	1.57143	0	0	1	1	0	0	0	0	1	1	1	0	0	0	0	0	0	0	1	203	102	493	0	0	continuous	g/day	-0.306903	-0.33115	0	0	0	-0.306903	-0.306903	0	0	0	0	-0.306903	-0.306903	0	0	0	0
309692	-0.478036	0.0934297	22	42.4286	0	1.57143	0	0	1	1	0	0	0	0	1	1	1	0	0	0	0	0	0	0	1	204	102	493	0	0	continuous	g/day	-0.323863	-0.34811	0	0	0	-0.323863	-0.323863	0	0	0	0	-0.323863	-0.323863	0	0	0	0
309692	-0.544727	0.105238	44	66	0	1.57143	0	0	1	1	0	0	0	0	1	1	1	0	0	0	0	0	0	0	1	205	102	493	0	0	continuous	g/day	-0.268196	-0.292443	0	0	0	-0.268196	-0.268196	0	0	0	0	-0.268196	-0.268196	0	0	0	0
309692	-0.301105	0.0992183	1.57143	9.42857	0	1.57143	0	0	1	1	0	0	0	0	1	0	1	0	0	0	0	0	0	0	1	206	102	493	0	0	continuous	g/day	-0.130119	-0.154366	0	0	0	-0.130119	-0.130119	0	0	0	0	-0.130119	-0.130119	0	0	0	0
309692	-0.287682	0.143398	11	20.4286	0	1.57143	0	0	1	1	0	0	0	0	1	0	1	0	0	0	0	0	0	0	1	207	102	493	0	0	continuous	g/day	-0.306903	-0.33115	0	0	0	-0.306903	-0.306903	0	0	0	0	-0.306903	-0.306903	0	0	0	0
309692	-0.287682	0.181592	22	42.4286	0	1.57143	0	0	1	1	0	0	0	0	1	0	1	0	0	0	0	0	0	0	1	208	102	493	0	0	continuous	g/day	-0.323863	-0.34811	0	0	0	-0.323863	-0.323863	0	0	0	0	-0.323863	-0.323863	0	0	0	0
309695	-0.105361	0.595759	1	20	0	0.913263	0	0	0	0	1	0	0	0	0	1	1	0	0	0	1	1	0	0	0	209	102	493	0	0	continuous	g/day	-0.225023	-0.239212	0	0	0	0	0	-0.225023	0	0	0	0	-0.225023	0	0	0	-0.225023
309695	-0.356675	0.599841	21	41	0	0.913263	0	0	0	0	1	0	0	0	0	1	1	0	0	0	1	1	0	0	0	210	102	493	0	0	continuous	g/day	-0.335541	-0.34973	0	0	0	0	0	-0.335541	0	0	0	0	-0.335541	0	0	0	-0.335541
309695	-0.105361	0.467495	42	69	0	0.913263	0	0	0	0	1	0	0	0	0	1	1	0	0	0	1	1	0	0	0	211	102	493	0	0	continuous	g/day	-0.275637	-0.289826	0	0	0	0	0	-0.275637	0	0	0	0	-0.275637	0	0	0	-0.275637
309695	-0.223144	0.673229	70	105	0	0.913263	0	0	0	0	1	0	0	0	0	1	1	0	0	0	1	1	0	0	0	212	102	493	0	0	continuous	g/day	-0.108589	-0.122778	0	0	0	0	0	-0.108589	0	0	0	0	-0.108589	0	0	0	-0.108589
309696	-0.663588	0.53625	11	22	0	11	0	1	1	1	0	0	0	0	1	0.507	1	1	0	1	1	0	0	0	1	213	102	493	0	0	continuous	g/day	-0.185225	-0.334799	0	0	-0.185225	-0.185225	-0.185225	0	0	0	0	-0.185225	-0.185225	-0.185225	0	-0.185225	-0.185225
309696	0.90138	0.434885	22	33	0	11	0	1	1	1	0	0	0	0	1	0.507	1	1	0	1	1	0	0	0	1	214	102	493	0	0	continuous	g/day	-0.205386	-0.35496	0	0	-0.205386	-0.205386	-0.205386	0	0	0	0	-0.205386	-0.205386	-0.205386	0	-0.205386	-0.205386
309701	-0.371064	0.31661	1	22	0	0	0	0	1	1	1	1	0	0	0	1	1	0	0	0	0	0	0	0	0	217	102	493	0	0	continuous	g/day	-0.249821	-0.249821	0	0	0	-0.249821	-0.249821	-0.249821	-0.249821	0	0	0	-0.249821	0	0	0	0
309701	-0.597837	0.32579	23	45	0	0	0	0	1	1	1	1	0	0	0	1	1	0	0	0	0	0	0	0	0	218	102	493	0	0	continuous	g/day	-0.345205	-0.345205	0	0	0	-0.345205	-0.345205	-0.345205	-0.345205	0	0	0	-0.345205	0	0	0	0
309701	-0.820981	0.385039	46	68	0	0	0	0	1	1	1	1	0	0	0	1	1	0	0	0	0	0	0	0	0	219	102	493	0	0	continuous	g/day	-0.285536	-0.285536	0	0	0	-0.285536	-0.285536	-0.285536	-0.285536	0	0	0	-0.285536	0	0	0	0
309701	-0.328504	0.478898	69	103.5	0	0	0	0	1	1	1	1	0	0	0	1	1	0	0	0	0	0	0	0	0	220	102	493	0	0	continuous	g/day	-0.131667	-0.131667	0	0	0	-0.131667	-0.131667	-0.131667	-0.131667	0	0	0	-0.131667	0	0	0	0
309702	0	0.265677	0.0333333	9.1	0	0	0	0	0	0	1	1	0	0	1	1	0	1	0	1	1	1	0	0	0	221	102	493	0	0	continuous	g/day	-0.128022	-0.128022	0	0	0	0	0	-0.128022	-0.128022	0	0	-0.128022	0	-0.128022	0	-0.128022	-0.128022
309702	0.182322	0.292126	9.1	13.65	0	0	0	0	0	0	1	1	0	0	1	1	0	1	0	1	1	1	0	0	0	222	102	493	0	0	continuous	g/day	-0.284488	-0.284488	0	0	0	0	0	-0.284488	-0.284488	0	0	-0.284488	0	-0.284488	0	-0.284488	-0.284488
309705	0.460584	0.168399	0.333333	10	0	0	0	1	1	1	1	1	0	0	1	0	1	1	0	0	0	0	0	0	0	223	102	493	0	0	continuous	g/day	-0.143113	-0.143113	1	0	-0.143113	-0.143113	-0.143113	-0.143113	-0.143113	0	0	-0.143113	-0.143113	-0.143113	0	0	0
309705	0.8671	0.227633	10.3333	15.5	0	0	0	1	1	1	1	1	0	0	1	0	1	1	0	0	0	0	0	0	0	224	102	493	0	0	continuous	g/day	-0.306994	-0.306994	1	0	-0.306994	-0.306994	-0.306994	-0.306994	-0.306994	0	0	-0.306994	-0.306994	-0.306994	0	0	0
309705	0.457425	0.204182	0.333333	10	0	0	0	1	1	1	1	1	0	0	1	1	1	1	0	0	0	0	0	0	0	225	102	493	0	0	continuous	g/day	-0.143113	-0.143113	1	0	-0.143113	-0.143113	-0.143113	-0.143113	-0.143113	0	0	-0.143113	-0.143113	-0.143113	0	0	0
309705	0.398776	0.242433	10.3333	15.5	0	0	0	1	1	1	1	1	0	0	1	1	1	1	0	0	0	0	0	0	0	226	102	493	0	0	continuous	g/day	-0.306994	-0.306994	1	0	-0.306994	-0.306994	-0.306994	-0.306994	-0.306994	0	0	-0.306994	-0.306994	-0.306994	0	0	0
309706	-0.634878	0.146378	0	10	0	0	0	1	1	1	0	0	0	0	0	0	1	1	0	0	0	0	0	0	0	227	102	493	0	0	continuous	g/day	-0.138195	-0.138195	1	0	-0.138195	-0.138195	-0.138195	0	0	0	0	0	-0.138195	-0.138195	0	0	0
309706	-0.798508	0.176823	10	20	0	0	0	1	1	1	0	0	0	0	0	0	1	1	0	0	0	0	0	0	0	228	102	493	0	0	continuous	g/day	-0.32394	-0.32394	0	0	-0.32394	-0.32394	-0.32394	0	0	0	0	0	-0.32394	-0.32394	0	0	0
309706	-0.820981	0.197242	20	30	0	0	0	1	1	1	0	0	0	0	0	0	1	1	0	0	0	0	0	0	0	229	102	493	0	0	continuous	g/day	-0.356504	-0.356504	0	0	-0.356504	-0.356504	-0.356504	0	0	0	0	0	-0.356504	-0.356504	0	0	0
309706	-0.755023	0.24911	20	40	0	0	0	1	1	1	0	0	0	0	0	0	1	1	0	0	0	0	0	0	0	230	102	493	0	0	continuous	g/day	-0.35081	-0.35081	0	0	-0.35081	-0.35081	-0.35081	0	0	0	0	0	-0.35081	-0.35081	0	0	0
309706	-0.634878	0.208216	40	60	0	0	0	1	1	1	0	0	0	0	0	0	1	1	0	0	0	0	0	0	0	231	102	493	0	0	continuous	g/day	-0.308633	-0.308633	0	0	-0.308633	-0.308633	-0.308633	0	0	0	0	0	-0.308633	-0.308633	0	0	0
309706	-1.30933	0.103435	0	10	0	0	0	1	1	1	0	0	0	0	0	0	1	1	0	0	0	0	0	0	0	232	102	493	0	0	continuous	g/day	-0.138195	-0.138195	1	0	-0.138195	-0.138195	-0.138195	0	0	0	0	0	-0.138195	-0.138195	0	0	0
309706	-1.10866	0.171452	10	20	0	0	0	1	1	1	0	0	0	0	0	0	1	1	0	0	0	0	0	0	0	233	102	493	0	0	continuous	g/day	-0.32394	-0.32394	1	0	-0.32394	-0.32394	-0.32394	0	0	0	0	0	-0.32394	-0.32394	0	0	0
309706	-0.693147	0.250212	20	30	0	0	0	1	1	1	0	0	0	0	0	0	1	1	0	0	0	0	0	0	0	234	102	493	0	0	continuous	g/day	-0.356504	-0.356504	0	0	-0.356504	-0.356504	-0.356504	0	0	0	0	0	-0.356504	-0.356504	0	0	0
309706	-0.510826	0.410571	20	40	0	0	0	1	1	1	0	0	0	0	0	0	1	1	0	0	0	0	0	0	0	235	102	493	0	0	continuous	g/day	-0.35081	-0.35081	0	0	-0.35081	-0.35081	-0.35081	0	0	0	0	0	-0.35081	-0.35081	0	0	0
309706	-1.60944	0.467495	40	60	0	0	0	1	1	1	0	0	0	0	0	0	1	1	0	0	0	0	0	0	0	236	102	493	0	0	continuous	g/day	-0.308633	-0.308633	1	0	-0.308633	-0.308633	-0.308633	0	0	0	0	0	-0.308633	-0.308633	0	0	0
309707	-0.174353	0.127153	12	22.2857	1.71429	10.2857	0	0	0	0	1	0	0	0	0	1	0	0	0	1	1	1	0	0	1	237	102	493	0	0	continuous	g/day	-0.17387	-0.34007	0	0	0	0	0	-0.17387	0	0	0	0	0	0	0	-0.17387	-0.17387
309707	-0.248461	0.169897	24	34.2857	1.71429	10.2857	0	0	0	0	1	0	0	0	0	1	0	0	0	1	1	1	0	0	1	238	102	493	0	0	continuous	g/day	-0.187308	-0.353507	0	0	0	0	0	-0.187308	0	0	0	0	0	0	0	-0.187308	-0.187308
309707	-0.544727	0.179915	36	46.2857	1.71429	10.2857	0	0	0	0	1	0	0	0	0	1	0	0	0	1	1	1	0	0	1	239	102	493	0	0	continuous	g/day	-0.166738	-0.332938	0	0	0	0	0	-0.166738	0	0	0	0	0	0	0	-0.166738	-0.166738
309707	-0.510826	0.170821	48	72	1.71429	10.2857	0	0	0	0	1	0	0	0	0	1	0	0	0	1	1	1	0	0	1	240	102	493	0	0	continuous	g/day	-0.108027	-0.274227	0	0	0	0	0	-0.108027	0	0	0	0	0	0	0	-0.108027	-0.108027
309707	-0.285179	0.171395	1.71429	10.2857	0	1.71429	0	0	0	0	1	0	0	0	1	1	0	0	0	1	1	1	0	0	1	241	102	493	0	0	continuous	g/day	-0.139789	-0.1662	0	0	0	0	0	-0.139789	0	0	0	-0.139789	0	0	0	-0.139789	-0.139789
309708	-0.040822	0.131688	0.021623	1.29738	0	0	0	0	0	0	0	0	0	0	1	1	1	0	0	0	0	0	0	0	0	242	102	493	0	0	continuous	g/day	-0.0204142	-0.0204142	0	0	0	0	0	0	0	0	0	-0.0204142	-0.0204142	0	0	0	0
309708	-0.287682	0.140834	1.319	4.54083	0	0	0	0	0	0	0	0	0	0	1	1	1	0	0	0	0	0	0	0	0	243	102	493	0	0	continuous	g/day	-0.0877692	-0.0877692	0	0	0	0	0	0	0	0	0	-0.0877692	-0.0877692	0	0	0	0
309708	-0.127833	0.143861	4.56246	11.6764	0	0	0	0	0	0	0	0	0	0	1	1	1	0	0	0	0	0	0	0	0	244	102	493	0	0	continuous	g/day	-0.218494	-0.218494	0	0	0	0	0	0	0	0	0	-0.218494	-0.218494	0	0	0	0
309708	-0.462035	0.159619	11.6764	17.5146	0	0	0	0	0	0	0	0	0	0	1	1	1	0	0	0	0	0	0	0	0	245	102	493	0	0	continuous	g/day	-0.325799	-0.325799	0	0	0	0	0	0	0	0	0	-0.325799	-0.325799	0	0	0	0
309708	0.0676586	0.144999	0.021623	0.21623	0	0	0	0	0	0	0	0	0	0	1	0	1	0	0	0	0	0	0	0	0	246	102	493	0	0	continuous	g/day	-0.00372196	-0.00372196	0	0	0	0	0	0	0	0	0	-0.00372196	-0.00372196	0	0	0	0
309708	-0.314711	0.216147	0.237853	0.64869	0	0	0	0	0	0	0	0	0	0	1	0	1	0	0	0	0	0	0	0	0	247	102	493	0	0	continuous	g/day	-0.0138208	-0.0138208	0	0	0	0	0	0	0	0	0	-0.0138208	-0.0138208	0	0	0	0
309708	-0.287682	0.217631	0.670313	2.59476	0	0	0	0	0	0	0	0	0	0	1	0	1	0	0	0	0	0	0	0	0	248	102	493	0	0	continuous	g/day	-0.0499516	-0.0499516	0	0	0	0	0	0	0	0	0	-0.0499516	-0.0499516	0	0	0	0
309708	-0.235722	0.254167	2.59476	3.89214	0	0	0	0	0	0	0	0	0	0	1	0	1	0	0	0	0	0	0	0	0	249	102	493	0	0	continuous	g/day	-0.0974532	-0.0974532	0	0	0	0	0	0	0	0	0	-0.0974532	-0.0974532	0	0	0	0
309709	-0.544727	0.351438	0	5.71429	0	0	0	0	0	0	1	1	0	0	0	1	1	1	0	1	1	1	0	0	0	250	102	493	0	0	continuous	g/day	-0.0839788	-0.0839788	0	0	0	0	0	-0.0839788	-0.0839788	0	0	0	-0.0839788	-0.0839788	0	-0.0839788	-0.0839788
309709	-0.274437	0.233748	5.71429	11.2857	0	0	0	0	0	0	1	1	0	0	0	1	1	1	0	1	1	1	0	0	0	251	102	493	0	0	continuous	g/day	-0.228534	-0.228534	0	0	0	0	0	-0.228534	-0.228534	0	0	0	-0.228534	-0.228534	0	-0.228534	-0.228534
309709	-0.150823	0.230949	11.4286	17	0	0	0	0	0	0	1	1	0	0	0	1	1	1	0	1	1	1	0	0	0	252	102	493	0	0	continuous	g/day	-0.322174	-0.322174	0	0	0	0	0	-0.322174	-0.322174	0	0	0	-0.322174	-0.322174	0	-0.322174	-0.322174
309709	0.122218	0.272408	17.1429	22.7143	0	0	0	0	0	0	1	1	0	0	0	1	1	1	0	1	1	1	0	0	0	253	102	493	0	0	continuous	g/day	-0.354393	-0.354393	0	0	0	0	0	-0.354393	-0.354393	0	0	0	-0.354393	-0.354393	0	-0.354393	-0.354393
309709	0	0.198394	22.8571	34.2857	0	0	0	0	0	0	1	1	0	0	0	1	1	1	0	1	1	1	0	0	0	254	102	493	0	0	continuous	g/day	-0.353943	-0.353943	0	0	0	0	0	-0.353943	-0.353943	0	0	0	-0.353943	-0.353943	0	-0.353943	-0.353943
309709	0.122218	0.164065	11.4286	17.1429	0	11.4286	0	0	0	0	1	1	0	0	0	1	1	1	0	1	1	1	0	0	0	255	102	493	0	0	continuous	g/day	-0.168485	-0.322777	0	0	0	0	0	-0.168485	-0.168485	0	0	0	-0.168485	-0.168485	0	-0.168485	-0.168485
309709	0.157004	0.190784	17.1429	25.7143	0	11.4286	0	0	0	0	1	1	0	0	0	1	1	1	0	1	1	1	0	0	0	256	102	493	0	0	continuous	g/day	-0.201246	-0.355539	0	0	0	0	0	-0.201246	-0.201246	0	0	0	-0.201246	-0.201246	0	-0.201246	-0.201246
309709	0.239017	0.2293	22.8571	34.2857	0	11.4286	0	0	0	0	1	1	0	0	0	1	1	1	0	1	1	1	0	0	0	257	102	493	0	0	continuous	g/day	-0.19965	-0.353943	0	0	0	0	0	-0.19965	-0.19965	0	0	0	-0.19965	-0.19965	0	-0.19965	-0.19965
309709	-0.48858	0.173503	0	0	0	0	0	0	0	0	1	1	0	0	1	1	1	1	0	1	1	1	0	0	0	258	102	493	0	0	continuous	g/day	0	0	0	0	0	0	0	0	0	0	0	0	0	0	0	0	0
309709	-0.593327	0.181796	0	11.4286	0	0	0	0	0	0	1	1	0	0	1	1	1	1	0	1	1	1	0	0	0	259	102	493	0	0	continuous	g/day	-0.154292	-0.154292	0	0	0	0	0	-0.154292	-0.154292	0	0	-0.154292	-0.154292	-0.154292	0	-0.154292	-0.154292
309710	-0.301105	0.252329	0	14.4318	0	0	0	0	0	0	1	0	0	0	1	1	0	0	0	0	1	1	0	0	0	260	102	493	0	0	continuous	g/day	-0.184545	-0.184545	0	0	0	0	0	-0.184545	0	0	0	-0.184545	0	0	0	0	-0.184545
309710	-0.430783	0.259839	14.4318	29.8784	0	0	0	0	0	0	1	0	0	0	1	1	0	0	0	0	1	1	0	0	0	261	102	493	0	0	continuous	g/day	-0.352462	-0.352462	0	0	0	0	0	-0.352462	0	0	0	-0.352462	0	0	0	0	-0.352462
309710	-0.733969	0.270981	29.8784	49.7221	0	0	0	0	0	0	1	0	0	0	1	1	0	0	0	0	1	1	0	0	0	262	102	493	0	0	continuous	g/day	-0.334802	-0.334802	0	0	0	0	0	-0.334802	0	0	0	-0.334802	0	0	0	0	-0.334802
309710	-0.994252	0.272408	49.7221	74.5832	0	0	0	0	0	0	1	0	0	0	1	1	0	0	0	0	1	1	0	0	0	263	102	493	0	0	continuous	g/day	-0.265737	-0.265737	0	0	0	0	0	-0.265737	0	0	0	-0.265737	0	0	0	0	-0.265737
309711	-0.18633	0.369112	1.42857	5.71429	0	0	0	0	0	0	1	0	0	0	1	1	1	0	0	0	1	1	0	0	0	264	102	493	0	0	continuous	g/day	-0.105498	-0.105498	0	0	0	0	0	-0.105498	0	0	0	-0.105498	-0.105498	0	0	0	-0.105498
309711	-0.776529	0.410571	7.14286	20	0	0	0	0	0	0	1	0	0	0	1	1	1	0	0	0	1	1	0	0	0	265	102	493	0	0	continuous	g/day	-0.302776	-0.302776	0	0	0	0	0	-0.302776	0	0	0	-0.302776	-0.302776	0	0	0	-0.302776
309711	-1.17118	0.53047	21.4286	84.2857	0	0	0	0	0	0	1	0	0	0	1	1	1	0	0	0	1	1	0	0	0	266	102	493	0	0	continuous	g/day	-0.285673	-0.285673	0	0	0	0	0	-0.285673	0	0	0	-0.285673	-0.285673	0	0	0	-0.285673
309716	-0.116534	0.250212	1	21	0	0	0	0	0	0	1	0	0	0	1	1	1	1	0	1	1	1	0	0	0	267	102	493	0	0	continuous	g/day	-0.244744	-0.244744	0	0	0	0	0	-0.244744	0	0	0	-0.244744	-0.244744	-0.244744	0	-0.244744	-0.244744
309716	-0.430783	0.234989	22	32	0	0	0	0	0	0	1	0	0	0	1	1	1	1	0	1	1	1	0	0	0	268	102	493	0	0	continuous	g/day	-0.355497	-0.355497	0	0	0	0	0	-0.355497	0	0	0	-0.355497	-0.355497	-0.355497	0	-0.355497	-0.355497
309716	-0.356675	0.202613	33	54	0	0	0	0	0	0	1	0	0	0	1	1	1	1	0	1	1	1	0	0	0	269	102	493	0	0	continuous	g/day	-0.326137	-0.326137	0	0	0	0	0	-0.326137	0	0	0	-0.326137	-0.326137	-0.326137	0	-0.326137	-0.326137
309716	-0.415515	0.26037	55	76	0	0	0	0	0	0	1	0	0	0	1	1	1	1	0	1	1	1	0	0	0	270	102	493	0	0	continuous	g/day	-0.252776	-0.252776	0	0	0	0	0	-0.252776	0	0	0	-0.252776	-0.252776	-0.252776	0	-0.252776	-0.252776
309717	-0.0100503	0.149562	0.1	5	0	0	0	0	0	0	1	0	0	0	1	1	1	1	0	1	1	1	0	0	1	273	102	493	0	0	continuous	g/day	-0.0756914	-0.0756914	0	0	0	0	0	-0.0756914	0	0	0	-0.0756914	-0.0756914	-0.0756914	0	-0.0756914	-0.0756914
309717	-0.301105	0.140143	5.1	30	0	0	0	0	0	0	1	0	0	0	1	1	1	1	0	1	1	1	0	0	1	274	102	493	0	0	continuous	g/day	-0.312604	-0.312604	0	0	0	0	0	-0.312604	0	0	0	-0.312604	-0.312604	-0.312604	0	-0.312604	-0.312604
309717	-0.634878	0.207679	30.1	45.15	0	0	0	0	0	0	1	0	0	0	1	1	1	1	0	1	1	1	0	0	1	275	102	493	0	0	continuous	g/day	-0.339886	-0.339886	0	0	0	0	0	-0.339886	0	0	0	-0.339886	-0.339886	-0.339886	0	-0.339886	-0.339886
309718	0.0392207	0.270309	0.01	2.49	0	0	0	0	0	0	0	0	0	0	0	1	1	1	0	0	0	0	0	0	0	276	102	493	0	0	continuous	g/day	-0.0381948	-0.0381948	0	0	0	0	0	0	0	0	0	0	-0.0381948	-0.0381948	0	0	0
309718	-0.116534	0.26024	2.5	28	0	0	0	0	0	0	0	0	0	0	0	1	1	1	0	0	0	0	0	0	0	277	102	493	0	0	continuous	g/day	-0.287186	-0.287186	0	0	0	0	0	0	0	0	0	0	-0.287186	-0.287186	0	0	0
309718	-0.616186	0.457081	28	56	0	0	0	0	0	0	0	0	0	0	0	1	1	1	0	0	0	0	0	0	0	278	102	493	0	0	continuous	g/day	-0.328424	-0.328424	0	0	0	0	0	0	0	0	0	0	-0.328424	-0.328424	0	0	0
309718	0.215111	0.387573	56	84	0	0	0	0	0	0	0	0	0	0	0	1	1	1	0	0	0	0	0	0	0	279	102	493	0	0	continuous	g/day	-0.230655	-0.230655	0	0	0	0	0	0	0	0	0	0	-0.230655	-0.230655	0	0	0
309718	0.0676586	0.218737	0.01	2.49	0	0	0	0	0	0	0	0	0	0	0	0	1	1	0	0	0	0	0	0	0	280	102	493	0	0	continuous	g/day	-0.0381948	-0.0381948	0	0	0	0	0	0	0	0	0	0	-0.0381948	-0.0381948	0	0	0
309718	-0.198451	0.337991	2.5	14	0	0	0	0	0	0	0	0	0	0	0	0	1	1	0	0	0	0	0	0	0	281	102	493	0	0	continuous	g/day	-0.214326	-0.214326	0	0	0	0	0	0	0	0	0	0	-0.214326	-0.214326	0	0	0
309718	-0.248461	0.394485	14	21	0	0	0	0	0	0	0	0	0	0	0	0	1	1	0	0	0	0	0	0	0	282	102	493	0	0	continuous	g/day	-0.345602	-0.345602	0	0	0	0	0	0	0	0	0	0	-0.345602	-0.345602	0	0	0
309718	-0.0943107	0.230204	0.01	2.49	0	0	0	0	0	0	0	0	0	0	1	1	1	1	0	0	0	0	0	0	0	283	102	493	0	0	continuous	g/day	-0.0381948	-0.0381948	0	0	0	0	0	0	0	0	0	-0.0381948	-0.0381948	-0.0381948	0	0	0
309718	-0.248461	0.213995	2.5	28	0	0	0	0	0	0	0	0	0	0	1	1	1	1	0	0	0	0	0	0	0	284	102	493	0	0	continuous	g/day	-0.287186	-0.287186	0	0	0	0	0	0	0	0	0	-0.287186	-0.287186	-0.287186	0	0	0
309718	-0.755023	0.434885	28	56	0	0	0	0	0	0	0	0	0	0	1	1	1	1	0	0	0	0	0	0	0	285	102	493	0	0	continuous	g/day	-0.328424	-0.328424	0	0	0	0	0	0	0	0	0	-0.328424	-0.328424	-0.328424	0	0	0
309718	0.076961	0.355998	56	84	0	0	0	0	0	0	0	0	0	0	1	1	1	1	0	0	0	0	0	0	0	286	102	493	0	0	continuous	g/day	-0.230655	-0.230655	0	0	0	0	0	0	0	0	0	-0.230655	-0.230655	-0.230655	0	0	0
309718	0.122218	0.203869	0.01	2.49	0	0	0	0	0	0	0	0	0	0	1	0	1	1	0	0	0	0	0	0	0	287	102	493	0	0	continuous	g/day	-0.0381948	-0.0381948	0	0	0	0	0	0	0	0	0	-0.0381948	-0.0381948	-0.0381948	0	0	0
309718	-0.139262	0.322732	2.5	14	0	0	0	0	0	0	0	0	0	0	1	0	1	1	0	0	0	0	0	0	0	288	102	493	0	0	continuous	g/day	-0.214326	-0.214326	0	0	0	0	0	0	0	0	0	-0.214326	-0.214326	-0.214326	0	0	0
309718	-0.198451	0.382965	14	21	0	0	0	0	0	0	0	0	0	0	1	0	1	1	0	0	0	0	0	0	0	289	102	493	0	0	continuous	g/day	-0.345602	-0.345602	0	0	0	0	0	0	0	0	0	-0.345602	-0.345602	-0.345602	0	0	0
309719	0.336472	0.601249	0.1	10	0	0	0	1	1	1	0	0	0	0	1	1	1	1	0	1	0	0	0	0	1	290	102	493	0	0	continuous	g/day	-0.139676	-0.139676	0	0	-0.139676	-0.139676	-0.139676	0	0	0	0	-0.139676	-0.139676	-0.139676	0	-0.139676	0
309719	0.425268	0.615213	10	30	0	0	0	1	1	1	0	0	0	0	1	1	1	1	0	1	0	0	0	0	1	291	102	493	0	0	continuous	g/day	-0.340056	-0.340056	0	0	-0.340056	-0.340056	-0.340056	0	0	0	0	-0.340056	-0.340056	-0.340056	0	-0.340056	0
309719	0.336472	0.75197	30	60	0	0	0	1	1	1	0	0	0	0	1	1	1	1	0	1	0	0	0	0	1	292	102	493	0	0	continuous	g/day	-0.320662	-0.320662	0	0	-0.320662	-0.320662	-0.320662	0	0	0	0	-0.320662	-0.320662	-0.320662	0	-0.320662	0
309719	1.24415	0.760594	60	90	0	0	0	1	1	1	0	0	0	0	1	1	1	1	0	1	0	0	0	0	1	293	102	493	0	0	continuous	g/day	-0.204045	-0.204045	0	0	-0.204045	-0.204045	-0.204045	0	0	0	0	-0.204045	-0.204045	-0.204045	0	-0.204045	0
309719	-0.127833	0.180905	0.1	10	0	0	0	1	1	1	0	0	0	0	1	1	1	0	1	1	0	0	0	0	1	294	102	493	0	0	continuous	g/day	-0.139676	-0.139676	0	0	-0.139676	-0.139676	-0.139676	0	0	0	0	-0.139676	-0.139676	0	-0.139676	-0.139676	0
309719	-0.18633	0.189908	10	30	0	0	0	1	1	1	0	0	0	0	1	1	1	0	1	1	0	0	0	0	1	295	102	493	0	0	continuous	g/day	-0.340056	-0.340056	0	0	-0.340056	-0.340056	-0.340056	0	0	0	0	-0.340056	-0.340056	0	-0.340056	-0.340056	0
309719	-0.314711	0.266026	30	60	0	0	0	1	1	1	0	0	0	0	1	1	1	0	1	1	0	0	0	0	1	296	102	493	0	0	continuous	g/day	-0.320662	-0.320662	0	0	-0.320662	-0.320662	-0.320662	0	0	0	0	-0.320662	-0.320662	0	-0.320662	-0.320662	0
309719	-0.994252	0.457081	60	90	0	0	0	1	1	1	0	0	0	0	1	1	1	0	1	1	0	0	0	0	1	297	102	493	0	0	continuous	g/day	-0.204045	-0.204045	0	0	-0.204045	-0.204045	-0.204045	0	0	0	0	-0.204045	-0.204045	0	-0.204045	-0.204045	0
309719	-0.0725707	0.172928	0.1	10	0	0	0	1	1	1	0	0	0	0	1	1	1	0	0	1	0	0	0	0	1	298	102	493	0	0	continuous	g/day	-0.139676	-0.139676	0	0	-0.139676	-0.139676	-0.139676	0	0	0	0	-0.139676	-0.139676	0	0	-0.139676	0
309719	-0.127833	0.180905	10	30	0	0	0	1	1	1	0	0	0	0	1	1	1	0	0	1	0	0	0	0	1	299	102	493	0	0	continuous	g/day	-0.340056	-0.340056	0	0	-0.340056	-0.340056	-0.340056	0	0	0	0	-0.340056	-0.340056	0	0	-0.340056	0
309719	-0.248461	0.248211	30	60	0	0	0	1	1	1	0	0	0	0	1	1	1	0	0	1	0	0	0	0	1	300	102	493	0	0	continuous	g/day	-0.320662	-0.320662	0	0	-0.320662	-0.320662	-0.320662	0	0	0	0	-0.320662	-0.320662	0	0	-0.320662	0
309719	-0.478036	0.353647	60	90	0	0	0	1	1	1	0	0	0	0	1	1	1	0	0	1	0	0	0	0	1	301	102	493	0	0	continuous	g/day	-0.204045	-0.204045	0	0	-0.204045	-0.204045	-0.204045	0	0	0	0	-0.204045	-0.204045	0	0	-0.204045	0
309725	-0.139262	0.156072	1.42857	10	0	0	0	0	0	0	1	0	0	0	1	1	0	0	0	1	1	1	1	0	0	302	102	493	0	0	continuous	g/day	-0.158934	-0.158934	0	0	0	0	0	-0.158934	0	0	0	-0.158934	0	0	0	-0.158934	-0.158934
309725	-0.274437	0.186273	11.4286	20	0	0	0	0	0	0	1	0	0	0	1	1	0	0	0	1	1	1	1	0	0	303	102	493	0	0	continuous	g/day	-0.332366	-0.332366	0	0	0	0	0	-0.332366	0	0	0	-0.332366	0	0	0	-0.332366	-0.332366
309725	0.157004	0.209041	21.4286	40	0	0	0	0	0	0	1	0	0	0	1	1	0	0	0	1	1	1	1	0	0	304	102	493	0	0	continuous	g/day	-0.350378	-0.350378	0	0	0	0	0	-0.350378	0	0	0	-0.350378	0	0	0	-0.350378	-0.350378
309725	-0.210721	0.298488	40	60	0	0	0	0	0	0	1	0	0	0	1	1	0	0	0	1	1	1	1	0	0	305	102	493	0	0	continuous	g/day	-0.308633	-0.308633	0	0	0	0	0	-0.308633	0	0	0	-0.308633	0	0	0	-0.308633	-0.308633
309725	-0.274437	0.138961	1.42857	10	0	0	0	0	0	0	1	0	0	0	1	0	0	0	0	1	1	1	1	0	0	306	102	493	0	0	continuous	g/day	-0.158934	-0.158934	0	0	0	0	0	-0.158934	0	0	0	-0.158934	0	0	0	-0.158934	-0.158934
309725	0.0198026	0.205197	11.4286	20	0	0	0	0	0	0	1	0	0	0	1	0	0	0	0	1	1	1	1	0	0	307	102	493	0	0	continuous	g/day	-0.332366	-0.332366	0	0	0	0	0	-0.332366	0	0	0	-0.332366	0	0	0	-0.332366	-0.332366
309725	-0.415515	0.518223	21.4286	40	0	0	0	0	0	0	1	0	0	0	1	0	0	0	0	1	1	1	1	0	0	308	102	493	0	0	continuous	g/day	-0.350378	-0.350378	0	0	0	0	0	-0.350378	0	0	0	-0.350378	0	0	0	-0.350378	-0.350378
309726	-0.0833816	0.159087	0	20	0	0	0	1	1	1	1	1	0	0	1	1	1	1	0	0	0	0	0	0	0	309	102	493	0	0	continuous	g/day	-0.226755	-0.226755	0	0	-0.226755	-0.226755	-0.226755	-0.226755	-0.226755	0	0	-0.226755	-0.226755	-0.226755	0	0	0
309726	-0.223144	0.250861	20	30	0	0	0	1	1	1	1	1	0	0	1	1	1	1	0	0	0	0	0	0	0	310	102	493	0	0	continuous	g/day	-0.356504	-0.356504	0	0	-0.356504	-0.356504	-0.356504	-0.356504	-0.356504	0	0	-0.356504	-0.356504	-0.356504	0	0	0
309728	0.982078	0.486669	0	6.66667	0	0	0	1	1	1	0	0	0	0	1	1	1	1	0	0	0	0	0	0	0	311	102	493	0	0	continuous	g/day	-0.0967458	-0.0967458	0	0	-0.0967458	-0.0967458	-0.0967458	0	0	0	0	-0.0967458	-0.0967458	-0.0967458	0	0	0
309728	0.457425	0.56542	6.66667	10	0	0	0	1	1	1	0	0	0	0	1	1	1	1	0	0	0	0	0	0	0	312	102	493	0	0	continuous	g/day	-0.226643	-0.226643	0	0	-0.226643	-0.226643	-0.226643	0	0	0	0	-0.226643	-0.226643	-0.226643	0	0	0
309728	0.24686	0.369738	0	6.66667	0	0	0	1	1	1	0	0	0	0	1	1	0	1	0	0	0	0	0	0	0	313	102	493	0	0	continuous	g/day	-0.0967458	-0.0967458	0	0	-0.0967458	-0.0967458	-0.0967458	0	0	0	0	-0.0967458	0	-0.0967458	0	0	0
309728	0.165514	0.378126	6.66667	10	0	0	0	1	1	1	0	0	0	0	1	1	0	1	0	0	0	0	0	0	0	314	102	493	0	0	continuous	g/day	-0.226643	-0.226643	0	0	-0.226643	-0.226643	-0.226643	0	0	0	0	-0.226643	0	-0.226643	0	0	0
309728	0.24686	0.351852	0	6.66667	0	0	0	1	1	1	0	0	0	0	1	1	0	1	0	0	0	0	0	0	0	315	102	493	0	0	continuous	g/day	-0.0967458	-0.0967458	0	0	-0.0967458	-0.0967458	-0.0967458	0	0	0	0	-0.0967458	0	-0.0967458	0	0	0
309728	0.662688	0.334236	6.66667	10	0	0	0	1	1	1	0	0	0	0	1	1	0	1	0	0	0	0	0	0	0	316	102	493	0	0	continuous	g/day	-0.226643	-0.226643	0	0	-0.226643	-0.226643	-0.226643	0	0	0	0	-0.226643	0	-0.226643	0	0	0
309731	-0.150823	0.410571	1.28571	19.2857	0	1.28571	0	0	0	0	1	0	0	0	0	1	1	1	0	0	1	0	0	0	1	317	102	493	0	0	continuous	g/day	-0.218576	-0.238474	0	0	0	0	0	-0.218576	0	0	0	0	-0.218576	-0.218576	0	0	-0.218576
309731	-0.34249	0.474464	20.5714	54	0	1.28571	0	0	0	0	1	0	0	0	0	1	1	1	0	0	1	0	0	0	1	318	102	493	0	0	continuous	g/day	-0.316906	-0.336804	0	0	0	0	0	-0.316906	0	0	0	0	-0.316906	-0.316906	0	0	-0.316906
309731	0.314811	0.611708	54	81	0	1.28571	0	0	0	0	1	0	0	0	0	1	1	1	0	0	1	0	0	0	1	319	102	493	0	0	continuous	g/day	-0.222736	-0.242634	0	0	0	0	0	-0.222736	0	0	0	0	-0.222736	-0.222736	0	0	-0.222736
309734	-0.0100503	0.102383	0	20	0	0	0	0	1	1	0	0	0	0	1	1	1	1	0	0	0	0	0	0	0	320	102	493	0	0	continuous	g/day	-0.226755	-0.226755	0	0	0	-0.226755	-0.226755	0	0	0	0	-0.226755	-0.226755	-0.226755	0	0	0
309734	-0.0943107	0.100011	20	39.8571	0	0	0	0	1	1	0	0	0	0	1	1	1	1	0	0	0	0	0	0	0	321	102	493	0	0	continuous	g/day	-0.350918	-0.350918	0	0	0	-0.350918	-0.350918	0	0	0	0	-0.350918	-0.350918	-0.350918	0	0	0
309734	0.157004	0.0954206	40	59.8571	0	0	0	0	1	1	0	0	0	0	1	1	1	1	0	0	0	0	0	0	0	322	102	493	0	0	continuous	g/day	-0.308866	-0.308866	1	0	0	-0.308866	-0.308866	0	0	0	0	-0.308866	-0.308866	-0.308866	0	0	0
309734	0.113329	0.133262	60	99.8571	0	0	0	0	1	1	0	0	0	0	1	1	1	1	0	0	0	0	0	0	0	323	102	493	0	0	continuous	g/day	-0.170055	-0.170055	0	0	0	-0.170055	-0.170055	0	0	0	0	-0.170055	-0.170055	-0.170055	0	0	0
309735	0.0295588	0.617624	0	10	0	0	0	0	0	0	1	0	0	0	1	1	1	1	0	1	1	0	0	0	0	325	102	493	0	0	continuous	g/day	-0.138195	-0.138195	0	0	0	0	0	-0.138195	0	0	0	-0.138195	-0.138195	-0.138195	0	-0.138195	-0.138195
309735	-0.967584	0.687405	10	72	0	0	0	0	0	0	1	0	0	0	1	1	1	1	0	1	1	0	0	0	0	326	102	493	0	0	continuous	g/day	-0.313078	-0.313078	0	0	0	0	0	-0.313078	0	0	0	-0.313078	-0.313078	-0.313078	0	-0.313078	-0.313078
309735	-0.0618754	0.809607	72	108	0	0	0	0	0	0	1	0	0	0	1	1	1	1	0	1	1	0	0	0	0	327	102	493	0	0	continuous	g/day	-0.104651	-0.104651	0	0	0	0	0	-0.104651	0	0	0	-0.104651	-0.104651	-0.104651	0	-0.104651	-0.104651
309736	-0.34249	0.187029	2.28571	6.85714	0	1.14286	0	0	0	0	1	0	0	0	1	1	0	0	1	1	0	1	0	0	0	328	102	493	0	0	continuous	g/day	-0.115289	-0.133003	0	0	0	0	0	-0.115289	0	0	0	-0.115289	0	0	-0.115289	-0.115289	0
309736	-0.314711	0.15719	6.85714	10.2857	0	1.14286	0	0	0	0	1	0	0	0	1	1	0	0	1	1	0	1	0	0	0	329	102	493	0	0	continuous	g/day	-0.214049	-0.231763	0	0	0	0	0	-0.214049	0	0	0	-0.214049	0	0	-0.214049	-0.214049	0
310068	-0.040822	0.0818032	0	2.85714	0	0	0	0	1	1	0	1	0	0	0	0	1	0	0	0	0	0	0	0	0	330	102	493	0	0	continuous	g/day	-0.0434687	-0.0434687	0	0	0	-0.0434687	-0.0434687	0	-0.0434687	0	0	0	-0.0434687	0	0	0	0
310068	-0.510826	0.146777	2.85714	10	0	0	0	0	1	1	0	1	0	0	0	0	1	0	0	0	0	0	0	0	0	331	102	493	0	0	continuous	g/day	-0.178756	-0.178756	0	0	0	-0.178756	-0.178756	0	-0.178756	0	0	0	-0.178756	0	0	0	0
310068	-0.34249	0.265677	10	20	0	0	0	0	1	1	0	1	0	0	0	0	1	0	0	0	0	0	0	0	0	332	102	493	0	0	continuous	g/day	-0.32394	-0.32394	0	0	0	-0.32394	-0.32394	0	-0.32394	0	0	0	-0.32394	0	0	0	0
310068	0.165514	0.0957868	20	30	0	0	0	0	1	1	0	1	0	0	0	0	1	0	0	0	0	0	0	0	0	333	102	493	0	0	continuous	g/day	-0.356504	-0.356504	1	0	0	-0.356504	-0.356504	0	-0.356504	0	0	0	-0.356504	0	0	0	0
310068	-0.105361	0.101126	0	2.85714	0	0	0	0	1	1	0	1	0	0	0	1	1	0	0	0	0	0	0	0	0	334	102	493	0	0	continuous	g/day	-0.0434687	-0.0434687	0	0	0	-0.0434687	-0.0434687	0	-0.0434687	0	0	0	-0.0434687	0	0	0	0
310068	-0.248461	0.112712	2.85714	10	0	0	0	0	1	1	0	1	0	0	0	1	1	0	0	0	0	0	0	0	0	335	102	493	0	0	continuous	g/day	-0.178756	-0.178756	0	0	0	-0.178756	-0.178756	0	-0.178756	0	0	0	-0.178756	0	0	0	0
310068	-0.248461	0.147047	10	20	0	0	0	0	1	1	0	1	0	0	0	1	1	0	0	0	0	0	0	0	0	336	102	493	0	0	continuous	g/day	-0.32394	-0.32394	0	0	0	-0.32394	-0.32394	0	-0.32394	0	0	0	-0.32394	0	0	0	0
310068	-0.162519	0.136516	20	30	0	0	0	0	1	1	0	1	0	0	0	1	1	0	0	0	0	0	0	0	0	337	102	493	0	0	continuous	g/day	-0.356504	-0.356504	0	0	0	-0.356504	-0.356504	0	-0.356504	0	0	0	-0.356504	0	0	0	0
310070	0.196627	0.164534	0	2.85714	0	0	0	0	0	1	0	1	0	0	0	0	1	1	0	0	0	0	0	0	0	338	102	493	0	0	continuous	g/day	-0.0434687	-0.0434687	0	0	0	0	-0.0434687	0	-0.0434687	0	0	0	-0.0434687	-0.0434687	0	0	0
310070	-0.591457	0.309283	2.85714	10	0	0	0	0	0	1	0	1	0	0	0	0	1	1	0	0	0	0	0	0	0	339	102	493	0	0	continuous	g/day	-0.178756	-0.178756	0	0	0	0	-0.178756	0	-0.178756	0	0	0	-0.178756	-0.178756	0	0	0
310070	-0.509061	0.581131	11.4286	20	0	0	0	0	0	1	0	1	0	0	0	0	1	1	0	0	0	0	0	0	0	340	102	493	0	0	continuous	g/day	-0.332366	-0.332366	0	0	0	0	-0.332366	0	-0.332366	0	0	0	-0.332366	-0.332366	0	0	0
310070	-0.576093	0.723419	21.4286	40	0	0	0	0	0	1	0	1	0	0	0	0	1	1	0	0	0	0	0	0	0	341	102	493	0	0	continuous	g/day	-0.350378	-0.350378	0	0	0	0	-0.350378	0	-0.350378	0	0	0	-0.350378	-0.350378	0	0	0
310070	1.52114	0.599483	41.4286	62.1429	0	0	0	0	0	1	0	1	0	0	0	0	1	1	0	0	0	0	0	0	0	342	102	493	0	0	continuous	g/day	-0.303082	-0.303082	1	0	0	0	-0.303082	0	-0.303082	0	0	0	-0.303082	-0.303082	0	0	0
310070	-0.243959	0.182475	0	2.85714	0	0	0	0	0	1	0	1	0	0	0	1	1	1	0	0	0	0	0	0	0	343	102	493	0	0	continuous	g/day	-0.0434687	-0.0434687	0	0	0	0	-0.0434687	0	-0.0434687	0	0	0	-0.0434687	-0.0434687	0	0	0
310070	-0.314259	0.200462	2.85714	10	0	0	0	0	0	1	0	1	0	0	0	1	1	1	0	0	0	0	0	0	0	344	102	493	0	0	continuous	g/day	-0.178756	-0.178756	0	0	0	0	-0.178756	0	-0.178756	0	0	0	-0.178756	-0.178756	0	0	0
310070	-0.245594	0.251532	11.4286	20	0	0	0	0	0	1	0	1	0	0	0	1	1	1	0	0	0	0	0	0	0	345	102	493	0	0	continuous	g/day	-0.332366	-0.332366	0	0	0	0	-0.332366	0	-0.332366	0	0	0	-0.332366	-0.332366	0	0	0
310070	-0.0625884	0.26626	21.4286	40	0	0	0	0	0	1	0	1	0	0	0	1	1	1	0	0	0	0	0	0	0	346	102	493	0	0	continuous	g/day	-0.350378	-0.350378	0	0	0	0	-0.350378	0	-0.350378	0	0	0	-0.350378	-0.350378	0	0	0
310070	-0.112822	0.312512	41.4286	62.1429	0	0	0	0	0	1	0	1	0	0	0	1	1	1	0	0	0	0	0	0	0	347	102	493	0	0	continuous	g/day	-0.303082	-0.303082	0	0	0	0	-0.303082	0	-0.303082	0	0	0	-0.303082	-0.303082	0	0	0
428293	-0.314711	0.0733883	0	10	0	0	0	0	0	0	0	0	0	0	0	0.417	1	0	0	0	1	1	0	0	1	348	102	493	0	0	continuous	g/day	-0.138195	-0.138195	0	0	0	0	0	0	0	0	0	0	-0.138195	0	0	0	-0.138195
428293	-0.223144	0.113849	11.4286	24.17	0	0	0	0	0	0	0	0	0	0	0	0.417	1	0	0	0	1	1	0	0	1	349	102	493	0	0	continuous	g/day	-0.340452	-0.340452	0	0	0	0	0	0	0	0	0	0	-0.340452	0	0	0	-0.340452
428293	-0.34249	0.161664	24.17	36.255	0	0	0	0	0	0	0	0	0	0	0	0.417	1	0	0	0	1	1	0	0	1	350	102	493	0	0	continuous	g/day	-0.352066	-0.352066	0	0	0	0	0	0	0	0	0	0	-0.352066	0	0	0	-0.352066
428498	0	0.0255315	1.42857e-05	20	1.42857e-08	0.0142857	0	0	0	0	0	0	1	1	1	1	1	0	0	0	0	0	0	0	0	351	102	493	0	0	continuous	g/day	-0.226531	-0.226755	1	0	0	0	0	0	0	-0.226531	-0.226531	-0.226531	-0.226531	0	0	0	0
428498	0.0295588	0.0297543	20	39.8571	1.42857e-08	0.0142857	0	0	0	0	0	0	1	1	1	1	1	0	0	0	0	0	0	0	0	352	102	493	0	0	continuous	g/day	-0.350694	-0.350918	1	0	0	0	0	0	0	-0.350694	-0.350694	-0.350694	-0.350694	0	0	0	0
428498	0.10436	0.0368353	40	59.8571	1.42857e-08	0.0142857	0	0	0	0	0	0	1	1	1	1	1	0	0	0	0	0	0	0	0	353	102	493	0	0	continuous	g/day	-0.308642	-0.308866	1	0	0	0	0	0	0	-0.308642	-0.308642	-0.308642	-0.308642	0	0	0	0
428498	0.122218	0.040722	60	90	1.42857e-08	0.0142857	0	0	0	0	0	0	1	1	1	1	1	0	0	0	0	0	0	0	0	354	102	493	0	0	continuous	g/day	-0.203821	-0.204045	1	0	0	0	0	0	0	-0.203821	-0.203821	-0.203821	-0.203821	0	0	0	0
428498	0.10436	0.0667273	20	39.8571	0	20	0	0	0	0	1	1	0	0	0	1	1	0	0	0	0	0	0	0	1	355	102	493	0	0	continuous	g/day	-0.124163	-0.350918	1	0	0	0	0	-0.124163	-0.124163	0	0	0	-0.124163	0	0	0	0
428498	0.173953	0.0851121	40	59.8571	0	20	0	0	0	0	1	1	0	0	0	1	1	0	0	0	0	0	0	0	1	356	102	493	0	0	continuous	g/day	-0.0821108	-0.308866	0	0	0	0	0	-0.0821108	-0.0821108	0	0	0	-0.0821108	0	0	0	0
428498	0.131028	0.0933939	60	90	0	20	0	0	0	0	1	1	0	0	0	1	1	0	0	0	0	0	0	0	1	357	102	493	0	0	continuous	g/day	0.0227104	-0.204045	0	0	0	0	0	0.0227104	0.0227104	0	0	0	0.0227104	0	0	0	0
428498	0.173953	0.202582	10	15	0	10	0	0	0	0	1	1	0	0	0	0	1	0	0	0	0	0	0	0	1	358	102	493	0	0	continuous	g/day	-0.1632	-0.301395	0	0	0	0	0	-0.1632	-0.1632	0	0	0	-0.1632	0	0	0	0
428498	0.0295588	0.0297543	20	39.8571	0	20	0	0	0	0	1	1	0	0	0	1	1	0	0	0	0	0	0	0	0	359	102	493	0	0	continuous	g/day	-0.124163	-0.350918	1	0	0	0	0	-0.124163	-0.124163	0	0	0	-0.124163	0	0	0	0
428498	0.10436	0.0368353	40	59.8571	0	20	0	0	0	0	1	1	0	0	0	1	1	0	0	0	0	0	0	0	0	360	102	493	0	0	continuous	g/day	-0.0821108	-0.308866	1	0	0	0	0	-0.0821108	-0.0821108	0	0	0	-0.0821108	0	0	0	0
428498	0.122218	0.040722	60	90	0	20	0	0	0	0	1	1	0	0	0	1	1	0	0	0	0	0	0	0	0	361	102	493	0	0	continuous	g/day	0.0227104	-0.204045	0	0	0	0	0	0.0227104	0.0227104	0	0	0	0.0227104	0	0	0	0
428498	-0.174353	0.0663987	10	15	0	10	0	0	0	0	1	1	0	0	0	0	1	0	0	0	0	0	0	0	0	362	102	493	0	0	continuous	g/day	-0.1632	-0.301395	0	0	0	0	0	-0.1632	-0.1632	0	0	0	-0.1632	0	0	0	0
428941	0.277632	0.191794	27.96	41.94	0	27.96	0	0	0	0	0	0	0	0	0	0.495	1	0	0	1	0	0	0	0	0	363	102	493	0	0	continuous	g/day	-0.0827788	-0.344906	0	0	0	0	0	0	0	0	0	0	-0.0827788	0	0	-0.0827788	0
428941	-0.598837	0.143287	0	27.96	0	0	0	0	0	0	0	0	0	0	0	0.495	1	0	0	1	0	0	0	0	0	364	102	493	0	0	continuous	g/day	-0.262127	-0.262127	0	0	0	0	0	0	0	0	0	0	-0.262127	0	0	-0.262127	0
428941	0.444686	0.196501	27.96	41.94	0	27.96	0	0	0	0	0	0	0	0	0	0.495	1	0	0	1	0	0	0	0	0	365	102	493	0	0	continuous	g/day	-0.0827788	-0.344906	0	0	0	0	0	0	0	0	0	0	-0.0827788	0	0	-0.0827788	0
428941	-0.29267	0.166081	0	27.96	0	0	0	0	0	0	0	0	0	0	0	0.495	1	0	0	1	0	0	0	0	0	366	102	493	0	0	continuous	g/day	-0.262127	-0.262127	0	0	0	0	0	0	0	0	0	0	-0.262127	0	0	-0.262127	0
429454	-0.174353	0.181111	0.1	4.9	0	0	0	0	0	1	1	1	0	0	1	1	1	1	0	0	1	0	0	0	0	367	102	493	0	0	continuous	g/day	-0.0743	-0.0743	0	0	0	0	-0.0743	-0.0743	-0.0743	0	0	-0.0743	-0.0743	-0.0743	0	0	-0.0743
429454	-0.287682	0.213155	5	9.9	0	0	0	0	0	1	1	1	0	0	1	1	1	1	0	0	1	0	0	0	0	368	102	493	0	0	continuous	g/day	-0.205552	-0.205552	0	0	0	0	-0.205552	-0.205552	-0.205552	0	0	-0.205552	-0.205552	-0.205552	0	0	-0.205552
429454	-0.776529	0.238972	10	14.9	0	0	0	0	0	1	1	1	0	0	1	1	1	1	0	0	1	0	0	0	0	369	102	493	0	0	continuous	g/day	-0.300773	-0.300773	0	0	0	0	-0.300773	-0.300773	-0.300773	0	0	-0.300773	-0.300773	-0.300773	0	0	-0.300773
429454	-0.446287	0.213531	15	29.9	0	0	0	0	0	1	1	1	0	0	1	1	1	1	0	0	1	0	0	0	0	370	102	493	0	0	continuous	g/day	-0.353327	-0.353327	0	0	0	0	-0.353327	-0.353327	-0.353327	0	0	-0.353327	-0.353327	-0.353327	0	0	-0.353327
429454	-0.673345	0.248146	30	49.9	0	0	0	0	0	1	1	1	0	0	1	1	1	1	0	0	1	0	0	0	0	371	102	493	0	0	continuous	g/day	-0.334473	-0.334473	0	0	0	0	-0.334473	-0.334473	-0.334473	0	0	-0.334473	-0.334473	-0.334473	0	0	-0.334473
429454	-0.891598	0.41339	50	75	0	0	0	0	0	1	1	1	0	0	1	1	1	1	0	0	1	0	0	0	0	372	102	493	0	0	continuous	g/day	-0.264327	-0.264327	0	0	0	0	-0.264327	-0.264327	-0.264327	0	0	-0.264327	-0.264327	-0.264327	0	0	-0.264327
431103	-0.198451	0.0465106	5	14.9	0.1	4.9	0	1	1	1	1	0	0	0	0	0.48	1	0	1	1	1	0	0	0	0	373	102	493	0	0	continuous	g/day	-0.177817	-0.252117	0	0	-0.177817	-0.177817	-0.177817	-0.177817	0	0	0	0	-0.177817	0	-0.177817	-0.177817	-0.177817
431103	-0.248461	0.0554625	15	29.9	0.1	4.9	0	1	1	1	1	0	0	0	0	0.48	1	0	1	1	1	0	0	0	0	374	102	493	0	0	continuous	g/day	-0.279027	-0.353327	0	0	-0.279027	-0.279027	-0.279027	-0.279027	0	0	0	0	-0.279027	0	-0.279027	-0.279027	-0.279027
431103	-0.328504	0.0632235	30	59.9	0.1	4.9	0	1	1	1	1	0	0	0	0	0.48	1	0	1	1	1	0	0	0	0	375	102	493	0	0	continuous	g/day	-0.246512	-0.320812	0	0	-0.246512	-0.246512	-0.246512	-0.246512	0	0	0	0	-0.246512	0	-0.246512	-0.246512	-0.246512
431103	-0.385662	0.0927724	60	90	0.1	4.9	0	1	1	1	1	0	0	0	0	0.48	1	0	1	1	1	0	0	0	0	376	102	493	0	0	continuous	g/day	-0.129745	-0.204045	0	0	-0.129745	-0.129745	-0.129745	-0.129745	0	0	0	0	-0.129745	0	-0.129745	-0.129745	-0.129745
431103	-0.122218	0.0564187	0.1	4.9	0	0.1	0	1	1	1	1	0	0	0	1	0.48	1	0	1	1	1	0	0	0	0	377	102	493	0	0	continuous	g/day	-0.0727336	-0.0743	0	0	-0.0727336	-0.0727336	-0.0727336	-0.0727336	0	0	0	-0.0727336	-0.0727336	0	-0.0727336	-0.0727336	-0.0727336
431103	-0.210721	0.0505553	5	14.9	0.1	4.9	0	1	1	1	1	0	0	0	0	0.48	1	0	0	1	1	0	0	0	1	378	102	493	0	0	continuous	g/day	-0.177817	-0.252117	0	0	-0.177817	-0.177817	-0.177817	-0.177817	0	0	0	0	-0.177817	0	0	-0.177817	-0.177817
431103	-0.287682	0.0615209	15	29.9	0.1	4.9	0	1	1	1	1	0	0	0	0	0.48	1	0	0	1	1	0	0	0	1	379	102	493	0	0	continuous	g/day	-0.279027	-0.353327	0	0	-0.279027	-0.279027	-0.279027	-0.279027	0	0	0	0	-0.279027	0	0	-0.279027	-0.279027
431103	-0.34249	0.0681925	30	59.9	0.1	4.9	0	1	1	1	1	0	0	0	0	0.48	1	0	0	1	1	0	0	0	1	380	102	493	0	0	continuous	g/day	-0.246512	-0.320812	0	0	-0.246512	-0.246512	-0.246512	-0.246512	0	0	0	0	-0.246512	0	0	-0.246512	-0.246512
431103	-0.385662	0.0958646	60	90	0.1	4.9	0	1	1	1	1	0	0	0	0	0.48	1	0	0	1	1	0	0	0	1	381	102	493	0	0	continuous	g/day	-0.129745	-0.204045	0	0	-0.129745	-0.129745	-0.129745	-0.129745	0	0	0	0	-0.129745	0	0	-0.129745	-0.129745
431103	-0.165514	0.0603033	0.1	4.9	0	0.1	0	1	1	1	1	0	0	0	1	0.48	1	0	0	1	1	0	0	0	1	382	102	493	0	0	continuous	g/day	-0.0727336	-0.0743	0	0	-0.0727336	-0.0727336	-0.0727336	-0.0727336	0	0	0	-0.0727336	-0.0727336	0	0	-0.0727336	-0.0727336
432406	0.262364	0.306416	4.28571	20	0	2.85714	0	0	0	0	0	0	0	0	0	0	1	0	0	1	1	0	0	0	1	383	102	493	0	0	continuous	g/day	-0.232651	-0.27612	0	0	0	0	0	0	0	0	0	0	-0.232651	0	0	-0.232651	-0.232651
432406	0.732368	0.457581	20	30	0	2.85714	0	0	0	0	0	0	0	0	0	0	1	0	0	1	1	0	0	0	1	384	102	493	0	0	continuous	g/day	-0.313035	-0.356504	0	0	0	0	0	0	0	0	0	0	-0.313035	0	0	-0.313035	-0.313035
432406	0.10436	0.141018	5.71429	30	0	4.28571	0	0	0	0	0	0	0	0	0	1	1	0	0	1	1	0	0	0	1	385	102	493	0	0	continuous	g/day	-0.252754	-0.316876	0	0	0	0	0	0	0	0	0	0	-0.252754	0	0	-0.252754	-0.252754
432406	-0.0512933	0.180603	30	45	0	4.28571	0	0	0	0	0	0	0	0	0	1	1	0	0	1	1	0	0	0	1	386	102	493	0	0	continuous	g/day	-0.276013	-0.340135	0	0	0	0	0	0	0	0	0	0	-0.276013	0	0	-0.276013	-0.276013
432406	-0.652325	0.267252	0	2.85714	0	0	0	0	0	0	0	0	0	0	1	0	1	0	0	1	1	0	0	0	1	387	102	493	0	0	continuous	g/day	-0.0434687	-0.0434687	0	0	0	0	0	0	0	0	0	-0.0434687	-0.0434687	0	0	-0.0434687	-0.0434687
432406	-0.41211	0.132502	0	4.28571	0	0	0	0	0	0	0	0	0	0	1	1	1	0	0	1	1	0	0	0	1	388	102	493	0	0	continuous	g/day	-0.0641219	-0.0641219	0	0	0	0	0	0	0	0	0	-0.0641219	-0.0641219	0	0	-0.0641219	-0.0641219
432749	-0.0833816	0.0550736	6	12	0	6	0	0	0	0	1	0	0	0	0	0.91	1	0	0	1	0	0	0	0	1	389	102	493	0	0	continuous	g/day	-0.150854	-0.238703	0	0	0	0	0	-0.150854	0	0	0	0	-0.150854	0	0	-0.150854	0
432749	-0.162519	0.0595956	12	24	0	6	0	0	0	0	1	0	0	0	0	0.91	1	0	0	1	0	0	0	0	1	390	102	493	0	0	continuous	g/day	-0.254738	-0.342587	0	0	0	0	0	-0.254738	0	0	0	0	-0.254738	0	0	-0.254738	0
432749	-0.287682	0.0950702	24	36	0	6	0	0	0	0	1	0	0	0	0	0.91	1	0	0	1	0	0	0	0	1	391	102	493	0	0	continuous	g/day	-0.264479	-0.352329	0	0	0	0	0	-0.264479	0	0	0	0	-0.264479	0	0	-0.264479	0
432749	-0.356675	0.115302	36	48	0	6	0	0	0	0	1	0	0	0	0	0.91	1	0	0	1	0	0	0	0	1	392	102	493	0	0	continuous	g/day	-0.242982	-0.330831	0	0	0	0	0	-0.242982	0	0	0	0	-0.242982	0	0	-0.242982	0
432749	-0.19062	0.0569244	0	6	0	0	0	0	0	0	1	0	0	0	0	0.91	1	0	0	1	0	0	0	0	1	393	102	493	0	0	continuous	g/day	-0.0878495	-0.0878495	0	0	0	0	0	-0.0878495	0	0	0	0	-0.0878495	0	0	-0.0878495	0
432749	-0.18633	0.0582996	0	6	0	0	0	0	0	0	1	0	0	0	0	0.91	1	0	0	1	0	0	0	0	1	394	102	493	0	0	continuous	g/day	-0.0878495	-0.0878495	0	0	0	0	0	-0.0878495	0	0	0	0	-0.0878495	0	0	-0.0878495	0
432749	-0.261365	0.0666366	6	12	0	0	0	0	0	0	1	0	0	0	0	0.91	1	0	0	1	0	0	0	0	1	395	102	493	0	0	continuous	g/day	-0.238703	-0.238703	0	0	0	0	0	-0.238703	0	0	0	0	-0.238703	0	0	-0.238703	0
432749	-0.34249	0.0681925	12	24	0	0	0	0	0	0	1	0	0	0	0	0.91	1	0	0	1	0	0	0	0	1	396	102	493	0	0	continuous	g/day	-0.342587	-0.342587	0	0	0	0	0	-0.342587	0	0	0	0	-0.342587	0	0	-0.342587	0
432749	-0.478036	0.101762	24	36	0	0	0	0	0	0	1	0	0	0	0	0.91	1	0	0	1	0	0	0	0	1	397	102	493	0	0	continuous	g/day	-0.352329	-0.352329	0	0	0	0	0	-0.352329	0	0	0	0	-0.352329	0	0	-0.352329	0
432749	-0.544727	0.121282	36	48	0	0	0	0	0	0	1	0	0	0	0	0.91	1	0	0	1	0	0	0	0	1	398	102	493	0	0	continuous	g/day	-0.330831	-0.330831	0	0	0	0	0	-0.330831	0	0	0	0	-0.330831	0	0	-0.330831	0
432797	-0.223144	0.10733	0.01	10	0	0	0	0	0	0	1	0	0	0	1	1	1	0	0	1	1	1	0	0	0	399	102	493	0	0	continuous	g/day	-0.138344	-0.138344	0	0	0	0	0	-0.138344	0	0	0	-0.138344	-0.138344	0	0	-0.138344	-0.138344
432797	0.0198026	0.0952052	10.01	30	0	0	0	0	0	0	1	0	0	0	1	1	1	0	0	1	1	1	0	0	0	400	102	493	0	0	continuous	g/day	-0.340097	-0.340097	1	0	0	0	0	-0.340097	0	0	0	-0.340097	-0.340097	0	0	-0.340097	-0.340097
432797	-0.287682	0.124186	30	45	0	0	0	0	0	0	1	0	0	0	1	1	1	0	0	1	1	1	0	0	0	401	102	493	0	0	continuous	g/day	-0.340135	-0.340135	0	0	0	0	0	-0.340135	0	0	0	-0.340135	-0.340135	0	0	-0.340135	-0.340135
432797	0.00995033	0.102408	0.01	20	0	0	0	0	0	0	1	0	0	0	1	1	1	0	0	1	1	1	0	0	0	402	102	493	0	0	continuous	g/day	-0.226882	-0.226882	0	0	0	0	0	-0.226882	0	0	0	-0.226882	-0.226882	0	0	-0.226882	-0.226882
432797	-0.274437	0.106163	20.01	40	0	0	0	0	0	0	1	0	0	0	1	1	1	0	0	1	1	1	0	0	0	403	102	493	0	0	continuous	g/day	-0.350808	-0.350808	0	0	0	0	0	-0.350808	0	0	0	-0.350808	-0.350808	0	0	-0.350808	-0.350808
432797	-0.150823	0.109524	40	60	0	0	0	0	0	0	1	0	0	0	1	1	1	0	0	1	1	1	0	0	0	404	102	493	0	0	continuous	g/day	-0.308633	-0.308633	0	0	0	0	0	-0.308633	0	0	0	-0.308633	-0.308633	0	0	-0.308633	-0.308633
436412	-0.0943107	0.0562937	1.71429	10.2857	0	1.71429	0	0	1	1	1	0	0	0	0	1	1	0	0	0	0	0	0	0	1	405	102	493	0	0	continuous	g/day	-0.139789	-0.1662	0	0	0	-0.139789	-0.139789	-0.139789	0	0	0	0	-0.139789	0	0	0	0
436412	-0.18633	0.0617704	12	24	0	1.71429	0	0	1	1	1	0	0	0	0	1	1	0	0	0	0	0	0	0	1	406	102	493	0	0	continuous	g/day	-0.316176	-0.342587	0	0	0	-0.316176	-0.316176	-0.316176	0	0	0	0	-0.316176	0	0	0	0
436412	-0.198451	0.0805747	25.7143	36	0	1.71429	0	0	1	1	1	0	0	0	0	1	1	0	0	0	0	0	0	0	1	407	102	493	0	0	continuous	g/day	-0.32506	-0.351471	0	0	0	-0.32506	-0.32506	-0.32506	0	0	0	0	-0.32506	0	0	0	0
436412	-0.235722	0.117866	37.7143	48	0	1.71429	0	0	1	1	1	0	0	0	0	1	1	0	0	0	0	0	0	0	1	408	102	493	0	0	continuous	g/day	-0.302538	-0.328949	0	0	0	-0.302538	-0.302538	-0.302538	0	0	0	0	-0.302538	0	0	0	0
436412	-0.174353	0.11083	48	72	0	1.71429	0	0	1	1	1	0	0	0	0	1	1	0	0	0	0	0	0	0	1	409	102	493	0	0	continuous	g/day	-0.247816	-0.274227	0	0	0	-0.247816	-0.247816	-0.247816	0	0	0	0	-0.247816	0	0	0	0
436412	-0.18633	0.0582996	1.71429	10.2857	0	1.71429	0	0	1	1	1	0	0	0	0	0	1	0	0	0	0	0	0	0	1	410	102	493	0	0	continuous	g/day	-0.139789	-0.1662	0	0	0	-0.139789	-0.139789	-0.139789	0	0	0	0	-0.139789	0	0	0	0
436412	-0.527633	0.11922	12	24	0	1.71429	0	0	1	1	1	0	0	0	0	0	1	0	0	0	0	0	0	0	1	411	102	493	0	0	continuous	g/day	-0.316176	-0.342587	0	0	0	-0.316176	-0.316176	-0.316176	0	0	0	0	-0.316176	0	0	0	0
436412	-1.10866	0.376507	25.7143	36	0	1.71429	0	0	1	1	1	0	0	0	0	0	1	0	0	0	0	0	0	0	1	412	102	493	0	0	continuous	g/day	-0.32506	-0.351471	0	0	0	-0.32506	-0.32506	-0.32506	0	0	0	0	-0.32506	0	0	0	0
436412	0	0.0987541	36	54	0	1.71429	0	0	1	1	1	0	0	0	0	0	1	0	0	0	0	0	0	0	1	413	102	493	0	0	continuous	g/day	-0.296393	-0.322804	0	0	0	-0.296393	-0.296393	-0.296393	0	0	0	0	-0.296393	0	0	0	0
436412	0.198451	0.0895054	0	1.71429	0	0	0	0	1	1	1	0	0	0	0	1	1	0	0	0	0	0	0	0	1	414	102	493	0	0	continuous	g/day	-0.026411	-0.026411	0	0	0	-0.026411	-0.026411	-0.026411	0	0	0	0	-0.026411	0	0	0	0
436412	0.0304592	0.0703693	0	1.71429	0	0	0	0	1	1	1	0	0	0	0	0	1	0	0	0	0	0	0	0	1	415	102	493	0	0	continuous	g/day	-0.026411	-0.026411	0	0	0	-0.026411	-0.026411	-0.026411	0	0	0	0	-0.026411	0	0	0	0
436456	-0.301105	0.304006	1.5	4.9	0.1	1.4	0	0	0	0	1	1	0	0	0	0	1	1	0	1	0	0	0	0	0	416	102	493	0	0	continuous	g/day	-0.0722515	-0.0954536	0	0	0	0	0	-0.0722515	-0.0722515	0	0	0	-0.0722515	-0.0722515	0	-0.0722515	0
436456	-0.462035	0.372096	5	9.9	0.1	1.4	0	0	0	0	1	1	0	0	0	0	1	1	0	1	0	0	0	0	0	417	102	493	0	0	continuous	g/day	-0.182349	-0.205552	0	0	0	0	0	-0.182349	-0.182349	0	0	0	-0.182349	-0.182349	0	-0.182349	0
436456	-1.20397	0.609118	10	14.9	0.1	1.4	0	0	0	0	1	1	0	0	0	0	1	1	0	1	0	0	0	0	0	418	102	493	0	0	continuous	g/day	-0.277571	-0.300773	0	0	0	0	0	-0.277571	-0.277571	0	0	0	-0.277571	-0.277571	0	-0.277571	0
436456	-1.56065	0.756447	15	22.5	0.1	1.4	0	0	0	0	1	1	0	0	0	0	1	1	0	1	0	0	0	0	0	419	102	493	0	0	continuous	g/day	-0.327141	-0.350343	0	0	0	0	0	-0.327141	-0.327141	0	0	0	-0.327141	-0.327141	0	-0.327141	0
436456	0.0202027	0.340561	0.1	1.4	0	0	0	0	0	0	1	1	0	0	1	0	1	1	0	1	0	0	0	0	0	420	102	493	0	0	continuous	g/day	-0.0232021	-0.0232021	0	0	0	0	0	-0.0232021	-0.0232021	0	0	-0.0232021	-0.0232021	-0.0232021	0	-0.0232021	0
436458	0	0.0660361	12	22.2857	1.71429	10.2857	0	0	0	0	1	0	0	0	0	0	0	0	0	1	1	1	0	0	0	421	102	493	0	0	continuous	g/day	-0.17387	-0.34007	0	0	0	0	0	-0.17387	0	0	0	0	0	0	0	-0.17387	-0.17387
436458	-0.210721	0.0842453	24	34.2857	1.71429	10.2857	0	0	0	0	1	0	0	0	0	0	0	0	0	1	1	1	0	0	0	422	102	493	0	0	continuous	g/day	-0.187308	-0.353507	0	0	0	0	0	-0.187308	0	0	0	0	0	0	0	-0.187308	-0.187308
436458	-0.261365	0.1346	36	46.2857	1.71429	10.2857	0	0	0	0	1	0	0	0	0	0	0	0	0	1	1	1	0	0	0	423	102	493	0	0	continuous	g/day	-0.166738	-0.332938	0	0	0	0	0	-0.166738	0	0	0	0	0	0	0	-0.166738	-0.166738
436458	-0.462035	0.137499	48	72	1.71429	10.2857	0	0	0	0	1	0	0	0	0	0	0	0	0	1	1	1	0	0	0	424	102	493	0	0	continuous	g/day	-0.108027	-0.274227	0	0	0	0	0	-0.108027	0	0	0	0	0	0	0	-0.108027	-0.108027
436458	-0.14842	0.0657727	1.71429	10.2857	0	1.71429	0	0	0	0	1	0	0	0	1	0	0	0	0	1	1	1	0	0	0	425	102	493	0	0	continuous	g/day	-0.139789	-0.1662	0	0	0	0	0	-0.139789	0	0	0	-0.139789	0	0	0	-0.139789	-0.139789
436502	-0.127833	0.0608191	0.857143	4.28571	0	0.857143	0	0	0	0	1	0	0	0	1	0.46	1	0	0	1	0	0	0	0	1	426	102	493	0	0	continuous	g/day	-0.0639122	-0.0772367	0	0	0	0	0	-0.0639122	0	0	0	-0.0639122	-0.0639122	0	0	-0.0639122	0
436502	-0.287682	0.0714184	4.28571	8.57143	0	0.857143	0	0	0	0	1	0	0	0	1	0.46	1	0	0	1	0	0	0	0	1	427	102	493	0	0	continuous	g/day	-0.168148	-0.181473	0	0	0	0	0	-0.168148	0	0	0	-0.168148	-0.168148	0	0	-0.168148	0
436502	-0.174353	0.108537	8.57143	12.8571	0	0.857143	0	0	0	0	1	0	0	0	1	0.46	1	0	0	1	0	0	0	0	1	428	102	493	0	0	continuous	g/day	-0.260055	-0.27338	0	0	0	0	0	-0.260055	0	0	0	-0.260055	-0.260055	0	0	-0.260055	0
436502	-0.356675	0.164001	12.8571	19.2857	0	0.857143	0	0	0	0	1	0	0	0	1	0.46	1	0	0	1	0	0	0	0	1	429	102	493	0	0	continuous	g/day	-0.324301	-0.337626	0	0	0	0	0	-0.324301	0	0	0	-0.324301	-0.324301	0	0	-0.324301	0
437389	0.277632	0.112884	0	36	0	0	0	1	1	1	0	1	0	0	1	1	1	0	0	0	0	0	0	0	0	430	102	493	0	0	continuous	g/day	-0.281103	-0.281103	1	0	-0.281103	-0.281103	-0.281103	0	-0.281103	0	0	-0.281103	-0.281103	0	0	0	0
437389	0.548121	0.104037	0	24	0	0	0	1	1	1	0	1	0	0	1	0	1	0	0	0	0	0	0	0	0	431	102	493	0	0	continuous	g/day	-0.247346	-0.247346	1	0	-0.247346	-0.247346	-0.247346	0	-0.247346	0	0	-0.247346	-0.247346	0	0	0	0
437404	-0.371064	0.161039	0	20	0	0	0	0	0	0	1	0	0	0	0	0.469	1	0	0	1	1	1	0	0	1	432	102	493	0	0	continuous	g/day	-0.226755	-0.226755	0	0	0	0	0	-0.226755	0	0	0	0	-0.226755	0	0	-0.226755	-0.226755
437404	-0.494296	0.194423	20	40	0	0	0	0	0	0	1	0	0	0	0	0.469	1	0	0	1	1	1	0	0	1	433	102	493	0	0	continuous	g/day	-0.35081	-0.35081	0	0	0	0	0	-0.35081	0	0	0	0	-0.35081	0	0	-0.35081	-0.35081
437404	-0.616186	0.236731	40	60	0	0	0	0	0	0	1	0	0	0	0	0.469	1	0	0	1	1	1	0	0	1	434	102	493	0	0	continuous	g/day	-0.308633	-0.308633	0	0	0	0	0	-0.308633	0	0	0	0	-0.308633	0	0	-0.308633	-0.308633
437445	0.693147	0.337183	25	49	1	24	0	0	0	0	1	0	0	0	0	1	0	0	0	0	1	0	1	0	1	441	102	493	0	0	continuous	g/day	-0.0809356	-0.33969	0	0	0	0	0	-0.0809356	0	0	0	0	0	0	0	0	-0.0809356
437445	-0.105361	0.514006	50	74	1	24	0	0	0	0	1	0	0	0	0	1	0	0	0	0	1	0	1	0	1	442	102	493	0	0	continuous	g/day	-0.00775884	-0.266513	0	0	0	0	0	-0.00775884	0	0	0	0	0	0	0	0	-0.00775884
437445	0.693147	0.483959	75	112.5	1	24	0	0	0	0	1	0	0	0	0	1	0	0	0	0	1	0	1	0	1	443	102	493	0	0	continuous	g/day	0.181949	-0.0768056	0	0	0	0	0	0.181949	0	0	0	0	0	0	0	0	0.181949
437445	0	0.233748	25	49	1	24	0	0	0	0	1	0	0	0	0	1	0	0	0	0	1	0	1	0	1	444	102	493	0	0	continuous	g/day	-0.0809356	-0.33969	0	0	0	0	0	-0.0809356	0	0	0	0	0	0	0	0	-0.0809356
437445	-0.105361	0.130313	50	74	1	24	0	0	0	0	1	0	0	0	0	1	0	0	0	0	1	0	1	0	1	445	102	493	0	0	continuous	g/day	-0.00775884	-0.266513	0	0	0	0	0	-0.00775884	0	0	0	0	0	0	0	0	-0.00775884
437445	-0.223144	0.410571	75	112.5	1	24	0	0	0	0	1	0	0	0	0	1	0	0	0	0	1	0	1	0	1	446	102	493	0	0	continuous	g/day	0.181949	-0.0768056	0	0	0	0	0	0.181949	0	0	0	0	0	0	0	0	0.181949
437530	0.506818	1.08234	0.65	5.77	0	0	0	1	1	1	1	0	0	0	1	1	1	0	0	0	0	0	0	0	0	447	102	493	0	0	continuous	g/day	-0.0946209	-0.0946209	0	0	-0.0946209	-0.0946209	-0.0946209	-0.0946209	0	0	0	-0.0946209	-0.0946209	0	0	0	0
437530	-0.562119	1.15352	5.78	18.1	0	0	0	1	1	1	1	0	0	0	1	1	1	0	0	0	0	0	0	0	0	448	102	493	0	0	continuous	g/day	-0.28142	-0.28142	0	0	-0.28142	-0.28142	-0.28142	-0.28142	0	0	0	-0.28142	-0.28142	0	0	0	0
437530	-0.820981	1.20989	18.1	27.15	0	0	0	1	1	1	1	0	0	0	1	1	1	0	0	0	0	0	0	0	0	449	102	493	0	0	continuous	g/day	-0.356412	-0.356412	0	0	-0.356412	-0.356412	-0.356412	-0.356412	0	0	0	-0.356412	-0.356412	0	0	0	0
437530	-0.0202027	0.453873	0.65	5.77	0	0	0	1	1	1	1	0	0	0	1	1	0	0	0	0	0	0	0	0	0	450	102	493	0	0	continuous	g/day	-0.0946209	-0.0946209	0	0	-0.0946209	-0.0946209	-0.0946209	-0.0946209	0	0	0	-0.0946209	0	0	0	0	0
437530	-0.287682	0.486149	5.78	18.1	0	0	0	1	1	1	1	0	0	0	1	1	0	0	0	0	0	0	0	0	0	451	102	493	0	0	continuous	g/day	-0.28142	-0.28142	0	0	-0.28142	-0.28142	-0.28142	-0.28142	0	0	0	-0.28142	0	0	0	0	0
437530	-1.27297	0.625806	18.1	27.15	0	0	0	1	1	1	1	0	0	0	1	1	0	0	0	0	0	0	0	0	0	452	102	493	0	0	continuous	g/day	-0.356412	-0.356412	0	0	-0.356412	-0.356412	-0.356412	-0.356412	0	0	0	-0.356412	0	0	0	0	0
437530	0.122218	1.42119	0.65	2.92	0	0	0	1	1	1	1	0	0	0	1	0	1	0	0	0	0	0	0	0	0	453	102	493	0	0	continuous	g/day	-0.0544269	-0.0544269	0	0	-0.0544269	-0.0544269	-0.0544269	-0.0544269	0	0	0	-0.0544269	-0.0544269	0	0	0	0
437530	1.08181	1.18079	2.93	9.15	0	0	0	1	1	1	1	0	0	0	1	0	1	0	0	0	0	0	0	0	0	454	102	493	0	0	continuous	g/day	-0.170068	-0.170068	0	0	-0.170068	-0.170068	-0.170068	-0.170068	0	0	0	-0.170068	-0.170068	0	0	0	0
437530	0.672944	1.24275	9.15	13.725	0	0	0	1	1	1	1	0	0	0	1	0	1	0	0	0	0	0	0	0	0	455	102	493	0	0	continuous	g/day	-0.285494	-0.285494	0	0	-0.285494	-0.285494	-0.285494	-0.285494	0	0	0	-0.285494	-0.285494	0	0	0	0
437530	0.300105	0.496406	0.65	2.92	0	0	0	1	1	1	1	0	0	0	1	0	0	0	0	0	0	0	0	0	0	456	102	493	0	0	continuous	g/day	-0.0544269	-0.0544269	0	0	-0.0544269	-0.0544269	-0.0544269	-0.0544269	0	0	0	-0.0544269	0	0	0	0	0
437530	0.751416	0.484581	2.93	9.15	0	0	0	1	1	1	1	0	0	0	1	0	0	0	0	0	0	0	0	0	0	457	102	493	0	0	continuous	g/day	-0.170068	-0.170068	0	0	-0.170068	-0.170068	-0.170068	-0.170068	0	0	0	-0.170068	0	0	0	0	0
437530	-0.820981	0.793633	9.15	13.725	0	0	0	1	1	1	1	0	0	0	1	0	0	0	0	0	0	0	0	0	0	458	102	493	0	0	continuous	g/day	-0.285494	-0.285494	0	0	-0.285494	-0.285494	-0.285494	-0.285494	0	0	0	-0.285494	0	0	0	0	0
437567	0	0.311353	0	30	0	0	0	0	0	0	0	0	0	0	0	1	0	1	0	1	0	0	0	0	0	459	102	493	0	0	continuous	g/day	-0.268126	-0.268126	0	0	0	0	0	0	0	0	0	0	0	-0.268126	0	-0.268126	0
437567	-0.579818	0.712925	30	45	0	0	0	0	0	0	0	0	0	0	0	1	0	1	0	1	0	0	0	0	0	460	102	493	0	0	continuous	g/day	-0.340135	-0.340135	0	0	0	0	0	0	0	0	0	0	0	-0.340135	0	-0.340135	0
437687	-0.0100503	0.28774	0.1	4.9	0	0	0	0	1	1	1	1	0	0	1	1	1	0	0	0	0	0	0	0	1	461	102	493	0	0	continuous	g/day	-0.0743	-0.0743	0	0	0	-0.0743	-0.0743	-0.0743	-0.0743	0	0	-0.0743	-0.0743	0	0	0	0
437687	-0.494296	0.297191	5	14.9	0	0	0	0	1	1	1	1	0	0	1	1	1	0	0	0	0	0	0	0	1	462	102	493	0	0	continuous	g/day	-0.252117	-0.252117	0	0	0	-0.252117	-0.252117	-0.252117	-0.252117	0	0	-0.252117	-0.252117	0	0	0	0
437687	-0.967584	0.419419	15	29.9	0	0	0	0	1	1	1	1	0	0	1	1	1	0	0	0	0	0	0	0	1	463	102	493	0	0	continuous	g/day	-0.353327	-0.353327	0	0	0	-0.353327	-0.353327	-0.353327	-0.353327	0	0	-0.353327	-0.353327	0	0	0	0
437687	-0.0618754	0.432555	30	45	0	0	0	0	1	1	1	1	0	0	1	1	1	0	0	0	0	0	0	0	1	464	102	493	0	0	continuous	g/day	-0.340135	-0.340135	0	0	0	-0.340135	-0.340135	-0.340135	-0.340135	0	0	-0.340135	-0.340135	0	0	0	0
437710	-0.478036	0.27795	0.1	39.9	0	0	0	1	1	1	1	0	0	0	0	1	1	0	0	0	0	0	0	0	1	465	102	493	0	0	continuous	g/day	-0.287533	-0.287533	0	0	-0.287533	-0.287533	-0.287533	-0.287533	0	0	0	0	-0.287533	0	0	0	0
437710	-0.162519	0.247793	40	60	0	0	0	1	1	1	1	0	0	0	0	1	1	0	0	0	0	0	0	0	1	466	102	493	0	0	continuous	g/day	-0.308633	-0.308633	0	0	-0.308633	-0.308633	-0.308633	-0.308633	0	0	0	0	-0.308633	0	0	0	0
437929	0.131028	0.162603	8	11.4286	1.14286	6.85714	0	0	0	0	1	1	0	0	0	0	1	0	0	1	1	1	0	0	1	467	102	493	0	0	continuous	g/day	-0.138896	-0.255288	0	0	0	0	0	-0.138896	-0.138896	0	0	0	-0.138896	0	0	-0.138896	-0.138896
437929	-0.040822	0.184327	12.5714	22.8571	1.14286	6.85714	0	0	0	0	1	1	0	0	0	0	1	0	0	1	1	1	0	0	1	468	102	493	0	0	continuous	g/day	-0.2269	-0.343292	0	0	0	0	0	-0.2269	-0.2269	0	0	0	-0.2269	0	0	-0.2269	-0.2269
437929	0.451076	0.226056	24	36	1.14286	6.85714	0	0	0	0	1	1	0	0	0	0	1	0	0	1	1	1	0	0	1	469	102	493	0	0	continuous	g/day	-0.235937	-0.352329	1	0	0	0	0	-0.235937	-0.235937	0	0	0	-0.235937	0	0	-0.235937	-0.235937
437929	-0.57098	0.180938	1.14286	6.85714	0	0	0	0	0	0	1	1	0	0	0	0	1	0	0	1	1	1	0	0	1	470	102	493	0	0	continuous	g/day	-0.116392	-0.116392	0	0	0	0	0	-0.116392	-0.116392	0	0	0	-0.116392	0	0	-0.116392	-0.116392
437929	-0.0582689	0.130934	1.14286	6.85714	0	0	0	0	0	0	1	1	0	0	1	0	1	0	0	1	1	1	0	0	1	471	102	493	0	0	continuous	g/day	-0.116392	-0.116392	0	0	0	0	0	-0.116392	-0.116392	0	0	-0.116392	-0.116392	0	0	-0.116392	-0.116392
438104	-0.127833	0.197242	1.3	5.4	0	1.3	0	0	0	0	1	0	0	0	1	1	1	0	0	1	1	1	0	1	1	472	102	493	0	0	continuous	g/day	-0.0792204	-0.0993367	0	0	0	0	0	-0.0792204	0	0	0	-0.0792204	-0.0792204	0	0	-0.0792204	-0.0792204
438104	-0.210721	0.19902	5.5	15.1	0	1.3	0	0	0	0	1	0	0	0	1	1	1	0	0	1	1	1	0	1	1	473	102	493	0	0	continuous	g/day	-0.239078	-0.259195	0	0	0	0	0	-0.239078	0	0	0	-0.239078	-0.239078	0	0	-0.239078	-0.239078
438104	-0.653926	0.229067	15.2	22.8	0	1.3	0	0	0	0	1	0	0	0	1	1	1	0	0	1	1	1	0	1	1	474	102	493	0	0	continuous	g/day	-0.330965	-0.351081	0	0	0	0	0	-0.330965	0	0	0	-0.330965	-0.330965	0	0	-0.330965	-0.330965
438136	-0.287682	0.121515	54	81	0	1.28571	0	0	0	0	1	0	0	0	0	1	1	0	0	1	0	1	0	0	0	475	102	493	0	0	continuous	g/day	-0.222736	-0.242634	0	0	0	0	0	-0.222736	0	0	0	0	-0.222736	0	0	-0.222736	0
438136	-0.274437	0.0897899	1.28571	19.2857	0	1.28571	0	0	0	0	1	0	0	0	0	1	1	0	0	1	0	1	0	0	0	476	102	493	0	0	continuous	g/day	-0.218576	-0.238474	0	0	0	0	0	-0.218576	0	0	0	0	-0.218576	0	0	-0.218576	0
438136	-0.248461	0.0941091	20.5714	54	0	1.28571	0	0	0	0	1	0	0	0	0	1	1	0	0	1	0	1	0	0	0	477	102	493	0	0	continuous	g/day	-0.316906	-0.336804	0	0	0	0	0	-0.316906	0	0	0	0	-0.316906	0	0	-0.316906	0
438136	-0.0295588	0.143692	0	1.28571	0	0	0	0	0	0	1	0	0	0	1	1	1	0	0	1	0	1	0	0	0	478	102	493	0	0	continuous	g/day	-0.0198982	-0.0198982	0	0	0	0	0	-0.0198982	0	0	0	-0.0198982	-0.0198982	0	0	-0.0198982	0
438184	-0.0304592	0.21213	0	2.92019	0	0	0	0	0	0	1	0	0	0	0	1	0	0	0	1	1	1	0	0	1	479	102	493	0	0	continuous	g/day	-0.0443961	-0.0443961	0	0	0	0	0	-0.0443961	0	0	0	0	0	0	0	-0.0443961	-0.0443961
438184	-0.579818	0.267038	2.99911	18.7839	0	0	0	0	0	0	1	0	0	0	0	1	0	0	0	1	1	1	0	0	1	480	102	493	0	0	continuous	g/day	-0.255703	-0.255703	0	0	0	0	0	-0.255703	0	0	0	0	0	0	0	-0.255703	-0.255703
438184	-0.597837	0.274887	18.8628	28.2943	0	0	0	0	0	0	1	0	0	0	0	1	0	0	0	1	1	1	0	0	1	481	102	493	0	0	continuous	g/day	-0.356677	-0.356677	0	0	0	0	0	-0.356677	0	0	0	0	0	0	0	-0.356677	-0.356677
439946	-0.0512933	0.157918	2.00039	14.0027	0	2.00039	1	1	1	1	1	0	0	0	1	0.552667	0	0	0	0	0	0	0	0	0	482	102	493	0	0	continuous	g/day	-0.177118	-0.207842	0	-0.177118	-0.177118	-0.177118	-0.177118	-0.177118	0	0	0	-0.177118	0	0	0	0	0
439946	0.336472	0.224796	14.0027	21.004	0	2.00039	1	1	1	1	1	0	0	0	1	0.552667	0	0	0	0	0	0	0	0	0	483	102	493	0	0	continuous	g/day	-0.314894	-0.345618	1	-0.314894	-0.314894	-0.314894	-0.314894	-0.314894	0	0	0	-0.314894	0	0	0	0	0
439948	-0.105361	0.0569244	0	0.164384	0	0	0	0	0	0	1	0	0	0	0	0.441	1	0	1	1	0	0	0	0	1	484	102	493	0	0	continuous	g/day	-0.00257327	-0.00257327	0	0	0	0	0	-0.00257327	0	0	0	0	-0.00257327	0	-0.00257327	-0.00257327	0
439948	-0.356675	0.0733883	0	5	0	0	0	0	0	0	1	0	0	0	0	0.441	1	0	1	1	0	0	0	0	1	485	102	493	0	0	continuous	g/day	-0.0741535	-0.0741535	1	0	0	0	0	-0.0741535	0	0	0	0	-0.0741535	0	-0.0741535	-0.0741535	0
439948	-0.510826	0.0858348	10	20	0	0	0	0	0	0	1	0	0	0	0	0.441	1	0	1	1	0	0	0	0	1	486	102	493	0	0	continuous	g/day	-0.32394	-0.32394	0	0	0	0	0	-0.32394	0	0	0	0	-0.32394	0	-0.32394	-0.32394	0
439948	-0.510826	0.119899	30	50	0	0	0	0	0	0	1	0	0	0	0	0.441	1	0	1	1	0	0	0	0	1	487	102	493	0	0	continuous	g/day	-0.33435	-0.33435	0	0	0	0	0	-0.33435	0	0	0	0	-0.33435	0	-0.33435	-0.33435	0
439948	-0.693147	0.250212	60	90	0	0	0	0	0	0	1	0	0	0	0	0.441	1	0	1	1	0	0	0	0	1	488	102	493	0	0	continuous	g/day	-0.204045	-0.204045	0	0	0	0	0	-0.204045	0	0	0	0	-0.204045	0	-0.204045	-0.204045	0
450626	-0.616186	0.410571	0.1	1.99	0	0	0	0	0	0	1	0	0	0	1	1	1	0	0	1	1	0	0	0	1	489	102	493	0	0	continuous	g/day	-0.0321261	-0.0321261	0	0	0	0	0	-0.0321261	0	0	0	-0.0321261	-0.0321261	0	0	-0.0321261	-0.0321261
450626	-0.733969	0.420109	20	39.9	0	0	0	0	0	0	1	0	0	0	1	1	1	0	0	1	1	0	0	0	1	490	102	493	0	0	continuous	g/day	-0.350886	-0.350886	0	0	0	0	0	-0.350886	0	0	0	-0.350886	-0.350886	0	0	-0.350886	-0.350886
450626	-0.462035	0.372096	40	79.9	0	0	0	0	0	0	1	0	0	0	1	1	1	0	0	1	1	0	0	0	1	491	102	493	0	0	continuous	g/day	-0.270242	-0.270242	0	0	0	0	0	-0.270242	0	0	0	-0.270242	-0.270242	0	0	-0.270242	-0.270242
450626	-0.733969	0.500423	80	120	0	0	0	0	0	0	1	0	0	0	1	1	1	0	0	1	1	0	0	0	1	492	102	493	0	0	continuous	g/day	-0.0295653	-0.0295653	0	0	0	0	0	-0.0295653	0	0	0	-0.0295653	-0.0295653	0	0	-0.0295653	-0.0295653
500268	-0.287682	0.1118	0	10	0	0	0	0	0	0	0	1	1	0	1	0.356	1	0	0	1	1	1	0	0	0	493	102	493	0	0	continuous	g/day	-0.138195	-0.138195	0	0	0	0	0	0	-0.138195	-0.138195	0	-0.138195	-0.138195	0	0	-0.138195	-0.138195
500268	-0.235722	0.199821	10	20	0	0	0	0	0	0	0	1	1	0	1	0.356	1	0	0	1	1	1	0	0	0	494	102	493	0	0	continuous	g/day	-0.32394	-0.32394	0	0	0	0	0	0	-0.32394	-0.32394	0	-0.32394	-0.32394	0	0	-0.32394	-0.32394
500268	-0.18633	0.220165	20	40	0	0	0	0	0	0	0	1	1	0	1	0.356	1	0	0	1	1	1	0	0	0	495	102	493	0	0	continuous	g/day	-0.35081	-0.35081	0	0	0	0	0	0	-0.35081	-0.35081	0	-0.35081	-0.35081	0	0	-0.35081	-0.35081
500268	0.165514	0.274021	40	60	0	0	0	0	0	0	0	1	1	0	1	0.356	1	0	0	1	1	1	0	0	0	496	102	493	0	0	continuous	g/day	-0.308633	-0.308633	0	0	0	0	0	0	-0.308633	-0.308633	0	-0.308633	-0.308633	0	0	-0.308633	-0.308633
501442	0.00995033	0.0552368	1.14286	1.71429	0	0	0	0	0	0	0	0	1	0	1	0.462	1	0	0	0	0	0	0	0	0	505	102	493	0	0	continuous	g/day	-0.0440368	-0.0440368	0	0	0	0	0	0	0	-0.0440368	0	-0.0440368	-0.0440368	0	0	0	0
501442	-0.0833816	0.0581658	1.14286	1.71429	0	0	0	0	0	0	0	0	1	0	1	0.462	1	0	0	1	1	0	0	0	0	506	102	493	0	0	continuous	g/day	-0.0440368	-0.0440368	0	0	0	0	0	0	0	-0.0440368	0	-0.0440368	-0.0440368	0	0	-0.0440368	-0.0440368
501442	-0.150823	0.147274	1.14286	16	0	0	0	0	0	0	0	0	1	0	1	0.462	1	0	0	1	1	0	0	0	0	507	102	493	0	0	continuous	g/day	-0.213624	-0.213624	0	0	0	0	0	0	0	-0.213624	0	-0.213624	-0.213624	0	0	-0.213624	-0.213624
501442	-0.0100503	0.117058	16	24	0	0	0	0	0	0	0	0	1	0	1	0.462	1	0	0	1	1	0	0	0	0	508	102	493	0	0	continuous	g/day	-0.353451	-0.353451	0	0	0	0	0	0	0	-0.353451	0	-0.353451	-0.353451	0	0	-0.353451	-0.353451
501446	0.00995033	0.00505169	1.42857	2.14286	0	1.42857	0	0	0	0	0	0	1	0	1	1	1	0	0	1	1	1	0	0	0	509	102	493	0	0	continuous	g/day	-0.0327126	-0.0547886	1	0	0	0	0	0	0	-0.0327126	0	-0.0327126	-0.0327126	0	0	-0.0327126	-0.0327126
501448	-0.301105	0.184078	9.33513	28.0054	0	0	0	0	1	1	0	0	1	0	1	0.477	1	0	0	0	0	0	0	0	0	510	102	493	0	0	continuous	g/day	-0.335416	-0.335416	0	0	0	-0.335416	-0.335416	0	0	-0.335416	0	-0.335416	-0.335416	0	0	0	0
501448	-0.430783	0.328016	28.0054	42.0081	0	0	0	0	1	1	0	0	1	0	1	0.477	1	0	0	0	0	0	0	0	0	511	102	493	0	0	continuous	g/day	-0.344806	-0.344806	0	0	0	-0.344806	-0.344806	0	0	-0.344806	0	-0.344806	-0.344806	0	0	0	0
501448	-0.174353	0.187589	9.33513	28.0054	0	0	0	0	0	0	0	0	1	0	1	0.477	1	0	0	0	1	1	0	0	0	512	102	493	0	0	continuous	g/day	-0.335416	-0.335416	0	0	0	0	0	0	0	-0.335416	0	-0.335416	-0.335416	0	0	0	-0.335416
501448	-0.385662	0.334741	28.0054	42.0081	0	0	0	0	0	0	0	0	1	0	1	0.477	1	0	0	0	1	1	0	0	0	513	102	493	0	0	continuous	g/day	-0.344806	-0.344806	0	0	0	0	0	0	0	-0.344806	0	-0.344806	-0.344806	0	0	0	-0.344806
501448	-0.139262	0.191286	9.33513	28.0054	0	0	0	0	0	0	0	0	1	0	1	0.477	1	0	0	1	1	1	0	0	0	514	102	493	0	0	continuous	g/day	-0.335416	-0.335416	0	0	0	0	0	0	0	-0.335416	0	-0.335416	-0.335416	0	0	-0.335416	-0.335416
501448	-0.328504	0.337642	28.0054	42.0081	0	0	0	0	0	0	0	0	1	0	1	0.477	1	0	0	1	1	1	0	0	0	515	102	493	0	0	continuous	g/day	-0.344806	-0.344806	0	0	0	0	0	0	0	-0.344806	0	-0.344806	-0.344806	0	0	-0.344806	-0.344806
501448	-0.139262	0.191286	9.33513	28.0054	0	0	0	0	0	0	0	0	1	0	1	0.477	1	0	0	1	1	1	0	0	0	516	102	493	0	0	continuous	g/day	-0.335416	-0.335416	0	0	0	0	0	0	0	-0.335416	0	-0.335416	-0.335416	0	0	-0.335416	-0.335416
501448	-0.356675	0.339065	28.0054	42.0081	0	0	0	0	0	0	0	0	1	0	1	0.477	1	0	0	1	1	1	0	0	0	517	102	493	0	0	continuous	g/day	-0.344806	-0.344806	0	0	0	0	0	0	0	-0.344806	0	-0.344806	-0.344806	0	0	-0.344806	-0.344806
501448	-0.616186	0.223334	0.266667	1.06667	0	0	0	0	1	1	0	0	1	0	1	0.477	1	0	0	0	0	0	0	0	0	518	102	493	0	0	continuous	g/day	-0.0207055	-0.0207055	0	0	0	-0.0207055	-0.0207055	0	0	-0.0207055	0	-0.0207055	-0.0207055	0	0	0	0
501448	-0.478036	0.223334	0.266667	1.06667	0	0	0	0	0	0	0	0	1	0	1	0.477	1	0	0	0	1	1	0	0	0	519	102	493	0	0	continuous	g/day	-0.0207055	-0.0207055	0	0	0	0	0	0	0	-0.0207055	0	-0.0207055	-0.0207055	0	0	0	-0.0207055
501448	-0.478036	0.223334	0.266667	1.06667	0	0	0	0	0	0	0	0	1	0	1	0.477	1	0	0	1	1	1	0	0	0	520	102	493	0	0	continuous	g/day	-0.0207055	-0.0207055	0	0	0	0	0	0	0	-0.0207055	0	-0.0207055	-0.0207055	0	0	-0.0207055	-0.0207055
501448	-0.478036	0.223334	0.266667	1.06667	0	0	0	0	0	0	0	0	1	0	1	0.477	1	0	0	1	1	1	0	0	0	521	102	493	0	0	continuous	g/day	-0.0207055	-0.0207055	0	0	0	0	0	0	0	-0.0207055	0	-0.0207055	-0.0207055	0	0	-0.0207055	-0.0207055
501448	-0.223144	0.174576	2.28571	8	0	0	0	0	1	1	0	0	1	0	1	0.477	1	0	0	0	0	0	0	0	0	522	102	493	0	0	continuous	g/day	-0.147368	-0.147368	0	0	0	-0.147368	-0.147368	0	0	-0.147368	0	-0.147368	-0.147368	0	0	0	0
501448	-0.116534	0.176823	2.28571	8	0	0	0	0	0	0	0	0	1	0	1	0.477	1	0	0	0	1	1	0	0	0	523	102	493	0	0	continuous	g/day	-0.147368	-0.147368	0	0	0	0	0	0	0	-0.147368	0	-0.147368	-0.147368	0	0	0	-0.147368
501448	-0.0943107	0.176823	2.28571	8	0	0	0	0	0	0	0	0	1	0	1	0.477	1	0	0	1	1	1	0	0	0	524	102	493	0	0	continuous	g/day	-0.147368	-0.147368	0	0	0	0	0	0	0	-0.147368	0	-0.147368	-0.147368	0	0	-0.147368	-0.147368
501448	-0.105361	0.176823	2.28571	8	0	0	0	0	0	0	0	0	1	0	1	0.477	1	0	0	1	1	1	0	0	0	525	102	493	0	0	continuous	g/day	-0.147368	-0.147368	0	0	0	0	0	0	0	-0.147368	0	-0.147368	-0.147368	0	0	-0.147368	-0.147368
501450	0.0861777	0.113966	2	11.99	0	1.99	0	0	1	1	0	0	1	0	1	0.524	1	0	0	0	0	0	0	0	0	526	102	493	0	0	continuous	g/day	-0.157857	-0.188425	0	0	0	-0.157857	-0.157857	0	0	-0.157857	0	-0.157857	-0.157857	0	0	0	0
501450	-0.198451	0.179013	12	23.99	0	1.99	0	0	1	1	0	0	1	0	1	0.524	1	0	0	0	0	0	0	0	0	527	102	493	0	0	continuous	g/day	-0.312007	-0.342575	0	0	0	-0.312007	-0.312007	0	0	-0.312007	0	-0.312007	-0.312007	0	0	0	0
501450	-0.415515	0.363422	24	59.99	0	1.99	0	0	1	1	0	0	1	0	1	0.524	1	0	0	0	0	0	0	0	0	528	102	493	0	0	continuous	g/day	-0.295882	-0.32645	0	0	0	-0.295882	-0.295882	0	0	-0.295882	0	-0.295882	-0.295882	0	0	0	0
501450	-0.0304592	0.0862788	2	59.99	0	1.99	0	0	1	1	0	0	1	0	1	0.524	1	0	0	0	0	0	0	0	0	529	102	493	0	0	continuous	g/day	-0.273886	-0.304454	0	0	0	-0.273886	-0.273886	0	0	-0.273886	0	-0.273886	-0.273886	0	0	0	0
501450	-0.0202027	0.11411	2	11.99	0	1.99	0	0	0	0	0	0	1	0	1	0.524	1	0	0	1	0	0	0	0	0	530	102	493	0	0	continuous	g/day	-0.157857	-0.188425	0	0	0	0	0	0	0	-0.157857	0	-0.157857	-0.157857	0	0	-0.157857	0
501450	-0.274437	0.176823	12	23.99	0	1.99	0	0	0	0	0	0	1	0	1	0.524	1	0	0	1	0	0	0	0	0	531	102	493	0	0	continuous	g/day	-0.312007	-0.342575	0	0	0	0	0	0	0	-0.312007	0	-0.312007	-0.312007	0	0	-0.312007	0
501450	-0.494296	0.376758	24	59.99	0	1.99	0	0	0	0	0	0	1	0	1	0.524	1	0	0	1	0	0	0	0	0	532	102	493	0	0	continuous	g/day	-0.295882	-0.32645	0	0	0	0	0	0	0	-0.295882	0	-0.295882	-0.295882	0	0	-0.295882	0
501450	-0.116534	0.0882528	2	59.99	0	1.99	0	0	0	0	0	0	1	0	1	0.524	1	0	0	1	0	0	0	0	0	533	102	493	0	0	continuous	g/day	-0.273886	-0.304454	0	0	0	0	0	0	0	-0.273886	0	-0.273886	-0.273886	0	0	-0.273886	0
501450	-0.0943107	0.0919935	2	59.99	0	1.99	0	0	0	0	0	0	1	0	1	0.524	1	0	0	1	0	0	0	0	0	534	102	493	0	0	continuous	g/day	-0.273886	-0.304454	0	0	0	0	0	0	0	-0.273886	0	-0.273886	-0.273886	0	0	-0.273886	0
501454	-1.07881	0.258061	0	10	0	0	0	0	1	1	0	0	1	0	1	0.72	1	0	1	0	0	0	0	0	1	535	102	493	0	0	continuous	g/day	-0.138195	-0.138195	1	0	0	-0.138195	-0.138195	0	0	-0.138195	0	-0.138195	-0.138195	0	-0.138195	0	0
501454	-1.20397	0.349359	10	20	0	0	0	0	1	1	0	0	1	0	1	0.72	1	0	1	0	0	0	0	0	1	536	102	493	0	0	continuous	g/day	-0.32394	-0.32394	0	0	0	-0.32394	-0.32394	0	0	-0.32394	0	-0.32394	-0.32394	0	-0.32394	0	0
501454	-0.867501	0.311534	20	30	0	0	0	0	1	1	0	0	1	0	1	0.72	1	0	1	0	0	0	0	0	1	537	102	493	0	0	continuous	g/day	-0.356504	-0.356504	0	0	0	-0.356504	-0.356504	0	0	-0.356504	0	-0.356504	-0.356504	0	-0.356504	0	0
501454	-0.891598	0.258987	0	10	0	0	0	0	0	0	0	0	1	0	1	0.72	1	0	1	1	1	0	0	0	1	538	102	493	0	0	continuous	g/day	-0.138195	-0.138195	1	0	0	0	0	0	0	-0.138195	0	-0.138195	-0.138195	0	-0.138195	-0.138195	-0.138195
501454	-0.941609	0.347188	10	20	0	0	0	0	0	0	0	0	1	0	1	0.72	1	0	1	1	1	0	0	0	1	539	102	493	0	0	continuous	g/day	-0.32394	-0.32394	0	0	0	0	0	0	0	-0.32394	0	-0.32394	-0.32394	0	-0.32394	-0.32394	-0.32394
501454	-0.597837	0.323325	20	30	0	0	0	0	0	0	0	0	1	0	1	0.72	1	0	1	1	1	0	0	0	1	540	102	493	0	0	continuous	g/day	-0.356504	-0.356504	0	0	0	0	0	0	0	-0.356504	0	-0.356504	-0.356504	0	-0.356504	-0.356504	-0.356504
501522	0	0.0409037	13	13	0	0	0	0	0	0	0	0	0	1	1	1	0	0	1	0	0	0	0	0	0	541	102	493	0	0	continuous	g/day	-0.310628	-0.310628	1	0	0	0	0	0	0	0	-0.310628	-0.310628	0	0	-0.310628	0	0
501522	-0.0100503	0.0361353	13	13	0	0	0	0	0	0	0	0	0	1	1	1	0	0	1	0	0	0	0	0	0	542	102	493	0	0	continuous	g/day	-0.310628	-0.310628	1	0	0	0	0	0	0	0	-0.310628	-0.310628	0	0	-0.310628	0	0
501650	0.0009995	0.00433467	1	1	0	0	0	0	0	0	0	0	1	0	1	1	1	0	1	0	0	0	0	0	0	543	102	493	0	0	continuous	g/day	-0.0310044	-0.0310044	1	0	0	0	0	0	0	-0.0310044	0	-0.0310044	-0.0310044	0	-0.0310044	0	0
501650	0.0178399	0.0145382	1	1	0	0	0	0	0	0	0	0	1	0	1	0	1	0	1	0	0	0	0	0	0	544	102	493	0	0	continuous	g/day	-0.0310044	-0.0310044	0	0	0	0	0	0	0	-0.0310044	0	-0.0310044	-0.0310044	0	-0.0310044	0	0
[truncated: 10 more columns]

## Sheet: pred
ln_rr_outer_lower	ln_rr_inner_lower	ln_rr	ln_rr_inner_upper	ln_rr_outer_upper	risk	bprf
0	0	0	0	0	0	0
-0.0791869	-0.0430726	-0.0374848	-0.0355695	0.000544848	1.21212	-0.00586217
-0.155899	-0.0847988	-0.0737979	-0.0700271	0.00107266	2.42424	-0.0115411
-0.229738	-0.124963	-0.108751	-0.103195	0.00158072	3.63636	-0.0170074
-0.300288	-0.163337	-0.142148	-0.134885	0.00206614	4.84848	-0.0222302
-0.367115	-0.199687	-0.173782	-0.164902	0.00252594	6.06061	-0.0271773
-0.429774	-0.23377	-0.203443	-0.193048	0.00295707	7.27273	-0.031816
-0.487819	-0.265342	-0.23092	-0.219121	0.00335645	8.48485	-0.036113
-0.540807	-0.294164	-0.256003	-0.242922	0.00372104	9.69697	-0.0400357
-0.588311	-0.320003	-0.278489	-0.26426	0.00404789	10.9091	-0.0435523
-0.629925	-0.342639	-0.298189	-0.282952	0.00433422	12.1212	-0.0466331
-0.665283	-0.361871	-0.314926	-0.298834	0.00457749	13.3333	-0.0492506
-0.69406	-0.377524	-0.328548	-0.31176	0.0047755	14.5455	-0.0513809
-0.715989	-0.389452	-0.338929	-0.321611	0.00492638	15.7576	-0.0530043
-0.731228	-0.397741	-0.346143	-0.328456	0.00503123	16.9697	-0.0541325
-0.741489	-0.403322	-0.351	-0.333065	0.00510183	18.1818	-0.0548921
-0.748437	-0.407102	-0.354289	-0.336186	0.00514964	19.3939	-0.0554064
-0.752989	-0.409578	-0.356443	-0.338231	0.00518096	20.6061	-0.0557434
-0.755364	-0.41087	-0.357568	-0.339297	0.0051973	21.8182	-0.0559193
-0.756117	-0.411279	-0.357924	-0.339636	0.00520248	23.0303	-0.055975
-0.755793	-0.411103	-0.357771	-0.33949	0.00520025	24.2424	-0.055951
-0.754721	-0.41052	-0.357263	-0.339009	0.00519288	25.4545	-0.0558716
-0.753061	-0.409616	-0.356477	-0.338263	0.00518145	26.6667	-0.0557487
-0.750881	-0.408431	-0.355446	-0.337284	0.00516646	27.8788	-0.0555874
-0.748216	-0.406981	-0.354184	-0.336086	0.00514812	29.0909	-0.0553901
-0.745117	-0.405296	-0.352717	-0.334694	0.00512679	30.303	-0.0551606
-0.741667	-0.403419	-0.351084	-0.333145	0.00510306	31.5152	-0.0549053
-0.737888	-0.401364	-0.349295	-0.331447	0.00507706	32.7273	-0.0546255
-0.733824	-0.399153	-0.347371	-0.329622	0.0050491	33.9394	-0.0543247
-0.729492	-0.396797	-0.345321	-0.327676	0.00501929	35.1515	-0.054004
-0.724893	-0.394295	-0.343144	-0.32561	0.00498764	36.3636	-0.0536635
-0.720028	-0.391649	-0.340841	-0.323425	0.00495417	37.5758	-0.0533033
-0.714897	-0.388858	-0.338412	-0.32112	0.00491887	38.7879	-0.0529235
-0.709502	-0.385923	-0.335858	-0.318697	0.00488174	40	-0.0525241
-0.703843	-0.382845	-0.333179	-0.316155	0.00484281	41.2121	-0.0521052
-0.697923	-0.379625	-0.330377	-0.313496	0.00480207	42.4242	-0.0516669
-0.691742	-0.376263	-0.327451	-0.310719	0.00475954	43.6364	-0.0512093
-0.685302	-0.37276	-0.324402	-0.307826	0.00471524	44.8485	-0.0507326
-0.678605	-0.369118	-0.321232	-0.304818	0.00466916	46.0606	-0.0502368
-0.671654	-0.365337	-0.317942	-0.301696	0.00462133	47.2727	-0.0497222
-0.664451	-0.361418	-0.314532	-0.298461	0.00457177	48.4848	-0.049189
-0.656998	-0.357365	-0.311004	-0.295113	0.00452049	49.697	-0.0486372
-0.649299	-0.353177	-0.307359	-0.291654	0.00446751	50.9091	-0.0480673
-0.641355	-0.348856	-0.303599	-0.288086	0.00441286	52.1212	-0.0474792
-0.633172	-0.344405	-0.299725	-0.28441	0.00435655	53.3333	-0.0468734
-0.624751	-0.339824	-0.295739	-0.280628	0.00429861	54.5455	-0.04625
-0.616096	-0.335116	-0.291642	-0.27674	0.00423906	55.7576	-0.0456093
-0.607211	-0.330284	-0.287436	-0.272749	0.00417793	56.9697	-0.0449515
-0.5981	-0.325328	-0.283123	-0.268657	0.00411524	58.1818	-0.0442771
-0.588767	-0.320251	-0.278705	-0.264465	0.00405102	59.3939	-0.0435861
-0.579213	-0.315055	-0.274183	-0.260173	0.00398529	60.6061	-0.0428789
-0.569406	-0.30972	-0.26954	-0.255768	0.00391781	61.8182	-0.0421528
-0.559333	-0.304241	-0.264772	-0.251243	0.0038485	63.0303	-0.0414071
-0.548998	-0.298619	-0.25988	-0.246601	0.00377739	64.2424	-0.040642
-0.538405	-0.292858	-0.254866	-0.241843	0.00370451	65.4545	-0.0398579
-0.527559	-0.286958	-0.249732	-0.236971	0.00362988	66.6667	-0.039055
-0.516464	-0.280923	-0.244479	-0.231987	0.00355354	67.8788	-0.0382336
-0.505125	-0.274756	-0.239112	-0.226894	0.00347553	69.0909	-0.0373942
-0.493547	-0.268458	-0.233631	-0.221693	0.00339586	70.303	-0.036537
-0.481695	-0.262011	-0.228021	-0.21637	0.00331432	71.5152	-0.0356597
-0.469416	-0.255332	-0.222208	-0.210854	0.00322982	72.7273	-0.0347506
-0.456692	-0.248411	-0.216185	-0.205139	0.00314228	73.9394	-0.0338087
-0.443535	-0.241255	-0.209957	-0.199229	0.00305175	75.1515	-0.0328347
-0.429937	-0.233858	-0.20352	-0.193121	0.00295819	76.3636	-0.031828
-0.415829	-0.226184	-0.196841	-0.186784	0.00286112	77.5758	-0.0307836
-0.40114	-0.218194	-0.189888	-0.180186	0.00276006	78.7879	-0.0296962
-0.385852	-0.209879	-0.182651	-0.173319	0.00265487	80	-0.0285645
-0.369965	-0.201237	-0.175131	-0.166182	0.00254556	81.2121	-0.0273884
-0.353499	-0.192281	-0.167336	-0.158786	0.00243226	82.4242	-0.0261693
-0.336472	-0.183019	-0.159276	-0.151138	0.0023151	83.6364	-0.0249088
-0.318903	-0.173463	-0.15096	-0.143246	0.00219422	84.8485	-0.0236083
-0.300814	-0.163623	-0.142397	-0.135121	0.00206976	86.0606	-0.0222691
-0.282236	-0.153518	-0.133602	-0.126776	0.00194193	87.2727	-0.0208938
-0.263233	-0.143182	-0.124607	-0.11824	0.00181118	88.4848	-0.019487
-0.243897	-0.132664	-0.115454	-0.109554	0.00167814	89.697	-0.0180556
-0.224263	-0.121985	-0.10616	-0.100735	0.00154305	90.9091	-0.0166021
-0.204423	-0.111193	-0.0967679	-0.0918234	0.00140654	92.1212	-0.0151333
-0.184402	-0.100303	-0.0872907	-0.0828305	0.00126878	93.3333	-0.0136512
-0.164221	-0.0893255	-0.0777374	-0.0737653	0.00112992	94.5455	-0.0121572
-0.143942	-0.0782951	-0.0681379	-0.0646563	0.000990395	95.7576	-0.0106559
-0.123627	-0.0672453	-0.0585216	-0.0555314	0.00085062	96.9697	-0.00915206
-0.10333	-0.0562051	-0.0489137	-0.0464144	0.000710968	98.1818	-0.0076495
-0.0830676	-0.0451834	-0.0393218	-0.0373126	0.000571549	99.3939	-0.00614946
-0.0628631	-0.0341935	-0.0297576	-0.0282371	0.000432531	100.606	-0.00465372
-0.0427294	-0.0232421	-0.0202269	-0.0191934	0.000294001	101.818	-0.00316324
-0.0226825	-0.0123378	-0.0107373	-0.0101886	0.000156068	103.03	-0.00167918
-0.00278008	-0.00151218	-0.00131601	-0.00124877	1.91284e-05	104.242	-0.000205808
-0.000116665	0.00761632	0.00802644	0.00922292	0.0169559	105.455	0.00125524
-0.00025125	0.0164024	0.0172857	0.0198624	0.0365161	106.667	0.00270327
-0.000384572	0.0251062	0.0264581	0.0304021	0.0558929	107.879	0.00413772
-0.000516581	0.0337241	0.0355401	0.040838	0.0750787	109.091	0.00555804
-0.000647225	0.0422531	0.0445283	0.051166	0.0940663	110.303	0.00696368
-0.000776458	0.0506898	0.0534193	0.0613824	0.112849	111.515	0.00835413
-0.000904233	0.0590314	0.0622101	0.0714836	0.131419	112.727	0.0097289
-0.0010305	0.0672748	0.0708974	0.0814659	0.149771	113.939	0.0110875
-0.00115523	0.0754174	0.0794785	0.0913261	0.167899	115.152	0.0124295
-0.00127837	0.0834564	0.0879504	0.101061	0.185796	116.364	0.0137544
-0.00139989	0.0913893	0.0963104	0.110667	0.203456	117.576	0.0150618
-0.00151974	0.0992135	0.104556	0.120142	0.220875	118.788	0.0163513
-0.00163789	0.106927	0.112685	0.129482	0.238047	120	0.0176225
