# Supplementary material for: A burden of proof study on alcohol consumption and ischemic heart disease
Source: Nat Commun. 2024 May 14;15:4082. doi: 10.1038/s41467-024-47632-7 (PMC11094064; doi:10.1038/s41467-024-47632-7)
Supplement: Supplementary file 4 — Source Data [file 41467_2024_47632_MOESM4_ESM.zip › Alcohol_IHD_Source_Data_Files/figure4.xlsx]

## Sheet: data
study_id	ln_rr	ln_rr_se	alt_risk_lower	alt_risk_upper	ref_risk_lower	ref_risk_upper	cov_adjusted_1	cov_adjusted_2	cov_outcome_selfreport	percent_male	cov_older	cov_mortality	seq	rei_id	cause_id	bundle_id	bundle_version_id	risk_type	risk_unit	signal	re_signal	is_outlier	em_adjusted_1	em_adjusted_2	em_outcome_selfreport	em_older	em_mortality	ref_risk	alt_risk	ref_ln_rr	alt_ln_rr	residual	residual_sd
501650	-0.11314	0.0151387	26.1	26.1	0	0	0	0	0	1	1	1	0	102	493	0	0	continuous	g/day	-0.0718844	-0.0718844	0	0	0	0	-0.0718844	-0.0718844	0	26.1	0	-0.11314	-0.11314	0.348408
501650	-0.00521043	0.246866	5.2	5.2	0	0	0	0	0	0	1	1	1	102	493	0	0	continuous	g/day	-0.0161104	-0.0161104	0	0	0	0	-0.0161104	-0.0161104	0	5.2	0	-0.00521043	-0.00521043	0.258898
428498	0.0295588	0.0496909	2.71429	2.71429	0.571429	0.571429	0	1	0	1	1	0	2	102	493	0	0	continuous	g/day	-0.00660907	-0.0083603	0	0	-0.00660907	0	-0.00660907	0	0.571429	2.71429	-9.44026e-12	0.0295588	0.0295588	0.0640937
428498	0.076961	0.0331152	4.85714	4.85714	0.571429	0.571429	0	1	0	1	1	0	3	102	493	0	0	continuous	g/day	-0.0132851	-0.0150363	0	0	-0.0132851	0	-0.0132851	0	0.571429	4.85714	-9.44026e-12	0.076961	0.076961	0.079986
428498	-0.0618754	0.0405777	11.1429	11.1429	0.571429	0.571429	0	1	0	1	1	0	4	102	493	0	0	continuous	g/day	-0.0326424	-0.0343936	0	0	-0.0326424	0	-0.0326424	0	0.571429	11.1429	-9.44026e-12	-0.0618754	-0.0618754	0.171413
428498	0.0392207	0.0343927	18.5714	18.5714	0.571429	0.571429	0	1	0	1	1	0	5	102	493	0	0	continuous	g/day	-0.052923	-0.0546742	0	0	-0.052923	0	-0.052923	0	0.571429	18.5714	-9.44026e-12	0.0392207	0.0392207	0.266968
428498	0.0582689	0.0408073	36.4286	36.4286	0.571429	0.571429	0	1	0	1	1	0	6	102	493	0	0	continuous	g/day	-0.0917274	-0.0934786	0	0	-0.0917274	0	-0.0917274	0	0.571429	36.4286	-9.44026e-12	0.0582689	0.0582689	0.454479
501522	0.418708	0.201635	13	13	0	0	0	1	1	1	0	1	7	102	493	0	0	continuous	g/day	-0.0397891	-0.0397891	0	0	-0.0397891	-0.0397891	0	-0.0397891	0	13	0	0.418708	0.418709	0.278886
501522	-0.0130654	0.171376	13	13	0	0	0	1	1	1	0	1	8	102	493	0	0	continuous	g/day	-0.0397891	-0.0397891	0	0	-0.0397891	-0.0397891	0	-0.0397891	0	13	0	-0.0130654	-0.0130654	0.257857
501158	0.59341	0.135833	19.44	19.44	0	0	1	1	0	0	1	0	10	102	493	0	0	continuous	g/day	-0.0568196	-0.0568196	0	-0.0568196	-0.0568196	0	-0.0568196	0	0	19.44	0	0.59341	0.59341	0.306836

## Sheet: pred
ln_rr_outer_lower	ln_rr_inner_lower	ln_rr	ln_rr_inner_upper	ln_rr_outer_upper	risk	bprf
0	0	0	0	0	0	0
-0.0172881	-0.00082264	-0.00112715	0.00082264	0.0172881	0.367965	0.0145096
-0.034606	-0.0016467	-0.00225624	0.0016467	0.034606	0.735931	0.0290443
-0.0519538	-0.00247218	-0.00338728	0.00247218	0.0519538	1.1039	0.0436041
-0.0693317	-0.00329909	-0.00452027	0.00329909	0.0693317	1.47186	0.0581891
-0.0867395	-0.00412743	-0.00565523	0.00412743	0.0867395	1.83983	0.0727992
-0.104177	-0.0049572	-0.00679215	0.0049572	0.104177	2.20779	0.0874347
-0.121646	-0.00578841	-0.00793103	0.00578841	0.121646	2.57576	0.102095
-0.139144	-0.00662106	-0.00907189	0.00662106	0.139144	2.94372	0.116782
-0.156673	-0.00745515	-0.0102147	0.00745515	0.156673	3.31169	0.131493
-0.174232	-0.00829068	-0.0113595	0.00829068	0.174232	3.67965	0.14623
-0.191821	-0.00912767	-0.0125063	0.00912767	0.191821	4.04762	0.160993
-0.209441	-0.0099661	-0.0136551	0.0099661	0.209441	4.41558	0.175781
-0.227092	-0.010806	-0.0148059	0.010806	0.227092	4.78355	0.190595
-0.244769	-0.0116472	-0.0159584	0.0116472	0.244769	5.15152	0.205431
-0.262457	-0.0124888	-0.0171116	0.0124888	0.262457	5.51948	0.220276
-0.280139	-0.0133302	-0.0182644	0.0133302	0.280139	5.88745	0.235116
-0.297791	-0.0141701	-0.0194153	0.0141701	0.297791	6.25541	0.249931
-0.315403	-0.0150082	-0.0205636	0.0150082	0.315403	6.62338	0.264713
-0.332994	-0.0158452	-0.0217105	0.0158452	0.332994	6.99134	0.279477
-0.350552	-0.0166807	-0.0228552	0.0166807	0.350552	7.35931	0.294213
-0.368072	-0.0175144	-0.0239975	0.0175144	0.368072	7.72727	0.308917
-0.385543	-0.0183458	-0.0251366	0.0183458	0.385543	8.09524	0.323581
-0.402958	-0.0191745	-0.026272	0.0191745	0.402958	8.4632	0.338197
-0.420315	-0.0200003	-0.0274036	0.0200003	0.420315	8.83117	0.352764
-0.437618	-0.0208237	-0.0285318	0.0208237	0.437618	9.19913	0.367287
-0.454846	-0.0216435	-0.029655	0.0216435	0.454846	9.5671	0.381746
-0.471987	-0.0224591	-0.0307726	0.0224591	0.471987	9.93506	0.396132
-0.489034	-0.0232703	-0.031884	0.0232703	0.489034	10.303	0.410439
-0.505977	-0.0240765	-0.0329886	0.0240765	0.505977	10.671	0.42466
-0.522801	-0.0248771	-0.0340855	0.0248771	0.522801	11.039	0.438779
-0.539485	-0.025671	-0.0351733	0.025671	0.539485	11.4069	0.452782
-0.556041	-0.0264588	-0.0362527	0.0264588	0.556041	11.7749	0.466677
-0.57248	-0.027241	-0.0373245	0.027241	0.57248	12.1429	0.480474
-0.588802	-0.0280177	-0.0383886	0.0280177	0.588802	12.5108	0.494173
-0.604984	-0.0287877	-0.0394437	0.0287877	0.604984	12.8788	0.507755
-0.621026	-0.0295511	-0.0404896	0.0295511	0.621026	13.2468	0.521219
-0.636953	-0.0303089	-0.041528	0.0303089	0.636953	13.6147	0.534586
-0.652764	-0.0310613	-0.0425588	0.0310613	0.652764	13.9827	0.547856
-0.668448	-0.0318076	-0.0435814	0.0318076	0.668448	14.3506	0.561019
-0.683999	-0.0325475	-0.0445952	0.0325475	0.683999	14.7186	0.57407
-0.699409	-0.0332808	-0.0456	0.0332808	0.699409	15.0866	0.587004
-0.714679	-0.0340074	-0.0465955	0.0340074	0.714679	15.4545	0.59982
-0.729809	-0.0347274	-0.047582	0.0347274	0.729809	15.8225	0.612519
-0.744802	-0.0354408	-0.0485595	0.0354408	0.744802	16.1905	0.625101
-0.759657	-0.0361477	-0.049528	0.0361477	0.759657	16.5584	0.63757
-0.774378	-0.0368482	-0.0504878	0.0368482	0.774378	16.9264	0.649924
-0.788965	-0.0375423	-0.0514388	0.0375423	0.788965	17.2944	0.662167
-0.803421	-0.0382302	-0.0523813	0.0382302	0.803421	17.6623	0.6743
-0.817748	-0.0389119	-0.0533154	0.0389119	0.817748	18.0303	0.686324
-0.831949	-0.0395876	-0.0542413	0.0395876	0.831949	18.3983	0.698243
-0.846026	-0.0402575	-0.0551591	0.0402575	0.846026	18.7662	0.710058
-0.859984	-0.0409217	-0.0560691	0.0409217	0.859984	19.1342	0.721772
-0.873825	-0.0415803	-0.0569715	0.0415803	0.873825	19.5022	0.733389
-0.887553	-0.0422335	-0.0578665	0.0422335	0.887553	19.8701	0.744911
-0.901173	-0.0428816	-0.0587545	0.0428816	0.901173	20.2381	0.756341
-0.914689	-0.0435247	-0.0596357	0.0435247	0.914689	20.6061	0.767685
-0.928105	-0.0441632	-0.0605105	0.0441632	0.928105	20.974	0.778946
-0.941429	-0.0447971	-0.0613791	0.0447971	0.941429	21.342	0.790128
-0.95466	-0.0454267	-0.0622418	0.0454267	0.95466	21.71	0.801232
-0.967782	-0.0460511	-0.0630973	0.0460511	0.967782	22.0779	0.812245
-0.980795	-0.0466704	-0.0639457	0.0466704	0.980795	22.4459	0.823167
-0.993707	-0.0472848	-0.0647875	0.0472848	0.993707	22.8139	0.834004
-1.00652	-0.0478942	-0.0656226	0.0478942	1.00652	23.1818	0.844754
-1.01921	-0.0484981	-0.06645	0.0484981	1.01921	23.5498	0.855405
-1.03176	-0.0490955	-0.0672685	0.0490955	1.03176	23.9177	0.865942
-1.04415	-0.049685	-0.0680762	0.049685	1.04415	24.2857	0.876339
-1.05637	-0.0502664	-0.0688728	0.0502664	1.05637	24.6537	0.886593
-1.06839	-0.0508385	-0.0696567	0.0508385	1.06839	25.0216	0.896684
-1.08022	-0.0514012	-0.0704277	0.0514012	1.08022	25.3896	0.906609
-1.09186	-0.0519553	-0.0711869	0.0519553	1.09186	25.7576	0.916382
-1.10335	-0.0525021	-0.0719361	0.0525021	1.10335	26.1255	0.926026
-1.11471	-0.0530424	-0.0726764	0.0530424	1.11471	26.4935	0.935557
-1.12594	-0.053577	-0.0734089	0.053577	1.12594	26.8615	0.944986
-1.13707	-0.0541067	-0.0741346	0.0541067	1.13707	27.2294	0.954328
-1.14811	-0.0546317	-0.0748541	0.0546317	1.14811	27.5974	0.963589
-1.15906	-0.0551529	-0.0755682	0.0551529	1.15906	27.9654	0.972782
-1.16994	-0.0556708	-0.0762777	0.0556708	1.16994	28.3333	0.981916
-1.18076	-0.0561857	-0.0769832	0.0561857	1.18076	28.7013	0.990998
-1.19155	-0.056699	-0.0776865	0.056699	1.19155	29.0693	1.00005
-1.20232	-0.0572115	-0.0783887	0.0572115	1.20232	29.4372	1.00909
-1.2131	-0.0577244	-0.0790915	0.0577244	1.2131	29.8052	1.01814
-1.22391	-0.0582387	-0.0797961	0.0582387	1.22391	30.1732	1.02721
-1.23477	-0.0587555	-0.0805042	0.0587555	1.23477	30.5411	1.03632
-1.2457	-0.0592759	-0.0812172	0.0592759	1.2457	30.9091	1.0455
-1.25673	-0.0598004	-0.081936	0.0598004	1.25673	31.2771	1.05475
-1.26787	-0.0603306	-0.0826624	0.0603306	1.26787	31.645	1.06411
-1.27915	-0.0608674	-0.0833979	0.0608674	1.27915	32.013	1.07357
-1.29061	-0.0614125	-0.0841448	0.0614125	1.29061	32.381	1.08319
-1.30228	-0.0619677	-0.0849055	0.0619677	1.30228	32.7489	1.09298
-1.31417	-0.062534	-0.0856813	0.062534	1.31417	33.1169	1.10297
-1.32631	-0.0631117	-0.0864729	0.0631116	1.32631	33.4848	1.11316
-1.33871	-0.0637014	-0.0872809	0.0637014	1.33871	33.8528	1.12356
-1.35137	-0.0643037	-0.0881062	0.0643037	1.35137	34.2208	1.13418
-1.3643	-0.0649193	-0.0889497	0.0649193	1.3643	34.5887	1.14504
-1.37754	-0.065549	-0.0898124	0.065549	1.37754	34.9567	1.15615
-1.39108	-0.0661934	-0.0906954	0.0661934	1.39108	35.3247	1.16751
-1.40495	-0.0668535	-0.0915998	0.0668535	1.40495	35.6926	1.17916
-1.41917	-0.0675303	-0.0925271	0.0675303	1.41917	36.0606	1.19109
-1.43377	-0.0682248	-0.0934786	0.0682248	1.43377	36.4286	1.20334
