# Supplementary material for: A burden of proof study on alcohol consumption and ischemic heart disease
Source: Nat Commun. 2024 May 14;15:4082. doi: 10.1038/s41467-024-47632-7 (PMC11094064; doi:10.1038/s41467-024-47632-7)
Supplement: Supplementary file 4 — Source Data [file 41467_2024_47632_MOESM4_ESM.zip › Alcohol_IHD_Source_Data_Files/figureS7.xlsx]

## Sheet: data
study_id	ln_rr	ln_rr_se	alt_risk_lower	alt_risk_upper	ref_risk_lower	ref_risk_upper	cov_rep_geography	cov_outcome_selfreport	cov_sick_quitters	cov_non_drinker	percent_male	cov_older	cov_mortality	cov_bmi	cov_ihd	cov_mi	seq	rei_id	cause_id	bundle_id	bundle_version_id	risk_type	risk_unit	signal	re_signal	is_outlier	em_rep_geography	em_outcome_selfreport	em_sick_quitters	em_non_drinker	em_older	em_mortality	em_bmi	em_ihd	em_mi	ref_risk	alt_risk	ref_ln_rr	alt_ln_rr	residual	residual_sd
428498	0	0.0255315	1.42857e-05	20	1.42857e-08	0.0142857	0	1	1	1	1	1	0	0	0	1	0	102	493	0	0	continuous	g/day	-0.0304274	-0.0304662	0	0	-0.0304274	-0.0304274	-0.0304274	-0.0304274	0	0	0	-0.0304274	0.00714286	10	-3.26241e-05	-3.26241e-05	0.0255599	0.0883602
428498	0.0295588	0.0297543	20	39.8571	1.42857e-08	0.0142857	0	1	1	1	1	1	0	0	0	1	1	102	493	0	0	continuous	g/day	0.00366828	0.00362945	0	0	0.00366828	0.00366828	0.00366828	0.00366828	0	0	0	0.00366828	0.00714286	29.9286	-3.26241e-05	0.0295262	0.0264773	0.0314145
428498	0.10436	0.0368353	40	59.8571	1.42857e-08	0.0142857	0	1	1	1	1	1	0	0	0	1	2	102	493	0	0	continuous	g/day	0.0855215	0.0854827	0	0	0.0855215	0.0855215	0.0855215	0.0855215	0	0	0	0.0855215	0.00714286	49.9286	-3.26241e-05	0.104327	0.0325194	0.240189
428498	0.122218	0.040722	60	90	1.42857e-08	0.0142857	0	1	1	1	1	1	0	0	0	1	3	102	493	0	0	continuous	g/day	0.108303	0.108264	0	0	0.108303	0.108303	0.108303	0.108303	0	0	0	0.108303	0.00714286	75	-3.26241e-05	0.122185	0.03124	0.303347
428498	0.10436	0.0667273	20	39.8571	0	20	1	0	0	0	1	1	0	0	1	0	4	102	493	0	0	continuous	g/day	0.0340956	0.00362945	0	0.0340956	0	0	0	0.0340956	0	0	0.0340956	0	10	29.9286	-0.0308886	0.0734714	0.0757187	0.0674839
428498	0.173953	0.0851121	40	59.8571	0	20	1	0	0	0	1	1	0	0	1	0	5	102	493	0	0	continuous	g/day	0.115949	0.0854827	0	0.115949	0	0	0	0.115949	0	0	0.115949	0	10	49.9286	-0.0308886	0.143065	0.0765528	0.252147
428498	0.131028	0.0933939	60	90	0	20	1	0	0	0	1	1	0	0	1	0	6	102	493	0	0	continuous	g/day	0.13873	0.108264	0	0.13873	0	0	0	0.13873	0	0	0.13873	0	10	75	-0.0308886	0.10014	0.0144907	0.314775
428498	0.173953	0.202582	10	15	0	10	1	0	0	0	0	1	0	0	1	0	7	102	493	0	0	continuous	g/day	-0.0184909	-0.0398152	0	-0.0184909	0	0	0	-0.0184909	0	0	-0.0184909	0	5	12.5	-0.0192219	0.154731	0.189486	0.230783
428498	0.0295588	0.0297543	20	39.8571	0	20	1	0	0	0	1	1	0	0	0	1	8	102	493	0	0	continuous	g/day	0.0340956	0.00362945	0	0.0340956	0	0	0	0.0340956	0	0	0	0.0340956	10	29.9286	-0.0308886	-0.00132977	0.000917452	0.0314145
428498	0.10436	0.0368353	40	59.8571	0	20	1	0	0	0	1	1	0	0	0	1	9	102	493	0	0	continuous	g/day	0.115949	0.0854827	0	0.115949	0	0	0	0.115949	0	0	0	0.115949	10	49.9286	-0.0308886	0.0734714	0.0069595	0.240189
428498	0.122218	0.040722	60	90	0	20	1	0	0	0	1	1	0	0	0	1	10	102	493	0	0	continuous	g/day	0.13873	0.108264	0	0.13873	0	0	0	0.13873	0	0	0	0.13873	10	75	-0.0308886	0.0913291	0.00568011	0.303347
428498	-0.174353	0.0663987	10	15	0	10	1	0	0	0	0	1	0	0	0	1	11	102	493	0	0	continuous	g/day	-0.0184909	-0.0398152	0	-0.0184909	0	0	0	-0.0184909	0	0	0	-0.0184909	5	12.5	-0.0192219	-0.193575	-0.158821	0.128957
501158	-0.116534	0.0313929	0	10	0	0	0	1	1	1	0.462	1	0	1	0	1	16	102	493	0	0	continuous	g/day	-0.0213243	-0.0213243	0	0	-0.0213243	-0.0213243	-0.0213243	-0.0213243	0	-0.0213243	0	-0.0213243	0	5	0	-0.116534	-0.0986208	0.0670159
501158	-0.198451	0.0340641	10	20	0	0	0	1	1	1	0.462	1	0	1	0	1	17	102	493	0	0	continuous	g/day	-0.0396925	-0.0396925	1	0	-0.0396925	-0.0396925	-0.0396925	-0.0396925	0	-0.0396925	0	-0.0396925	0	15	0	-0.198451	-0.165108	0.115353
501158	-0.210721	0.044202	20	30	0	0	0	1	1	1	0.462	1	0	1	0	1	18	102	493	0	0	continuous	g/day	-0.0205679	-0.0205679	0	0	-0.0205679	-0.0205679	-0.0205679	-0.0205679	0	-0.0205679	0	-0.0205679	0	25	0	-0.210721	-0.193443	0.0722159
501158	-0.162519	0.0421122	30	45	0	0	0	1	1	1	0.462	1	0	1	0	1	19	102	493	0	0	continuous	g/day	0.0402632	0.0402632	1	0	0.0402632	0.0402632	0.0402632	0.0402632	0	0.0402632	0	0.0402632	0	37.5	0	-0.162519	-0.196341	0.119462
501522	0	0.0409037	13	13	0	0	0	0	1	1	1	0	1	0	0	1	20	102	493	0	0	continuous	g/day	-0.0406156	-0.0406156	0	0	0	-0.0406156	-0.0406156	0	-0.0406156	0	0	-0.0406156	0	13	0	0	0.0341183	0.119961
501522	-0.0100503	0.0361353	13	13	0	0	0	0	1	1	1	0	1	0	0	1	21	102	493	0	0	continuous	g/day	-0.0406156	-0.0406156	0	0	0	-0.0406156	-0.0406156	0	-0.0406156	0	0	-0.0406156	0	13	0	-0.0100503	0.024068	0.11842
501650	0.0009995	0.00433467	1	1	0	0	0	1	0	1	1	1	1	0	0	1	22	102	493	0	0	continuous	g/day	-0.00526949	-0.00526949	0	0	-0.00526949	0	-0.00526949	-0.00526949	-0.00526949	0	0	-0.00526949	0	1	0	0.0009995	0.00542603	0.0152596
501650	0.0178399	0.0145382	1	1	0	0	0	1	0	1	0	1	1	0	0	1	23	102	493	0	0	continuous	g/day	-0.00526949	-0.00526949	0	0	-0.00526949	0	-0.00526949	-0.00526949	-0.00526949	0	0	-0.00526949	0	1	0	0.0178399	0.0222664	0.0206259

## Sheet: pred
ln_rr_outer_lower	ln_rr_inner_lower	ln_rr	ln_rr_inner_upper	ln_rr_outer_upper	risk	bprf
0	0	0	0	0	0	0
-0.0456353	-0.00633445	-0.00480447	-0.00173735	0.0375635	0.909091	0.0308779
-0.0885944	-0.0122974	-0.00932719	-0.00337281	0.0729241	1.81818	0.059945
-0.128839	-0.0178837	-0.0135642	-0.00490495	0.106051	2.72727	0.0871757
-0.166335	-0.0230882	-0.0175117	-0.0063324	0.136914	3.63636	0.112546
-0.201046	-0.0279064	-0.0211661	-0.00765388	0.165486	4.54545	0.136033
-0.232943	-0.0323339	-0.0245242	-0.0088682	0.191741	5.45455	0.157614
-0.261995	-0.0363665	-0.0275828	-0.00997423	0.215655	6.36364	0.177272
-0.288177	-0.0400007	-0.0303392	-0.010971	0.237205	7.27273	0.194987
-0.311464	-0.043233	-0.0327908	-0.0118575	0.256373	8.18182	0.210743
-0.331833	-0.0460605	-0.0349353	-0.012633	0.27314	9.09091	0.224526
-0.349268	-0.0484804	-0.0367708	-0.0132967	0.287491	10	0.236322
-0.36375	-0.0504907	-0.0382955	-0.013848	0.299411	10.9091	0.246121
-0.375267	-0.0520893	-0.039508	-0.0142865	0.308891	11.8182	0.253914
-0.383807	-0.0532747	-0.0404071	-0.0146116	0.315921	12.7273	0.259693
-0.389364	-0.054046	-0.0409921	-0.0148232	0.320495	13.6364	0.263452
-0.391931	-0.0544024	-0.0412624	-0.0149209	0.322608	14.5455	0.26519
-0.391507	-0.0543435	-0.0412178	-0.0149048	0.322259	15.4545	0.264903
-0.388093	-0.0538696	-0.0408583	-0.0147748	0.319448	16.3636	0.262592
-0.381691	-0.052981	-0.0401844	-0.0145311	0.314179	17.2727	0.258261
-0.372309	-0.0516788	-0.0391966	-0.0141739	0.306457	18.1818	0.251913
-0.359956	-0.0499641	-0.0378961	-0.0137036	0.296289	19.0909	0.243555
-0.344645	-0.0478388	-0.0362842	-0.0131207	0.283686	20	0.233195
-0.326398	-0.045306	-0.0343631	-0.0124261	0.268666	20.9091	0.220848
-0.305251	-0.0423707	-0.0321368	-0.011621	0.251259	21.8182	0.20654
-0.281252	-0.0390394	-0.0296101	-0.0107073	0.231505	22.7273	0.190301
-0.25444	-0.0353178	-0.0267874	-0.00968658	0.209435	23.6364	0.17216
-0.224902	-0.0312178	-0.0236777	-0.00856209	0.185123	24.5455	0.152174
-0.192683	-0.0267455	-0.0202856	-0.00733548	0.158602	25.4545	0.130373
-0.157841	-0.0219092	-0.0166174	-0.00600903	0.129922	26.3636	0.106798
-0.120452	-0.0167195	-0.0126812	-0.00458564	0.099147	27.2727	0.0815006
-0.0807718	-0.0112116	-0.00850363	-0.003075	0.0664852	28.1818	0.054652
-0.0389632	-0.00540832	-0.00410204	-0.00148334	0.0320715	29.0909	0.0263634
-0.00400567	0.000185266	0.000512336	0.000675489	0.00486643	30	-0.00329274
-0.0416146	0.00192472	0.00532262	0.00701761	0.050557	30.9091	-0.034208
-0.0804485	0.00372082	0.0102896	0.0135663	0.0977356	31.8182	-0.0661301
-0.120099	0.0055547	0.015361	0.0202527	0.145907	32.7273	-0.0987238
-0.160264	0.00741235	0.0204982	0.0270258	0.194702	33.6364	-0.13174
-0.200597	0.00927778	0.0256569	0.0338273	0.243702	34.5455	-0.164894
-0.240427	0.01112	0.0307513	0.040544	0.292091	35.4545	-0.197636
-0.279497	0.012927	0.0357485	0.0471325	0.339557	36.3636	-0.229752
-0.31717	0.0146694	0.0405669	0.0534853	0.385324	37.2727	-0.260719
-0.353336	0.0163421	0.0451926	0.0595841	0.429262	38.1818	-0.290448
-0.388017	0.0179461	0.0496284	0.0654325	0.471395	39.0909	-0.318957
-0.421232	0.0194824	0.0538768	0.0710338	0.511749	40	-0.346261
-0.453002	0.0209517	0.0579401	0.0763911	0.550344	40.9091	-0.372376
-0.483342	0.022355	0.0618207	0.0815075	0.587204	41.8182	-0.397316
-0.51227	0.023693	0.0655207	0.0863857	0.622349	42.7273	-0.421095
-0.539801	0.0249663	0.0690421	0.0910284	0.655796	43.6364	-0.443727
-0.565951	0.0261758	0.0723866	0.0954381	0.687565	44.5455	-0.465222
-0.590732	0.0273219	0.0755562	0.099617	0.717671	45.4545	-0.485593
-0.614158	0.0284054	0.0785525	0.103567	0.746131	46.3636	-0.504849
-0.636241	0.0294267	0.0813769	0.107291	0.772959	47.2727	-0.523002
-0.656992	0.0303865	0.084031	0.110791	0.798169	48.1818	-0.540059
-0.67642	0.0312851	0.086516	0.114067	0.821772	49.0909	-0.55603
-0.694537	0.032123	0.0888331	0.117122	0.843781	50	-0.570922
-0.711349	0.0329006	0.0909835	0.119957	0.864207	50.9091	-0.584742
-0.726866	0.0336182	0.0929682	0.122574	0.883058	51.8182	-0.597497
-0.741095	0.0342763	0.094788	0.124973	0.900344	52.7273	-0.609193
-0.754041	0.0348751	0.0964439	0.127156	0.916073	53.6364	-0.619836
-0.765711	0.0354149	0.0979366	0.129124	0.930251	54.5455	-0.629429
-0.776142	0.0358973	0.0992707	0.130883	0.942923	55.4545	-0.638003
-0.785484	0.0363294	0.100466	0.132459	0.954272	56.3636	-0.645682
-0.7939	0.0367186	0.101542	0.133878	0.964497	57.2727	-0.652601
-0.801477	0.0370691	0.102511	0.135156	0.973702	58.1818	-0.658829
-0.808228	0.0373813	0.103374	0.136294	0.981903	59.0909	-0.664378
-0.814155	0.0376554	0.104133	0.137294	0.989104	60	-0.66925
-0.819278	0.0378924	0.104788	0.138157	0.995327	60.9091	-0.673461
-0.823682	0.0380961	0.105351	0.1389	1.00068	61.8182	-0.677082
-0.82751	0.0382731	0.105841	0.139546	1.00533	62.7273	-0.680228
-0.830953	0.0384323	0.106281	0.140126	1.00951	63.6364	-0.683058
-0.834045	0.0385753	0.106677	0.140648	1.01327	64.5455	-0.6856
-0.836821	0.0387038	0.107032	0.141116	1.01664	65.4545	-0.687882
-0.839287	0.0388178	0.107347	0.141532	1.01964	66.3636	-0.689909
-0.841472	0.0389189	0.107627	0.1419	1.02229	67.2727	-0.691706
-0.843389	0.0390076	0.107872	0.142223	1.02462	68.1818	-0.693282
-0.845053	0.0390845	0.108085	0.142504	1.02664	69.0909	-0.694649
-0.846522	0.0391524	0.108272	0.142752	1.02843	70	-0.695856
-0.847803	0.0392117	0.108436	0.142968	1.02998	70.9091	-0.69691
-0.848899	0.0392624	0.108577	0.143153	1.03131	71.8182	-0.697811
-0.84985	0.0393064	0.108698	0.143313	1.03247	72.7273	-0.698592
-0.850674	0.0393445	0.108804	0.143452	1.03347	73.6364	-0.69927
-0.851373	0.0393768	0.108893	0.14357	1.03432	74.5455	-0.699844
-0.85195	0.0394035	0.108967	0.143667	1.03502	75.4545	-0.700319
-0.852418	0.0394251	0.109027	0.143746	1.03559	76.3636	-0.700703
-0.85278	0.0394419	0.109073	0.143807	1.03603	77.2727	-0.701001
-0.853042	0.039454	0.109106	0.143851	1.03635	78.1818	-0.701216
-0.853244	0.0394633	0.109132	0.143885	1.03659	79.0909	-0.701382
-0.853424	0.0394717	0.109155	0.143916	1.03681	80	-0.70153
-0.8536	0.0394798	0.109178	0.143945	1.03702	80.9091	-0.701675
-0.853775	0.0394879	0.1092	0.143975	1.03724	81.8182	-0.701819
-0.853951	0.039496	0.109223	0.144004	1.03745	82.7273	-0.701963
-0.854126	0.0395041	0.109245	0.144034	1.03766	83.6364	-0.702107
-0.854301	0.0395122	0.109267	0.144063	1.03788	84.5455	-0.702251
-0.854476	0.0395203	0.10929	0.144093	1.03809	85.4545	-0.702395
-0.854651	0.0395284	0.109312	0.144122	1.0383	86.3636	-0.702539
-0.854826	0.0395365	0.109335	0.144152	1.03851	87.2727	-0.702682
-0.855001	0.0395446	0.109357	0.144181	1.03873	88.1818	-0.702826
-0.855175	0.0395527	0.109379	0.144211	1.03894	89.0909	-0.70297
-0.85535	0.0395607	0.109402	0.14424	1.03915	90	-0.703113
