# Supplementary material for: A burden of proof study on alcohol consumption and ischemic heart disease
Source: Nat Commun. 2024 May 14;15:4082. doi: 10.1038/s41467-024-47632-7 (PMC11094064; doi:10.1038/s41467-024-47632-7)
Supplement: Supplementary file 4 — Source Data [file 41467_2024_47632_MOESM4_ESM.zip › Alcohol_IHD_Source_Data_Files/figureS4a_S5j.xlsx]

## Sheet: data
study_id	ln_rr	ln_rr_se	alt_risk_lower	alt_risk_upper	ref_risk_lower	ref_risk_upper	cov_adjusted_1	cov_adjusted_2	cov_adjusted_3	cov_rep_prevalent_disease	cov_rep_geography	cov_exposure_study	cov_outcome_selfreport	cov_sick_quitters	cov_non_drinker	percent_male	cov_older	cov_incidence	cov_mortality	cov_bmi	cov_blood_pressure	cov_cholesterol	seq	rei_id	cause_id	bundle_id	bundle_version_id	risk_type	risk_unit	signal	re_signal	is_outlier	em_adjusted_1	em_adjusted_2	em_adjusted_4	em_rep_prevalent_disease	em_rep_geography	em_exposure_study	em_outcome_selfreport	em_sick_quitters	em_non_drinker	em_older	em_incidence	em_mortality	em_bmi	em_blood_pressure	em_cholesterol	ref_risk	alt_risk
298264	-0.314711	0.213859	8	15	1	7	0	0	1	1	0	1	0	0	0	0.24	1	1	0	0	0	0	0	102	493	0	0	continuous	g/day	-0.226373	-0.412333	0	0	0	-0.226373	-0.226373	0	-0.226373	0	0	0	-0.226373	-0.226373	0	0	0	0	4	11.5
298264	-0.139262	0.207845	16	24	1	7	0	0	1	1	0	1	0	0	0	0.24	1	1	0	0	0	0	1	102	493	0	0	continuous	g/day	-0.245295	-0.431254	0	0	0	-0.245295	-0.245295	0	-0.245295	0	0	0	-0.245295	-0.245295	0	0	0	0	4	20
298266	0	0.256511	1.28571	19.2857	0	1.28571	0	0	0	1	1	0	0	0	0	1	1	1	0	1	0	0	2	102	493	0	0	continuous	g/day	-0.306318	-0.338708	0	0	0	0	-0.306318	-0.306318	0	0	0	0	-0.306318	-0.306318	0	-0.306318	0	0	0.642857	10.2857
298266	-0.328504	0.273959	20.5714	54	0	1.28571	0	0	0	1	1	0	0	0	0	1	1	1	0	1	0	0	3	102	493	0	0	continuous	g/day	-0.339439	-0.371829	0	0	0	0	-0.339439	-0.339439	0	0	0	0	-0.339439	-0.339439	0	-0.339439	0	0	0.642857	37.2857
298266	-0.18633	0.344798	54	81	0	1.28571	0	0	0	1	1	0	0	0	0	1	1	1	0	1	0	0	4	102	493	0	0	continuous	g/day	-0.279176	-0.311567	0	0	0	0	-0.279176	-0.279176	0	0	0	0	-0.279176	-0.279176	0	-0.279176	0	0	0.642857	67.5
298266	0.0304592	0.434885	0	1.28571	0	0	0	0	0	1	1	0	0	0	1	1	1	1	0	1	0	0	5	102	493	0	0	continuous	g/day	-0.0323906	-0.0323906	0	0	0	0	-0.0323906	-0.0323906	0	0	0	-0.0323906	-0.0323906	-0.0323906	0	-0.0323906	0	0	0	0.642857
298281	-0.210721	0.0281995	5	15	0	0	1	1	1	1	0	0	0	1	1	0	1	1	0	0	0	0	6	102	493	0	0	continuous	g/day	-0.374735	-0.374735	1	-0.374735	-0.374735	-0.374735	-0.374735	0	0	0	-0.374735	-0.374735	-0.374735	-0.374735	0	0	0	0	0	10
298281	-0.274437	0.0403633	15	25	0	0	1	1	1	1	0	0	0	1	1	0	1	1	0	0	0	0	7	102	493	0	0	continuous	g/day	-0.430685	-0.430685	0	-0.430685	-0.430685	-0.430685	-0.430685	0	0	0	-0.430685	-0.430685	-0.430685	-0.430685	0	0	0	0	0	20
298281	-0.562119	0.0798144	25	35	0	0	1	1	1	1	0	0	0	1	1	0	1	1	0	0	0	0	8	102	493	0	0	continuous	g/day	-0.393202	-0.393202	0	-0.393202	-0.393202	-0.393202	-0.393202	0	0	0	-0.393202	-0.393202	-0.393202	-0.393202	0	0	0	0	0	30
298281	-0.314711	0.09057	35	45	0	0	1	1	1	1	0	0	0	1	1	0	1	1	0	0	0	0	9	102	493	0	0	continuous	g/day	-0.361138	-0.361138	0	-0.361138	-0.361138	-0.361138	-0.361138	0	0	0	-0.361138	-0.361138	-0.361138	-0.361138	0	0	0	0	0	40
298281	-0.653926	0.190616	45	55	0	0	1	1	1	1	0	0	0	1	1	0	1	1	0	0	0	0	10	102	493	0	0	continuous	g/day	-0.336629	-0.336629	0	-0.336629	-0.336629	-0.336629	-0.336629	0	0	0	-0.336629	-0.336629	-0.336629	-0.336629	0	0	0	0	0	50
298281	-0.544727	0.117811	55	90	0	0	1	1	1	1	0	0	0	1	1	0	1	1	0	0	0	0	11	102	493	0	0	continuous	g/day	-0.308462	-0.308462	0	-0.308462	-0.308462	-0.308462	-0.308462	0	0	0	-0.308462	-0.308462	-0.308462	-0.308462	0	0	0	0	0	72.5
298331	-1.13943	0.233748	0.142857	21.2857	0	0	0	0	0	1	0	0	0	1	0	1	1	1	0	1	1	0	12	102	493	0	0	continuous	g/day	-0.32796	-0.32796	1	0	0	0	-0.32796	0	0	0	-0.32796	0	-0.32796	-0.32796	0	-0.32796	-0.32796	0	0	10.7143
298331	-1.46968	0.247924	21.4286	42.7143	0	0	0	0	0	1	0	0	0	1	0	1	1	1	0	1	1	0	13	102	493	0	0	continuous	g/day	-0.386855	-0.386855	1	0	0	0	-0.386855	0	0	0	-0.386855	0	-0.386855	-0.386855	0	-0.386855	-0.386855	0	0	32.0714
298331	-0.916291	0.250212	42.8571	64.1429	0	0	0	0	0	1	0	0	0	1	0	1	1	1	0	1	1	0	14	102	493	0	0	continuous	g/day	-0.330617	-0.330617	0	0	0	0	-0.330617	0	0	0	-0.330617	0	-0.330617	-0.330617	0	-0.330617	-0.330617	0	0	53.5
298331	-1.42712	0.348276	64.2857	96.4286	0	0	0	0	0	1	0	0	0	1	0	1	1	1	0	1	1	0	15	102	493	0	0	continuous	g/day	-0.303303	-0.303303	1	0	0	0	-0.303303	0	0	0	-0.303303	0	-0.303303	-0.303303	0	-0.303303	-0.303303	0	0	80.3571
309600	-0.510826	0.0465106	1	14	0	0	1	1	1	1	0	0	0	1	1	0	0	0	1	0	0	0	16	102	493	0	0	continuous	g/day	-0.293407	-0.293407	1	-0.293407	-0.293407	-0.293407	-0.293407	0	0	0	-0.293407	-0.293407	0	0	-0.293407	0	0	0	0	7.5
309600	-0.755023	0.119036	15	22.5	0	0	1	1	1	1	0	0	0	1	1	0	0	0	1	0	0	0	17	102	493	0	0	continuous	g/day	-0.435248	-0.435248	0	-0.435248	-0.435248	-0.435248	-0.435248	0	0	0	-0.435248	-0.435248	0	0	-0.435248	0	0	0	0	18.75
309661	-0.430783	0.234989	0	5	0	0	0	1	1	1	1	0	0	1	0	1	1	0	0	0	0	1	18	102	493	0	0	continuous	g/day	-0.119425	-0.119425	0	0	-0.119425	-0.119425	-0.119425	-0.119425	0	0	-0.119425	0	-0.119425	0	0	0	0	-0.119425	0	2.5
309661	-0.71335	0.217284	5	30	0	0	0	1	1	1	1	0	0	1	0	1	1	0	0	0	0	0	19	102	493	0	0	continuous	g/day	-0.402201	-0.402201	0	0	-0.402201	-0.402201	-0.402201	-0.402201	0	0	-0.402201	0	-0.402201	0	0	0	0	0	0	17.5
309661	-0.776529	0.219766	30	90	0	0	0	1	1	1	1	0	0	1	0	1	1	0	0	0	0	0	20	102	493	0	0	continuous	g/day	-0.327883	-0.327883	0	0	-0.327883	-0.327883	-0.327883	-0.327883	0	0	-0.327883	0	-0.327883	0	0	0	0	0	0	60
309661	-0.314711	0.228261	0	5	0	0	0	1	1	1	1	0	0	1	0	0	1	0	0	0	1	0	22	102	493	0	0	continuous	g/day	-0.119425	-0.119425	0	0	-0.119425	-0.119425	-0.119425	-0.119425	0	0	-0.119425	0	-0.119425	0	0	0	-0.119425	0	0	2.5
309661	-0.446287	0.280258	5	30	0	0	0	1	1	1	1	0	0	1	0	0	1	0	0	0	1	0	23	102	493	0	0	continuous	g/day	-0.402201	-0.402201	0	0	-0.402201	-0.402201	-0.402201	-0.402201	0	0	-0.402201	0	-0.402201	0	0	0	-0.402201	0	0	17.5
309661	-1.56065	1.00468	30	90	0	0	0	1	1	1	1	0	0	1	0	0	1	0	0	0	1	0	24	102	493	0	0	continuous	g/day	-0.327883	-0.327883	0	0	-0.327883	-0.327883	-0.327883	-0.327883	0	0	-0.327883	0	-0.327883	0	0	0	-0.327883	0	0	60
309664	-0.356675	0.201137	0	10	0	0	0	0	0	1	1	0	0	1	1	1	1	0	1	1	1	1	25	102	493	0	0	continuous	g/day	-0.216241	-0.216241	0	0	0	0	-0.216241	-0.216241	0	0	-0.216241	-0.216241	-0.216241	0	-0.216241	-0.216241	-0.216241	-0.216241	0	5
309664	-0.105361	0.216147	10	20	0	0	0	0	0	1	1	0	0	1	1	1	1	0	1	1	1	1	26	102	493	0	0	continuous	g/day	-0.434001	-0.434001	0	0	0	0	-0.434001	-0.434001	0	0	-0.434001	-0.434001	-0.434001	0	-0.434001	-0.434001	-0.434001	-0.434001	0	15
309664	0.470004	0.289536	20	30	0	0	0	0	0	1	1	0	0	1	1	1	1	0	1	1	1	1	27	102	493	0	0	continuous	g/day	-0.412188	-0.412188	1	0	0	0	-0.412188	-0.412188	0	0	-0.412188	-0.412188	-0.412188	0	-0.412188	-0.412188	-0.412188	-0.412188	0	25
309664	0.587787	0.34646	30	45	0	0	0	0	0	1	1	0	0	1	1	1	1	0	1	1	1	1	28	102	493	0	0	continuous	g/day	-0.368755	-0.368755	1	0	0	0	-0.368755	-0.368755	0	0	-0.368755	-0.368755	-0.368755	0	-0.368755	-0.368755	-0.368755	-0.368755	0	37.5
309667	-0.430783	0.113063	10	10	0	1.42857	0	0	0	1	1	0	0	0	1	1	1	0	0	0	0	0	29	102	493	0	0	continuous	g/day	-0.360924	-0.39685	0	0	0	0	-0.360924	-0.360924	0	0	0	-0.360924	-0.360924	0	0	0	0	0	0.714286	10
309667	-0.634878	0.258061	20	30	0	1.42857	0	0	0	1	1	0	0	0	1	1	1	0	0	0	0	0	30	102	493	0	0	continuous	g/day	-0.376263	-0.412188	0	0	0	0	-0.376263	-0.376263	0	0	0	-0.376263	-0.376263	0	0	0	0	0	0.714286	25
309667	0.076961	0.123623	1.42857	1.42857	0	1.42857	0	0	0	1	1	0	0	0	1	1	1	0	0	0	0	0	31	102	493	0	0	continuous	g/day	-0.0359256	-0.0718513	0	0	0	0	-0.0359256	-0.0359256	0	0	0	-0.0359256	-0.0359256	0	0	0	0	0	0.714286	1.42857
309667	-0.040822	0.109894	2.85714	5.71429	0	1.42857	0	0	0	1	1	0	0	0	1	1	1	0	0	0	0	0	32	102	493	0	0	continuous	g/day	-0.167704	-0.20363	0	0	0	0	-0.167704	-0.167704	0	0	0	-0.167704	-0.167704	0	0	0	0	0	0.714286	4.28571
309667	-0.198451	0.139208	7.14286	8.57143	0	1.42857	0	0	0	1	1	0	0	0	1	1	1	0	0	0	0	0	33	102	493	0	0	continuous	g/day	-0.303854	-0.33978	0	0	0	0	-0.303854	-0.303854	0	0	0	-0.303854	-0.303854	0	0	0	0	0	0.714286	7.85714
309669	-1.20397	0.496406	0.1	8.9	0	0	0	0	0	1	0	0	0	0	1	0.38	0	1	0	0	0	1	34	102	493	0	0	continuous	g/day	-0.199776	-0.199776	0	0	0	0	-0.199776	0	0	0	0	-0.199776	0	-0.199776	0	0	0	-0.199776	0	4.5
309669	-0.693147	0.434885	9	34	0	0	0	0	0	1	0	0	0	0	1	0.38	0	1	0	0	0	1	35	102	493	0	0	continuous	g/day	-0.415426	-0.415426	0	0	0	0	-0.415426	0	0	0	0	-0.415426	0	-0.415426	0	0	0	-0.415426	0	21.5
309669	-0.223144	0.722759	34	51	0	0	0	0	0	1	0	0	0	0	1	0.38	0	1	0	0	0	1	36	102	493	0	0	continuous	g/day	-0.354848	-0.354848	0	0	0	0	-0.354848	0	0	0	0	-0.354848	0	-0.354848	0	0	0	-0.354848	0	42.5
309675	-0.040822	0.298819	0	12	0	0	0	0	0	0	1	0	0	0	0	0	1	0	1	1	0	0	37	102	493	0	0	continuous	g/day	-0.246687	-0.246687	0	0	0	0	0	-0.246687	0	0	0	0	-0.246687	0	-0.246687	-0.246687	0	0	0	6
309675	-0.400478	0.26037	12	24	0	0	0	0	0	0	1	0	0	0	0	0	1	0	1	1	0	0	38	102	493	0	0	continuous	g/day	-0.434022	-0.434022	0	0	0	0	0	-0.434022	0	0	0	0	-0.434022	0	-0.434022	-0.434022	0	0	0	18
309675	-0.510826	0.307136	24	36	0	0	0	0	0	0	1	0	0	0	0	0	1	0	1	1	0	0	39	102	493	0	0	continuous	g/day	-0.393322	-0.393322	0	0	0	0	0	-0.393322	0	0	0	0	-0.393322	0	-0.393322	-0.393322	0	0	0	30
309675	-0.653926	0.3	36	54	0	0	0	0	0	0	1	0	0	0	0	0	1	0	1	1	0	0	40	102	493	0	0	continuous	g/day	-0.348593	-0.348593	0	0	0	0	0	-0.348593	0	0	0	0	-0.348593	0	-0.348593	-0.348593	0	0	0	45
309676	-0.0100503	0.134969	11.2022	11.2022	0	11.2022	1	1	1	1	1	0	0	1	1	1	1	1	0	0	0	0	41	102	493	0	0	continuous	g/day	-0.183624	-0.418798	0	-0.183624	-0.183624	-0.183624	-0.183624	-0.183624	0	0	-0.183624	-0.183624	-0.183624	-0.183624	0	0	0	0	5.60108	11.2022
309676	0.131028	0.156278	22.4043	33.6065	0	11.2022	1	1	1	1	1	0	0	1	1	1	1	1	0	0	0	0	42	102	493	0	0	continuous	g/day	-0.16546	-0.400635	0	-0.16546	-0.16546	-0.16546	-0.16546	-0.16546	0	0	-0.16546	-0.16546	-0.16546	-0.16546	0	0	0	0	5.60108	28.0054
309676	0.425268	0.283141	44.8086	56.0108	0	11.2022	1	1	1	1	1	0	0	1	1	1	1	1	0	0	0	0	43	102	493	0	0	continuous	g/day	-0.100666	-0.335841	0	-0.100666	-0.100666	-0.100666	-0.100666	-0.100666	0	0	-0.100666	-0.100666	-0.100666	-0.100666	0	0	0	0	5.60108	50.4097
309676	0.385262	0.245258	67.2129	100.819	0	11.2022	1	1	1	1	1	0	0	1	1	1	1	1	0	0	0	0	44	102	493	0	0	continuous	g/day	-0.0661416	-0.301317	0	-0.0661416	-0.0661416	-0.0661416	-0.0661416	-0.0661416	0	0	-0.0661416	-0.0661416	-0.0661416	-0.0661416	0	0	0	0	5.60108	84.0162
309684	-0.462035	0.142759	0.777928	7.00135	0	0	1	1	1	1	1	0	0	0	1	1	1	0	0	0	0	0	45	102	493	0	0	continuous	g/day	-0.180597	-0.180597	0	-0.180597	-0.180597	-0.180597	-0.180597	-0.180597	0	0	0	-0.180597	-0.180597	0	0	0	0	0	0	3.88964
309684	-0.371064	0.150501	7.77928	14.7806	0	0	1	1	1	1	1	0	0	0	1	1	1	0	0	0	0	0	46	102	493	0	0	continuous	g/day	-0.409071	-0.409071	0	-0.409071	-0.409071	-0.409071	-0.409071	-0.409071	0	0	0	-0.409071	-0.409071	0	0	0	0	0	0	11.2799
309684	-0.400478	0.18768	15.5586	22.5599	0	0	1	1	1	1	1	0	0	0	1	1	1	0	0	0	0	0	47	102	493	0	0	continuous	g/day	-0.434515	-0.434515	0	-0.434515	-0.434515	-0.434515	-0.434515	-0.434515	0	0	0	-0.434515	-0.434515	0	0	0	0	0	0	19.0592
309684	-0.478036	0.182688	23.3378	45.8977	0	0	1	1	1	1	1	0	0	0	1	1	1	0	0	0	0	0	48	102	493	0	0	continuous	g/day	-0.378532	-0.378532	0	-0.378532	-0.378532	-0.378532	-0.378532	-0.378532	0	0	0	-0.378532	-0.378532	0	0	0	0	0	0	34.6178
309684	0	0.229792	46.6757	69.2356	0	0	1	1	1	1	1	0	0	0	1	1	1	0	0	0	0	0	49	102	493	0	0	continuous	g/day	-0.323102	-0.323102	0	-0.323102	-0.323102	-0.323102	-0.323102	-0.323102	0	0	0	-0.323102	-0.323102	0	0	0	0	0	0	57.9556
309684	0.336472	0.280258	70.0135	105.02	0	0	1	1	1	1	1	0	0	0	1	1	1	0	0	0	0	0	50	102	493	0	0	continuous	g/day	-0.299153	-0.299153	0	-0.299153	-0.299153	-0.299153	-0.299153	-0.299153	0	0	0	-0.299153	-0.299153	0	0	0	0	0	0	87.5169
309687	-0.510826	0.20687	0	20	0	0	0	0	0	0	1	0	0	0	1	1	1	0	0	0	0	0	51	102	493	0	0	continuous	g/day	-0.319066	-0.319066	0	0	0	0	0	-0.319066	0	0	0	-0.319066	-0.319066	0	0	0	0	0	0	10
309687	-0.693147	0.410571	20	30	0	0	0	0	0	0	1	0	0	0	1	1	1	0	0	0	0	0	52	102	493	0	0	continuous	g/day	-0.412188	-0.412188	0	0	0	0	0	-0.412188	0	0	0	-0.412188	-0.412188	0	0	0	0	0	0	25
309687	-0.356675	0.483959	30	45	0	0	0	0	0	0	1	0	0	0	1	1	1	0	0	0	0	0	53	102	493	0	0	continuous	g/day	-0.368755	-0.368755	0	0	0	0	0	-0.368755	0	0	0	-0.368755	-0.368755	0	0	0	0	0	0	37.5
309690	-0.18633	0.135833	0	12	0	0	0	0	0	1	1	0	0	0	1	0	1	1	0	1	1	0	54	102	493	0	0	continuous	g/day	-0.246687	-0.246687	0	0	0	0	-0.246687	-0.246687	0	0	0	-0.246687	-0.246687	-0.246687	0	-0.246687	-0.246687	0	0	6
309690	-0.400478	0.216974	12	18	0	0	0	0	0	1	1	0	0	0	1	0	1	1	0	1	1	0	55	102	493	0	0	continuous	g/day	-0.440101	-0.440101	0	0	0	0	-0.440101	-0.440101	0	0	0	-0.440101	-0.440101	-0.440101	0	-0.440101	-0.440101	0	0	15
309691	0.00995033	0.146567	1.42857	10	0	1.42857	0	0	1	1	0	0	0	1	1	1	1	0	1	0	0	0	56	102	493	0	0	continuous	g/day	-0.213814	-0.24974	0	0	0	-0.213814	-0.213814	0	0	0	-0.213814	-0.213814	-0.213814	0	-0.213814	0	0	0	0.714286	5.71429
309691	-0.446287	0.171216	10	15	0	1.42857	0	0	1	1	0	0	0	1	1	1	1	0	1	0	0	0	57	102	493	0	0	continuous	g/day	-0.392994	-0.428919	0	0	0	-0.392994	-0.392994	0	0	0	-0.392994	-0.392994	-0.392994	0	-0.392994	0	0	0	0.714286	12.5
309692	-0.301105	0.0992183	1.14286	6.85714	0	1.57143	0	1	1	1	1	0	0	0	1	0	1	0	0	0	0	0	58	102	493	0	0	continuous	g/day	-0.147132	-0.186579	0	0	-0.147132	-0.147132	-0.147132	-0.147132	0	0	0	-0.147132	-0.147132	0	0	0	0	0	0.785714	4
309692	-0.287682	0.143398	8	14.8571	0	1.57143	0	1	1	1	1	0	0	0	1	0	1	0	0	0	0	0	59	102	493	0	0	continuous	g/day	-0.372261	-0.411708	0	0	-0.372261	-0.372261	-0.372261	-0.372261	0	0	0	-0.372261	-0.372261	0	0	0	0	0	0.785714	11.4286
309692	-0.287682	0.181592	16	30.8571	0	1.57143	0	1	1	1	1	0	0	0	1	0	1	0	0	0	0	0	60	102	493	0	0	continuous	g/day	-0.37846	-0.417907	0	0	-0.37846	-0.37846	-0.37846	-0.37846	0	0	0	-0.37846	-0.37846	0	0	0	0	0	0.785714	23.4286
309692	-0.301105	0.096368	1.14286	6.85714	0	1.57143	0	1	1	1	1	0	0	0	1	1	1	0	0	0	0	0	61	102	493	0	0	continuous	g/day	-0.147132	-0.186579	0	0	-0.147132	-0.147132	-0.147132	-0.147132	0	0	0	-0.147132	-0.147132	0	0	0	0	0	0.785714	4
309692	-0.430783	0.0891264	8	14.8571	0	1.57143	0	1	1	1	1	0	0	0	1	1	1	0	0	0	0	0	62	102	493	0	0	continuous	g/day	-0.372261	-0.411708	0	0	-0.372261	-0.372261	-0.372261	-0.372261	0	0	0	-0.372261	-0.372261	0	0	0	0	0	0.785714	11.4286
309692	-0.478036	0.0934297	16	30.8571	0	1.57143	0	1	1	1	1	0	0	0	1	1	1	0	0	0	0	0	63	102	493	0	0	continuous	g/day	-0.37846	-0.417907	0	0	-0.37846	-0.37846	-0.37846	-0.37846	0	0	0	-0.37846	-0.37846	0	0	0	0	0	0.785714	23.4286
309692	-0.544727	0.105238	32	48	0	1.57143	0	1	1	1	1	0	0	0	1	1	1	0	0	0	0	0	64	102	493	0	0	continuous	g/day	-0.322117	-0.361564	0	0	-0.322117	-0.322117	-0.322117	-0.322117	0	0	0	-0.322117	-0.322117	0	0	0	0	0	0.785714	40
309692	-0.301105	0.096368	1.57143	9.42857	0	1.57143	0	1	1	1	0	0	0	0	1	1	1	0	0	0	0	0	65	102	493	0	0	continuous	g/day	-0.204231	-0.243678	0	0	-0.204231	-0.204231	-0.204231	0	0	0	0	-0.204231	-0.204231	0	0	0	0	0	0.785714	5.5
309692	-0.430783	0.0891264	11	20.4286	0	1.57143	0	1	1	1	0	0	0	0	1	1	1	0	0	0	0	0	66	102	493	0	0	continuous	g/day	-0.397411	-0.436858	0	0	-0.397411	-0.397411	-0.397411	0	0	0	0	-0.397411	-0.397411	0	0	0	0	0	0.785714	15.7143
309692	-0.478036	0.0934297	22	42.4286	0	1.57143	0	1	1	1	0	0	0	0	1	1	1	0	0	0	0	0	67	102	493	0	0	continuous	g/day	-0.346827	-0.386274	0	0	-0.346827	-0.346827	-0.346827	0	0	0	0	-0.346827	-0.346827	0	0	0	0	0	0.785714	32.2143
309692	-0.544727	0.105238	44	66	0	1.57143	0	1	1	1	0	0	0	0	1	1	1	0	0	0	0	0	68	102	493	0	0	continuous	g/day	-0.288526	-0.327973	0	0	-0.288526	-0.288526	-0.288526	0	0	0	0	-0.288526	-0.288526	0	0	0	0	0	0.785714	55
309692	-0.301105	0.0992183	1.57143	9.42857	0	1.57143	0	1	1	1	0	0	0	0	1	0	1	0	0	0	0	0	69	102	493	0	0	continuous	g/day	-0.204231	-0.243678	0	0	-0.204231	-0.204231	-0.204231	0	0	0	0	-0.204231	-0.204231	0	0	0	0	0	0.785714	5.5
309692	-0.287682	0.143398	11	20.4286	0	1.57143	0	1	1	1	0	0	0	0	1	0	1	0	0	0	0	0	70	102	493	0	0	continuous	g/day	-0.397411	-0.436858	0	0	-0.397411	-0.397411	-0.397411	0	0	0	0	-0.397411	-0.397411	0	0	0	0	0	0.785714	15.7143
309692	-0.287682	0.181592	22	42.4286	0	1.57143	0	1	1	1	0	0	0	0	1	0	1	0	0	0	0	0	71	102	493	0	0	continuous	g/day	-0.346827	-0.386274	0	0	-0.346827	-0.346827	-0.346827	0	0	0	0	-0.346827	-0.346827	0	0	0	0	0	0.785714	32.2143
309694	-0.562119	0.28536	0	4.57143	0	0	0	0	0	0	1	0	0	0	0	1	1	0	1	0	1	0	72	102	493	0	0	continuous	g/day	-0.109951	-0.109951	0	0	0	0	0	-0.109951	0	0	0	0	-0.109951	0	-0.109951	0	-0.109951	0	0	2.28571
309694	-0.562119	0.290672	5.71429	16	0	0	0	0	0	0	1	0	0	0	0	1	1	0	1	0	1	0	73	102	493	0	0	continuous	g/day	-0.390474	-0.390474	0	0	0	0	0	-0.390474	0	0	0	0	-0.390474	0	-0.390474	0	-0.390474	0	0	10.8571
309694	-0.673345	0.294513	17.1429	40	0	0	0	0	0	0	1	0	0	0	0	1	1	0	1	0	1	0	74	102	493	0	0	continuous	g/day	-0.39919	-0.39919	0	0	0	0	0	-0.39919	0	0	0	0	-0.39919	0	-0.39919	0	-0.39919	0	0	28.5714
309694	-0.544727	0.396988	41.1429	64	0	0	0	0	0	0	1	0	0	0	0	1	1	0	1	0	1	0	75	102	493	0	0	continuous	g/day	-0.332561	-0.332561	0	0	0	0	0	-0.332561	0	0	0	0	-0.332561	0	-0.332561	0	-0.332561	0	0	52.5714
309694	0.207014	0.41339	64	96	0	0	0	0	0	0	1	0	0	0	0	1	1	0	1	0	1	0	76	102	493	0	0	continuous	g/day	-0.303488	-0.303488	0	0	0	0	0	-0.303488	0	0	0	0	-0.303488	0	-0.303488	0	-0.303488	0	0	80
309694	-0.673345	0.361187	0	4.57143	0	0	0	0	0	0	1	0	0	0	0	0	1	0	1	0	1	0	77	102	493	0	0	continuous	g/day	-0.109951	-0.109951	0	0	0	0	0	-0.109951	0	0	0	0	-0.109951	0	-0.109951	0	-0.109951	0	0	2.28571
309694	-1.77196	0.53573	5.71429	16	0	0	0	0	0	0	1	0	0	0	0	0	1	0	1	0	1	0	78	102	493	0	0	continuous	g/day	-0.390474	-0.390474	1	0	0	0	0	-0.390474	0	0	0	0	-0.390474	0	-0.390474	0	-0.390474	0	0	10.8571
309694	-1.89712	0.663951	17.1429	40	0	0	0	0	0	0	1	0	0	0	0	0	1	0	1	0	1	0	79	102	493	0	0	continuous	g/day	-0.39919	-0.39919	0	0	0	0	0	-0.39919	0	0	0	0	-0.39919	0	-0.39919	0	-0.39919	0	0	28.5714
309694	-0.867501	1.1991	41.1429	64	0	0	0	0	0	0	1	0	0	0	0	0	1	0	1	0	1	0	80	102	493	0	0	continuous	g/day	-0.332561	-0.332561	0	0	0	0	0	-0.332561	0	0	0	0	-0.332561	0	-0.332561	0	-0.332561	0	0	52.5714
309696	-0.663588	0.53625	11	22	0	11	1	1	1	1	0	0	0	0	1	0.507	1	1	0	1	1	0	81	102	493	0	0	continuous	g/day	-0.203382	-0.435504	0	-0.203382	-0.203382	-0.203382	-0.203382	0	0	0	0	-0.203382	-0.203382	-0.203382	0	-0.203382	-0.203382	0	5.5	16.5
309696	0.90138	0.434885	22	33	0	11	1	1	1	1	0	0	0	0	1	0.507	1	1	0	1	1	0	82	102	493	0	0	continuous	g/day	-0.170414	-0.402537	0	-0.170414	-0.170414	-0.170414	-0.170414	0	0	0	0	-0.170414	-0.170414	-0.170414	0	-0.170414	-0.170414	0	5.5	27.5
309697	-0.261365	0.120942	0	4.9	0	0	0	0	0	0	1	0	0	0	0	0.73	1	0	1	0	1	0	83	102	493	0	0	continuous	g/day	-0.117229	-0.117229	0	0	0	0	0	-0.117229	0	0	0	0	-0.117229	0	-0.117229	0	-0.117229	0	0	2.45
309700	0.0953102	0.240934	0	16.6699	0	0	0	0	1	0	1	0	0	0	0	1	1	0	1	0	0	0	84	102	493	0	0	continuous	g/day	-0.297093	-0.297093	0	0	0	-0.297093	0	-0.297093	0	0	0	0	-0.297093	0	-0.297093	0	0	0	0	8.33494
309700	0.0953102	0.254727	16.6699	30.0058	0	0	0	0	1	0	1	0	0	0	0	1	1	0	1	0	0	0	85	102	493	0	0	continuous	g/day	-0.418424	-0.418424	0	0	0	-0.418424	0	-0.418424	0	0	0	0	-0.418424	0	-0.418424	0	0	0	0	23.3378
309700	0.405465	0.260625	33.3398	63.3455	0	0	0	0	1	0	1	0	0	0	0	1	1	0	1	0	0	0	86	102	493	0	0	continuous	g/day	-0.342329	-0.342329	1	0	0	-0.342329	0	-0.342329	0	0	0	0	-0.342329	0	-0.342329	0	0	0	0	48.3426
309700	0.0953102	0.280258	66.6795	100.019	0	0	0	0	1	0	1	0	0	0	0	1	1	0	1	0	0	0	87	102	493	0	0	continuous	g/day	-0.301695	-0.301695	0	0	0	-0.301695	0	-0.301695	0	0	0	0	-0.301695	0	-0.301695	0	0	0	0	83.3494
309704	0.10436	0.397222	0	23.6772	0	0	0	0	0	0	1	0	0	0	0	1	1	0	1	1	1	0	88	102	493	0	0	continuous	g/day	-0.334744	-0.334744	0	0	0	0	0	-0.334744	0	0	0	0	-0.334744	0	-0.334744	-0.334744	-0.334744	0	0	11.8386
309704	-1.17118	0.515547	23.6772	46.5652	0	0	0	0	0	0	1	0	0	0	0	1	1	0	1	1	1	0	89	102	493	0	0	continuous	g/day	-0.376956	-0.376956	0	0	0	0	0	-0.376956	0	0	0	0	-0.376956	0	-0.376956	-0.376956	-0.376956	0	0	35.1212
309704	-2.04022	0.503592	47.3544	71.0316	0	0	0	0	0	0	1	0	0	0	0	1	1	0	1	1	1	0	90	102	493	0	0	continuous	g/day	-0.321339	-0.321339	1	0	0	0	0	-0.321339	0	0	0	0	-0.321339	0	-0.321339	-0.321339	-0.321339	0	0	59.193
309719	0.336472	0.601249	0.1	10	0	0	1	1	1	1	0	0	0	0	1	1	1	1	0	1	0	0	91	102	493	0	0	continuous	g/day	-0.218652	-0.218652	0	-0.218652	-0.218652	-0.218652	-0.218652	0	0	0	0	-0.218652	-0.218652	-0.218652	0	-0.218652	0	0	0	5.05
309719	0.425268	0.615213	10	30	0	0	1	1	1	1	0	0	0	0	1	1	1	1	0	1	0	0	92	102	493	0	0	continuous	g/day	-0.423018	-0.423018	0	-0.423018	-0.423018	-0.423018	-0.423018	0	0	0	0	-0.423018	-0.423018	-0.423018	0	-0.423018	0	0	0	20
309719	0.336472	0.75197	30	60	0	0	1	1	1	1	0	0	0	0	1	1	1	1	0	1	0	0	93	102	493	0	0	continuous	g/day	-0.35014	-0.35014	0	-0.35014	-0.35014	-0.35014	-0.35014	0	0	0	0	-0.35014	-0.35014	-0.35014	0	-0.35014	0	0	0	45
309719	1.24415	0.760594	60	90	0	0	1	1	1	1	0	0	0	0	1	1	1	1	0	1	0	0	94	102	493	0	0	continuous	g/day	-0.306144	-0.306144	0	-0.306144	-0.306144	-0.306144	-0.306144	0	0	0	0	-0.306144	-0.306144	-0.306144	0	-0.306144	0	0	0	75
309719	-0.127833	0.180905	0.1	10	0	0	1	1	1	1	0	0	0	0	1	1	1	0	1	1	0	0	95	102	493	0	0	continuous	g/day	-0.218652	-0.218652	0	-0.218652	-0.218652	-0.218652	-0.218652	0	0	0	0	-0.218652	-0.218652	0	-0.218652	-0.218652	0	0	0	5.05
309719	-0.18633	0.189908	10	30	0	0	1	1	1	1	0	0	0	0	1	1	1	0	1	1	0	0	96	102	493	0	0	continuous	g/day	-0.423018	-0.423018	0	-0.423018	-0.423018	-0.423018	-0.423018	0	0	0	0	-0.423018	-0.423018	0	-0.423018	-0.423018	0	0	0	20
309719	-0.314711	0.266026	30	60	0	0	1	1	1	1	0	0	0	0	1	1	1	0	1	1	0	0	97	102	493	0	0	continuous	g/day	-0.35014	-0.35014	0	-0.35014	-0.35014	-0.35014	-0.35014	0	0	0	0	-0.35014	-0.35014	0	-0.35014	-0.35014	0	0	0	45
309719	-0.994252	0.457081	60	90	0	0	1	1	1	1	0	0	0	0	1	1	1	0	1	1	0	0	98	102	493	0	0	continuous	g/day	-0.306144	-0.306144	0	-0.306144	-0.306144	-0.306144	-0.306144	0	0	0	0	-0.306144	-0.306144	0	-0.306144	-0.306144	0	0	0	75
309719	-0.0725707	0.172928	0.1	10	0	0	1	1	1	1	0	0	0	0	1	1	1	0	0	1	0	0	99	102	493	0	0	continuous	g/day	-0.218652	-0.218652	0	-0.218652	-0.218652	-0.218652	-0.218652	0	0	0	0	-0.218652	-0.218652	0	0	-0.218652	0	0	0	5.05
309719	-0.127833	0.180905	10	30	0	0	1	1	1	1	0	0	0	0	1	1	1	0	0	1	0	0	100	102	493	0	0	continuous	g/day	-0.423018	-0.423018	0	-0.423018	-0.423018	-0.423018	-0.423018	0	0	0	0	-0.423018	-0.423018	0	0	-0.423018	0	0	0	20
309719	-0.248461	0.248211	30	60	0	0	1	1	1	1	0	0	0	0	1	1	1	0	0	1	0	0	101	102	493	0	0	continuous	g/day	-0.35014	-0.35014	0	-0.35014	-0.35014	-0.35014	-0.35014	0	0	0	0	-0.35014	-0.35014	0	0	-0.35014	0	0	0	45
309719	-0.478036	0.353647	60	90	0	0	1	1	1	1	0	0	0	0	1	1	1	0	0	1	0	0	102	102	493	0	0	continuous	g/day	-0.306144	-0.306144	0	-0.306144	-0.306144	-0.306144	-0.306144	0	0	0	0	-0.306144	-0.306144	0	0	-0.306144	0	0	0	75
309720	-0.314711	0.120448	5	14.9	0	4.9	0	1	1	0	0	0	0	0	0	1	1	0	1	0	0	0	103	102	493	0	0	continuous	g/day	-0.256843	-0.374072	0	0	-0.256843	-0.256843	0	0	0	0	0	0	-0.256843	0	-0.256843	0	0	0	2.45	9.95
309720	-0.261365	0.125159	15	29.9	0	4.9	0	1	1	0	0	0	0	0	0	1	1	0	1	0	0	0	104	102	493	0	0	continuous	g/day	-0.304068	-0.421297	0	0	-0.304068	-0.304068	0	0	0	0	0	0	-0.304068	0	-0.304068	0	0	0	2.45	22.45
309720	-0.198451	0.159223	30	49.9	0	4.9	0	1	1	0	0	0	0	0	0	1	1	0	1	0	0	0	105	102	493	0	0	continuous	g/day	-0.244859	-0.362088	0	0	-0.244859	-0.244859	0	0	0	0	0	0	-0.244859	0	-0.244859	0	0	0	2.45	39.95
309720	-0.415515	0.226353	50	69.9	0	4.9	0	1	1	0	0	0	0	0	0	1	1	0	1	0	0	0	106	102	493	0	0	continuous	g/day	-0.20257	-0.3198	0	0	-0.20257	-0.20257	0	0	0	0	0	0	-0.20257	0	-0.20257	0	0	0	2.45	59.95
309720	0.0582689	0.20081	70	105	0	4.9	0	1	1	0	0	0	0	0	0	1	1	0	1	0	0	0	107	102	493	0	0	continuous	g/day	-0.181935	-0.299164	0	0	-0.181935	-0.181935	0	0	0	0	0	0	-0.181935	0	-0.181935	0	0	0	2.45	87.5
309720	-0.356675	0.158687	5	14.9	0	4.9	0	1	1	0	0	0	0	0	0	0	1	0	1	0	0	0	108	102	493	0	0	continuous	g/day	-0.256843	-0.374072	0	0	-0.256843	-0.256843	0	0	0	0	0	0	-0.256843	0	-0.256843	0	0	0	2.45	9.95
309720	-0.139262	0.324292	15	19.9	0	4.9	0	1	1	0	0	0	0	0	0	0	1	0	1	0	0	0	109	102	493	0	0	continuous	g/day	-0.322162	-0.439391	0	0	-0.322162	-0.322162	0	0	0	0	0	0	-0.322162	0	-0.322162	0	0	0	2.45	17.45
309720	-0.71335	0.36406	20	29.9	0	4.9	0	1	1	0	0	0	0	0	0	0	1	0	1	0	0	0	110	102	493	0	0	continuous	g/day	-0.295154	-0.412384	0	0	-0.295154	-0.295154	0	0	0	0	0	0	-0.295154	0	-0.295154	0	0	0	2.45	24.95
309720	-1.02165	0.565197	30	45	0	4.9	0	1	1	0	0	0	0	0	0	0	1	0	1	0	0	0	111	102	493	0	0	continuous	g/day	-0.251526	-0.368755	0	0	-0.251526	-0.251526	0	0	0	0	0	0	-0.251526	0	-0.251526	0	0	0	2.45	37.5
309720	0.446287	0.252653	0	4.9	0	0	0	1	1	0	0	0	0	0	0	1	1	0	1	0	0	0	112	102	493	0	0	continuous	g/day	-0.117229	-0.117229	0	0	-0.117229	-0.117229	0	0	0	0	0	0	-0.117229	0	-0.117229	0	0	0	0	2.45
309720	-0.431782	0.234273	0	4.9	0	0	0	1	1	0	0	0	0	0	0	0	1	0	1	0	0	0	113	102	493	0	0	continuous	g/day	-0.117229	-0.117229	0	0	-0.117229	-0.117229	0	0	0	0	0	0	-0.117229	0	-0.117229	0	0	0	0	2.45
309720	0.127833	0.168593	0	4.9	0	0	0	1	1	0	0	0	0	0	1	1	1	0	1	0	0	0	114	102	493	0	0	continuous	g/day	-0.117229	-0.117229	0	0	-0.117229	-0.117229	0	0	0	0	0	-0.117229	-0.117229	0	-0.117229	0	0	0	0	2.45
309720	-0.598837	0.195655	0	4.9	0	0	0	1	1	0	0	0	0	0	1	0	1	0	1	0	0	0	115	102	493	0	0	continuous	g/day	-0.117229	-0.117229	0	0	-0.117229	-0.117229	0	0	0	0	0	-0.117229	-0.117229	0	-0.117229	0	0	0	0	2.45
309722	-1.51413	0.353647	0	20	0	0	0	0	0	0	1	0	0	0	1	1	1	0	1	0	1	1	116	102	493	0	0	continuous	g/day	-0.319066	-0.319066	1	0	0	0	0	-0.319066	0	0	0	-0.319066	-0.319066	0	-0.319066	0	-0.319066	-0.319066	0	10
309722	-1.96611	0.457081	20	30	0	0	0	0	0	0	1	0	0	0	1	1	1	0	1	0	1	1	117	102	493	0	0	continuous	g/day	-0.412188	-0.412188	1	0	0	0	0	-0.412188	0	0	0	-0.412188	-0.412188	0	-0.412188	0	-0.412188	-0.412188	0	25
309722	-0.693147	0.410571	30	45	0	0	0	0	0	0	1	0	0	0	1	1	1	0	1	0	1	1	118	102	493	0	0	continuous	g/day	-0.368755	-0.368755	0	0	0	0	0	-0.368755	0	0	0	-0.368755	-0.368755	0	-0.368755	0	-0.368755	-0.368755	0	37.5
309723	-0.916291	0.216147	1	9	0	0	0	1	1	0	1	0	0	0	1	1	1	0	1	0	0	0	119	102	493	0	0	continuous	g/day	-0.223134	-0.223134	1	0	-0.223134	-0.223134	0	-0.223134	0	0	0	-0.223134	-0.223134	0	-0.223134	0	0	0	0	5
309723	-0.510826	0.20687	10	34	0	0	0	1	1	0	1	0	0	0	1	1	1	0	1	0	0	0	120	102	493	0	0	continuous	g/day	-0.416715	-0.416715	0	0	-0.416715	-0.416715	0	-0.416715	0	0	0	-0.416715	-0.416715	0	-0.416715	0	0	0	0	22
309723	-0.510826	0.20687	34	51	0	0	0	1	1	0	1	0	0	0	1	1	1	0	1	0	0	0	121	102	493	0	0	continuous	g/day	-0.354848	-0.354848	0	0	-0.354848	-0.354848	0	-0.354848	0	0	0	-0.354848	-0.354848	0	-0.354848	0	0	0	0	42.5
309723	-0.693147	0.383693	1	9	0	0	0	1	1	0	1	0	0	0	1	0	1	0	1	0	0	0	122	102	493	0	0	continuous	g/day	-0.223134	-0.223134	0	0	-0.223134	-0.223134	0	-0.223134	0	0	0	-0.223134	-0.223134	0	-0.223134	0	0	0	0	5
309723	0.262364	0.324736	10	34	0	0	0	1	1	0	1	0	0	0	1	0	1	0	1	0	0	0	123	102	493	0	0	continuous	g/day	-0.416715	-0.416715	0	0	-0.416715	-0.416715	0	-0.416715	0	0	0	-0.416715	-0.416715	0	-0.416715	0	0	0	0	22
309723	-0.916291	0.673229	34	51	0	0	0	1	1	0	1	0	0	0	1	0	1	0	1	0	0	0	124	102	493	0	0	continuous	g/day	-0.354848	-0.354848	0	0	-0.354848	-0.354848	0	-0.354848	0	0	0	-0.354848	-0.354848	0	-0.354848	0	0	0	0	42.5
309729	-0.223144	0.130313	0	24	0	0	0	0	0	0	1	0	0	0	1	0	1	0	1	1	1	1	125	102	493	0	0	continuous	g/day	-0.335801	-0.335801	0	0	0	0	0	-0.335801	0	0	0	-0.335801	-0.335801	0	-0.335801	-0.335801	-0.335801	-0.335801	0	12
309729	0.182322	0.33145	48	72	0	0	0	0	0	0	1	0	0	0	1	0	1	0	1	1	1	1	126	102	493	0	0	continuous	g/day	-0.320195	-0.320195	0	0	0	0	0	-0.320195	0	0	0	-0.320195	-0.320195	0	-0.320195	-0.320195	-0.320195	-0.320195	0	60
357413	-1.20397	0.233748	0	15.7848	0	0	0	1	1	0	1	0	0	0	0	0.8125	1	0	1	0	0	0	127	102	493	0	0	continuous	g/day	-0.289563	-0.289563	1	0	-0.289563	-0.289563	0	-0.289563	0	0	0	0	-0.289563	0	-0.289563	0	0	0	0	7.8924
357413	-0.916291	0.319582	15.7848	23.6772	0	0	0	1	1	0	1	0	0	0	0	0.8125	1	0	1	0	0	0	128	102	493	0	0	continuous	g/day	-0.432166	-0.432166	0	0	-0.432166	-0.432166	0	-0.432166	0	0	0	0	-0.432166	0	-0.432166	0	0	0	0	19.731
357413	-0.693147	0.250212	0	15.7848	0	0	0	1	1	0	1	0	0	0	0	0.8125	0	0	1	0	0	0	129	102	493	0	0	continuous	g/day	-0.289563	-0.289563	0	0	-0.289563	-0.289563	0	-0.289563	0	0	0	0	0	0	-0.289563	0	0	0	0	7.8924
357413	-0.223144	0.369112	15.7848	23.6772	0	0	0	1	1	0	1	0	0	0	0	0.8125	0	0	1	0	0	0	130	102	493	0	0	continuous	g/day	-0.432166	-0.432166	0	0	-0.432166	-0.432166	0	-0.432166	0	0	0	0	0	0	-0.432166	0	0	0	0	19.731
357429	-0.733969	0.221959	0.1	15	0	0	0	0	0	1	1	0	0	0	1	0	1	0	1	0	0	0	131	102	493	0	0	continuous	g/day	-0.284338	-0.284338	0	0	0	0	-0.284338	-0.284338	0	0	0	-0.284338	-0.284338	0	-0.284338	0	0	0	0	7.55
357429	-0.314711	0.258061	15.1	30	0	0	0	0	0	1	1	0	0	0	1	0	1	0	1	0	0	0	132	102	493	0	0	continuous	g/day	-0.42096	-0.42096	0	0	0	0	-0.42096	-0.42096	0	0	0	-0.42096	-0.42096	0	-0.42096	0	0	0	0	22.55
357429	-0.0202027	0.400157	30	45	0	0	0	0	0	1	1	0	0	0	1	0	1	0	1	0	0	0	133	102	493	0	0	continuous	g/day	-0.368755	-0.368755	0	0	0	0	-0.368755	-0.368755	0	0	0	-0.368755	-0.368755	0	-0.368755	0	0	0	0	37.5
428293	-0.314711	0.0733883	0	10	0	0	0	0	0	1	0	0	0	0	0	0.417	1	0	0	0	1	1	134	102	493	0	0	continuous	g/day	-0.216241	-0.216241	0	0	0	0	-0.216241	0	0	0	0	0	-0.216241	0	0	0	-0.216241	-0.216241	0	5
428293	-0.223144	0.113849	11.4286	24.17	0	0	0	0	0	1	0	0	0	0	0	0.417	1	0	0	0	1	1	135	102	493	0	0	continuous	g/day	-0.433391	-0.433391	0	0	0	0	-0.433391	0	0	0	0	0	-0.433391	0	0	0	-0.433391	-0.433391	0	17.7993
428293	-0.34249	0.161664	24.17	36.255	0	0	0	0	0	1	0	0	0	0	0	0.417	1	0	0	0	1	1	136	102	493	0	0	continuous	g/day	-0.392562	-0.392562	0	0	0	0	-0.392562	0	0	0	0	0	-0.392562	0	0	0	-0.392562	-0.392562	0	30.2125
428498	0.10436	0.0667273	20	39.8571	0	20	0	0	0	1	1	1	0	0	0	1	1	0	0	0	0	0	137	102	493	0	0	continuous	g/day	-0.0751327	-0.394198	0	0	0	0	-0.0751327	-0.0751327	-0.0751327	0	0	0	-0.0751327	0	0	0	0	0	10	29.9286
428498	0.173953	0.0851121	40	59.8571	0	20	0	0	0	1	1	1	0	0	0	1	1	0	0	0	0	0	138	102	493	0	0	continuous	g/day	-0.0184904	-0.337556	0	0	0	0	-0.0184904	-0.0184904	-0.0184904	0	0	0	-0.0184904	0	0	0	0	0	10	49.9286
428498	0.131028	0.0933939	60	90	0	20	0	0	0	1	1	1	0	0	0	1	1	0	0	0	0	0	139	102	493	0	0	continuous	g/day	0.012922	-0.306144	0	0	0	0	0.012922	0.012922	0.012922	0	0	0	0.012922	0	0	0	0	0	10	75
428498	0.173953	0.202582	10	15	0	10	0	0	0	1	1	1	0	0	0	0	1	0	0	0	0	0	140	102	493	0	0	continuous	g/day	-0.212678	-0.428919	0	0	0	0	-0.212678	-0.212678	-0.212678	0	0	0	-0.212678	0	0	0	0	0	5	12.5
431103	-0.210721	0.0505553	5	14.9	0.1	4.9	1	1	1	1	1	0	0	0	0	0.48	1	0	0	1	1	0	141	102	493	0	0	continuous	g/day	-0.254307	-0.374072	0	-0.254307	-0.254307	-0.254307	-0.254307	-0.254307	0	0	0	0	-0.254307	0	0	-0.254307	-0.254307	0	2.5	9.95
431103	-0.287682	0.0615209	15	29.9	0.1	4.9	1	1	1	1	1	0	0	0	0	0.48	1	0	0	1	1	0	142	102	493	0	0	continuous	g/day	-0.301533	-0.421297	0	-0.301533	-0.301533	-0.301533	-0.301533	-0.301533	0	0	0	0	-0.301533	0	0	-0.301533	-0.301533	0	2.5	22.45
431103	-0.34249	0.0681925	30	59.9	0.1	4.9	1	1	1	1	1	0	0	0	0	0.48	1	0	0	1	1	0	143	102	493	0	0	continuous	g/day	-0.230482	-0.350247	0	-0.230482	-0.230482	-0.230482	-0.230482	-0.230482	0	0	0	0	-0.230482	0	0	-0.230482	-0.230482	0	2.5	44.95
431103	-0.385662	0.0958646	60	90	0.1	4.9	1	1	1	1	1	0	0	0	0	0.48	1	0	0	1	1	0	144	102	493	0	0	continuous	g/day	-0.186379	-0.306144	0	-0.186379	-0.186379	-0.186379	-0.186379	-0.186379	0	0	0	0	-0.186379	0	0	-0.186379	-0.186379	0	2.5	75
431103	-0.165514	0.0603033	0.1	4.9	0	0.1	1	1	1	1	1	0	0	0	1	0.48	1	0	0	1	1	0	145	102	493	0	0	continuous	g/day	-0.11721	-0.119765	0	-0.11721	-0.11721	-0.11721	-0.11721	-0.11721	0	0	0	-0.11721	-0.11721	0	0	-0.11721	-0.11721	0	0.05	2.5
432406	0.262364	0.306416	4.28571	20	0	2.85714	0	0	0	1	0	0	0	0	0	0	1	0	0	1	1	0	146	102	493	0	0	continuous	g/day	-0.316462	-0.386967	0	0	0	0	-0.316462	0	0	0	0	0	-0.316462	0	0	-0.316462	-0.316462	0	1.42857	12.1429
432406	0.732368	0.457581	20	30	0	2.85714	0	0	0	1	0	0	0	0	0	0	1	0	0	1	1	0	147	102	493	0	0	continuous	g/day	-0.341683	-0.412188	0	0	0	0	-0.341683	0	0	0	0	0	-0.341683	0	0	-0.341683	-0.341683	0	1.42857	25
432406	0.10436	0.141018	5.71429	30	0	4.28571	0	0	0	1	0	0	0	0	0	1	1	0	0	1	1	0	148	102	493	0	0	continuous	g/day	-0.303516	-0.407062	0	0	0	0	-0.303516	0	0	0	0	0	-0.303516	0	0	-0.303516	-0.303516	0	2.14286	17.8571
432406	-0.0512933	0.180603	30	45	0	4.28571	0	0	0	1	0	0	0	0	0	1	1	0	0	1	1	0	149	102	493	0	0	continuous	g/day	-0.26521	-0.368755	0	0	0	0	-0.26521	0	0	0	0	0	-0.26521	0	0	-0.26521	-0.26521	0	2.14286	37.5
432406	-0.652325	0.267252	0	2.85714	0	0	0	0	0	1	0	0	0	0	1	0	1	0	0	1	1	0	150	102	493	0	0	continuous	g/day	-0.0705054	-0.0705054	0	0	0	0	-0.0705054	0	0	0	0	-0.0705054	-0.0705054	0	0	-0.0705054	-0.0705054	0	0	1.42857
432406	-0.41211	0.132502	0	4.28571	0	0	0	0	0	1	0	0	0	0	1	1	1	0	0	1	1	0	151	102	493	0	0	continuous	g/day	-0.103545	-0.103545	0	0	0	0	-0.103545	0	0	0	0	-0.103545	-0.103545	0	0	-0.103545	-0.103545	0	0	2.14286
432641	0.832909	0.396262	33.5833	50.375	0	0	1	1	1	0	1	0	0	0	1	1	1	0	1	1	1	1	152	102	493	0	0	continuous	g/day	-0.356209	-0.356209	1	-0.356209	-0.356209	-0.356209	0	-0.356209	0	0	0	-0.356209	-0.356209	0	-0.356209	-0.356209	-0.356209	-0.356209	0	41.9792
432641	-0.105361	0.410571	0	65	0	0	1	1	1	0	1	0	0	0	1	1	1	0	1	1	1	1	153	102	493	0	0	continuous	g/day	-0.346886	-0.346886	0	-0.346886	-0.346886	-0.346886	0	-0.346886	0	0	0	-0.346886	-0.346886	0	-0.346886	-0.346886	-0.346886	-0.346886	0	32.5
432641	-0.105361	0.457081	0	52	0	0	1	1	1	0	1	0	0	0	1	0	1	0	1	1	1	1	154	102	493	0	0	continuous	g/day	-0.353417	-0.353417	0	-0.353417	-0.353417	-0.353417	0	-0.353417	0	0	0	-0.353417	-0.353417	0	-0.353417	-0.353417	-0.353417	-0.353417	0	26
436412	-0.0943107	0.0562937	1.71429	10.2857	0	1.71429	0	1	1	1	1	0	0	0	0	1	1	0	0	0	0	0	155	102	493	0	0	continuous	g/day	-0.217701	-0.260656	0	0	-0.217701	-0.217701	-0.217701	-0.217701	0	0	0	0	-0.217701	0	0	0	0	0	0.857143	6
436412	-0.18633	0.0617704	12	24	0	1.71429	0	1	1	1	1	0	0	0	0	1	1	0	0	0	0	0	156	102	493	0	0	continuous	g/day	-0.391066	-0.434022	0	0	-0.391066	-0.391066	-0.391066	-0.391066	0	0	0	0	-0.391066	0	0	0	0	0	0.857143	18
436412	-0.198451	0.0805747	25.7143	36	0	1.71429	0	1	1	1	1	0	0	0	0	1	1	0	0	0	0	0	157	102	493	0	0	continuous	g/day	-0.347196	-0.390151	0	0	-0.347196	-0.347196	-0.347196	-0.347196	0	0	0	0	-0.347196	0	0	0	0	0	0.857143	30.8571
436412	-0.235722	0.117866	37.7143	48	0	1.71429	0	1	1	1	1	0	0	0	0	1	1	0	0	0	0	0	158	102	493	0	0	continuous	g/day	-0.310463	-0.353418	0	0	-0.310463	-0.310463	-0.310463	-0.310463	0	0	0	0	-0.310463	0	0	0	0	0	0.857143	42.8571
436412	-0.174353	0.11083	48	72	0	1.71429	0	1	1	1	1	0	0	0	0	1	1	0	0	0	0	0	159	102	493	0	0	continuous	g/day	-0.277239	-0.320195	0	0	-0.277239	-0.277239	-0.277239	-0.277239	0	0	0	0	-0.277239	0	0	0	0	0	0.857143	60
436412	-0.18633	0.0582996	1.71429	10.2857	0	1.71429	0	1	1	1	1	0	0	0	0	0	1	0	0	0	0	0	160	102	493	0	0	continuous	g/day	-0.217701	-0.260656	0	0	-0.217701	-0.217701	-0.217701	-0.217701	0	0	0	0	-0.217701	0	0	0	0	0	0.857143	6
436412	-0.527633	0.11922	12	24	0	1.71429	0	1	1	1	1	0	0	0	0	0	1	0	0	0	0	0	161	102	493	0	0	continuous	g/day	-0.391066	-0.434022	0	0	-0.391066	-0.391066	-0.391066	-0.391066	0	0	0	0	-0.391066	0	0	0	0	0	0.857143	18
436412	-1.10866	0.376507	25.7143	36	0	1.71429	0	1	1	1	1	0	0	0	0	0	1	0	0	0	0	0	162	102	493	0	0	continuous	g/day	-0.347196	-0.390151	0	0	-0.347196	-0.347196	-0.347196	-0.347196	0	0	0	0	-0.347196	0	0	0	0	0	0.857143	30.8571
436412	0	0.0987541	36	54	0	1.71429	0	1	1	1	1	0	0	0	0	0	1	0	0	0	0	0	163	102	493	0	0	continuous	g/day	-0.305637	-0.348593	0	0	-0.305637	-0.305637	-0.305637	-0.305637	0	0	0	0	-0.305637	0	0	0	0	0	0.857143	45
436412	0.198451	0.0895054	0	1.71429	0	0	0	1	1	1	1	0	0	0	0	1	1	0	0	0	0	0	164	102	493	0	0	continuous	g/day	-0.0429554	-0.0429554	0	0	-0.0429554	-0.0429554	-0.0429554	-0.0429554	0	0	0	0	-0.0429554	0	0	0	0	0	0	0.857143
436412	0.0304592	0.0703693	0	1.71429	0	0	0	1	1	1	1	0	0	0	0	0	1	0	0	0	0	0	165	102	493	0	0	continuous	g/day	-0.0429554	-0.0429554	0	0	-0.0429554	-0.0429554	-0.0429554	-0.0429554	0	0	0	0	-0.0429554	0	0	0	0	0	0	0.857143
436502	-0.127833	0.0608191	0.857143	4.28571	0	0.857143	0	0	0	1	1	0	0	0	1	0.46	1	0	0	1	0	0	166	102	493	0	0	continuous	g/day	-0.103396	-0.125102	0	0	0	0	-0.103396	-0.103396	0	0	0	-0.103396	-0.103396	0	0	-0.103396	0	0	0.428571	2.57143
436502	-0.287682	0.0714184	4.28571	8.57143	0	0.857143	0	0	0	1	1	0	0	0	1	0.46	1	0	0	1	0	0	167	102	493	0	0	continuous	g/day	-0.26604	-0.287746	0	0	0	0	-0.26604	-0.26604	0	0	0	-0.26604	-0.26604	0	0	-0.26604	0	0	0.428571	6.42857
436502	-0.174353	0.108537	8.57143	12.8571	0	0.857143	0	0	0	1	1	0	0	0	1	0.46	1	0	0	1	0	0	168	102	493	0	0	continuous	g/day	-0.384847	-0.406553	0	0	0	0	-0.384847	-0.384847	0	0	0	-0.384847	-0.384847	0	0	-0.384847	0	0	0.428571	10.7143
436502	-0.356675	0.164001	12.8571	19.2857	0	0.857143	0	0	0	1	1	0	0	0	1	0.46	1	0	0	1	0	0	169	102	493	0	0	continuous	g/day	-0.418678	-0.440385	0	0	0	0	-0.418678	-0.418678	0	0	0	-0.418678	-0.418678	0	0	-0.418678	0	0	0.428571	16.0714
437014	-0.430783	0.132345	4.90735	9.81817	0	4.90735	0	0	0	1	1	0	0	0	0	0.517378	1	0	1	1	0	1	170	102	493	0	0	continuous	g/day	-0.201767	-0.319158	0	0	0	0	-0.201767	-0.201767	0	0	0	0	-0.201767	0	-0.201767	-0.201767	0	-0.201767	2.45367	7.36276
437014	-0.105361	0.137499	9.81817	14.7273	0	4.90735	0	0	0	1	1	0	0	0	0	0.517378	1	0	1	1	0	1	171	102	493	0	0	continuous	g/day	-0.309475	-0.426866	0	0	0	0	-0.309475	-0.309475	0	0	0	0	-0.309475	0	-0.309475	-0.309475	0	-0.309475	2.45367	12.2727
437014	-0.0953102	0.176823	0	4.90735	0	0	0	0	0	1	1	0	0	0	1	0.517378	1	0	1	1	0	1	172	102	493	0	0	continuous	g/day	-0.117391	-0.117391	0	0	0	0	-0.117391	-0.117391	0	0	0	-0.117391	-0.117391	0	-0.117391	-0.117391	0	-0.117391	0	2.45367
437404	-0.371064	0.161039	0	20	0	0	0	0	0	1	1	0	0	0	0	0.469	1	0	0	1	1	1	173	102	493	0	0	continuous	g/day	-0.319066	-0.319066	0	0	0	0	-0.319066	-0.319066	0	0	0	0	-0.319066	0	0	-0.319066	-0.319066	-0.319066	0	10
437404	-0.494296	0.194423	20	40	0	0	0	0	0	1	1	0	0	0	0	0.469	1	0	0	1	1	1	174	102	493	0	0	continuous	g/day	-0.393957	-0.393957	0	0	0	0	-0.393957	-0.393957	0	0	0	0	-0.393957	0	0	-0.393957	-0.393957	-0.393957	0	30
437404	-0.616186	0.236731	40	60	0	0	0	0	0	1	1	0	0	0	0	0.469	1	0	0	1	1	1	175	102	493	0	0	continuous	g/day	-0.337421	-0.337421	0	0	0	0	-0.337421	-0.337421	0	0	0	0	-0.337421	0	0	-0.337421	-0.337421	-0.337421	0	50
437516	0.604316	0.300483	30.1	60	0.1	30	0	0	0	0	1	0	0	0	0	1	1	0	1	0	1	1	182	102	493	0	0	continuous	g/day	0.000496301	-0.350001	0	0	0	0	0	0.000496301	0	0	0	0	0.000496301	0	0.000496301	0	0.000496301	0.000496301	15.05	45.05
437516	0.774727	0.34249	60	90	0.1	30	0	0	0	0	1	0	0	0	0	1	1	0	1	0	1	1	183	102	493	0	0	continuous	g/day	0.044354	-0.306144	0	0	0	0	0	0.044354	0	0	0	0	0.044354	0	0.044354	0	0.044354	0.044354	15.05	75
437516	0.207014	0.194423	30.1	60	0.1	30	0	0	0	0	1	0	0	0	0	1	1	0	1	0	1	1	184	102	493	0	0	continuous	g/day	0.000496301	-0.350001	0	0	0	0	0	0.000496301	0	0	0	0	0.000496301	0	0.000496301	0	0.000496301	0.000496301	15.05	45.05
437516	0.802002	0.237366	60	90	0.1	30	0	0	0	0	1	0	0	0	0	1	1	0	1	0	1	1	185	102	493	0	0	continuous	g/day	0.044354	-0.306144	1	0	0	0	0	0.044354	0	0	0	0	0.044354	0	0.044354	0	0.044354	0.044354	15.05	75
437516	-0.792993	0.356529	0.1	30	0	0	0	0	0	0	1	0	0	0	1	1	1	0	1	0	1	1	186	102	493	0	0	continuous	g/day	-0.350498	-0.350498	0	0	0	0	0	-0.350498	0	0	0	-0.350498	-0.350498	0	-0.350498	0	-0.350498	-0.350498	0	15.05
437516	-0.262364	0.280258	0.1	30	0	0	0	0	0	0	1	0	0	0	1	1	1	0	1	0	1	1	187	102	493	0	0	continuous	g/day	-0.350498	-0.350498	0	0	0	0	0	-0.350498	0	0	0	-0.350498	-0.350498	0	-0.350498	0	-0.350498	-0.350498	0	15.05
437703	-0.18633	0.163738	10	20	0	10	0	0	0	0	1	0	0	0	1	0.763	1	0	1	1	1	0	188	102	493	0	0	continuous	g/day	-0.217759	-0.434001	0	0	0	0	0	-0.217759	0	0	0	-0.217759	-0.217759	0	-0.217759	-0.217759	-0.217759	0	5	15
437703	-0.328504	0.126642	20	30	0	10	0	0	0	0	1	0	0	0	1	0.763	1	0	1	1	1	0	189	102	493	0	0	continuous	g/day	-0.195947	-0.412188	0	0	0	0	0	-0.195947	0	0	0	-0.195947	-0.195947	0	-0.195947	-0.195947	-0.195947	0	5	25
437800	-1.17118	0.457081	0	12	0	0	0	0	0	0	1	0	0	0	1	0.745562	1	0	1	1	1	1	190	102	493	0	0	continuous	g/day	-0.246687	-0.246687	0	0	0	0	0	-0.246687	0	0	0	-0.246687	-0.246687	0	-0.246687	-0.246687	-0.246687	-0.246687	0	6
437800	0.10436	0.586664	12	12	0	0	0	0	0	0	1	0	0	0	1	0.745562	1	0	1	1	1	1	191	102	493	0	0	continuous	g/day	-0.429145	-0.429145	0	0	0	0	0	-0.429145	0	0	0	-0.429145	-0.429145	0	-0.429145	-0.429145	-0.429145	-0.429145	0	12
437800	-0.274437	0.524495	24	24	0	0	0	0	0	0	1	0	0	0	1	0.745562	1	0	1	1	1	1	192	102	493	0	0	continuous	g/day	-0.416128	-0.416128	0	0	0	0	0	-0.416128	0	0	0	-0.416128	-0.416128	0	-0.416128	-0.416128	-0.416128	-0.416128	0	24
437800	-0.0202027	0.353647	36	54	0	0	0	0	0	0	1	0	0	0	1	0.745562	1	0	1	1	1	1	193	102	493	0	0	continuous	g/day	-0.348593	-0.348593	0	0	0	0	0	-0.348593	0	0	0	-0.348593	-0.348593	0	-0.348593	-0.348593	-0.348593	-0.348593	0	45
438157	0.0953102	0.170524	0	25	0	0	0	1	1	0	1	0	0	0	1	1	1	0	1	0	0	0	194	102	493	0	0	continuous	g/day	-0.338813	-0.338813	0	0	-0.338813	-0.338813	0	-0.338813	0	0	0	-0.338813	-0.338813	0	-0.338813	0	0	0	0	12.5
438157	-0.0725707	0.176823	25	50	0	0	0	1	1	0	1	0	0	0	1	1	1	0	1	0	0	0	195	102	493	0	0	continuous	g/day	-0.369858	-0.369858	0	0	-0.369858	-0.369858	0	-0.369858	0	0	0	-0.369858	-0.369858	0	-0.369858	0	0	0	0	37.5
438157	-0.328504	0.211551	50	75	0	0	0	1	1	0	1	0	0	0	1	1	1	0	1	0	0	0	196	102	493	0	0	continuous	g/day	-0.316919	-0.316919	0	0	-0.316919	-0.316919	0	-0.316919	0	0	0	-0.316919	-0.316919	0	-0.316919	0	0	0	0	62.5
438157	-0.328504	0.211551	75	112.5	0	0	0	1	1	0	1	0	0	0	1	1	1	0	1	0	0	0	197	102	493	0	0	continuous	g/day	-0.294373	-0.294373	0	0	-0.294373	-0.294373	0	-0.294373	0	0	0	-0.294373	-0.294373	0	-0.294373	0	0	0	0	93.75
438221	-0.673345	0.240047	13.2	39.6	0	0.333333	0	0	0	0	1	0	0	0	1	0.782	1	0	1	1	1	0	198	102	493	0	0	continuous	g/day	-0.397542	-0.406035	0	0	0	0	0	-0.397542	0	0	0	-0.397542	-0.397542	0	-0.397542	-0.397542	-0.397542	0	0.166667	26.4
438221	-0.798508	0.286717	39.6	59.4	0	0.333333	0	0	0	0	1	0	0	0	1	0.782	1	0	1	1	1	0	199	102	493	0	0	continuous	g/day	-0.329966	-0.338459	0	0	0	0	0	-0.329966	0	0	0	-0.329966	-0.329966	0	-0.329966	-0.329966	-0.329966	0	0.166667	49.5
438221	0.0198026	0.221069	0.44	12.76	0	0.333333	0	0	0	0	1	0	0	0	1	0.782	1	0	1	1	1	0	200	102	493	0	0	continuous	g/day	-0.258341	-0.266834	0	0	0	0	0	-0.258341	0	0	0	-0.258341	-0.258341	0	-0.258341	-0.258341	-0.258341	0	0.166667	6.6
439948	-0.105361	0.0569244	0	0.164384	0	0	0	0	0	1	1	0	0	0	0	0.441	1	0	1	1	0	0	201	102	493	0	0	continuous	g/day	-0.00419646	-0.00419646	0	0	0	0	-0.00419646	-0.00419646	0	0	0	0	-0.00419646	0	-0.00419646	-0.00419646	0	0	0	0.0821918
439948	-0.356675	0.0733883	0	5	0	0	0	0	0	1	1	0	0	0	0	0.441	1	0	1	1	0	0	202	102	493	0	0	continuous	g/day	-0.119425	-0.119425	0	0	0	0	-0.119425	-0.119425	0	0	0	0	-0.119425	0	-0.119425	-0.119425	0	0	0	2.5
439948	-0.510826	0.0858348	10	20	0	0	0	0	0	1	1	0	0	0	0	0.441	1	0	1	1	0	0	203	102	493	0	0	continuous	g/day	-0.434001	-0.434001	0	0	0	0	-0.434001	-0.434001	0	0	0	0	-0.434001	0	-0.434001	-0.434001	0	0	0	15
439948	-0.510826	0.119899	30	50	0	0	0	0	0	1	1	0	0	0	0	0.441	1	0	1	1	0	0	204	102	493	0	0	continuous	g/day	-0.361958	-0.361958	0	0	0	0	-0.361958	-0.361958	0	0	0	0	-0.361958	0	-0.361958	-0.361958	0	0	0	40
439948	-0.693147	0.250212	60	90	0	0	0	0	0	1	1	0	0	0	0	0.441	1	0	1	1	0	0	205	102	493	0	0	continuous	g/day	-0.306144	-0.306144	0	0	0	0	-0.306144	-0.306144	0	0	0	0	-0.306144	0	-0.306144	-0.306144	0	0	0	75
450626	-0.616186	0.410571	0.1	1.99	0	0	0	0	0	1	1	0	0	0	1	1	1	0	0	1	1	0	206	102	493	0	0	continuous	g/day	-0.0522437	-0.0522437	0	0	0	0	-0.0522437	-0.0522437	0	0	0	-0.0522437	-0.0522437	0	0	-0.0522437	-0.0522437	0	0	1.045
450626	-0.733969	0.420109	20	39.9	0	0	0	0	0	1	1	0	0	0	1	1	1	0	0	1	1	0	207	102	493	0	0	continuous	g/day	-0.394126	-0.394126	0	0	0	0	-0.394126	-0.394126	0	0	0	-0.394126	-0.394126	0	0	-0.394126	-0.394126	0	0	29.95
450626	-0.462035	0.372096	40	79.9	0	0	0	0	0	1	1	0	0	0	1	1	1	0	0	1	1	0	208	102	493	0	0	continuous	g/day	-0.322906	-0.322906	0	0	0	0	-0.322906	-0.322906	0	0	0	-0.322906	-0.322906	0	0	-0.322906	-0.322906	0	0	59.95
450626	-0.733969	0.500423	80	120	0	0	0	0	0	1	1	0	0	0	1	1	1	0	0	1	1	0	209	102	493	0	0	continuous	g/day	-0.288243	-0.288243	0	0	0	0	-0.288243	-0.288243	0	0	0	-0.288243	-0.288243	0	0	-0.288243	-0.288243	0	0	100
501454	-1.07881	0.258061	0	10	0	0	0	1	1	1	0	0	1	0	1	0.72	1	0	1	0	0	0	210	102	493	0	0	continuous	g/day	-0.216241	-0.216241	1	0	-0.216241	-0.216241	-0.216241	0	0	-0.216241	0	-0.216241	-0.216241	0	-0.216241	0	0	0	0	5
501454	-1.20397	0.349359	10	20	0	0	0	1	1	1	0	0	1	0	1	0.72	1	0	1	0	0	0	211	102	493	0	0	continuous	g/day	-0.434001	-0.434001	0	0	-0.434001	-0.434001	-0.434001	0	0	-0.434001	0	-0.434001	-0.434001	0	-0.434001	0	0	0	0	15
501454	-0.867501	0.311534	20	30	0	0	0	1	1	1	0	0	1	0	1	0.72	1	0	1	0	0	0	212	102	493	0	0	continuous	g/day	-0.412188	-0.412188	0	0	-0.412188	-0.412188	-0.412188	0	0	-0.412188	0	-0.412188	-0.412188	0	-0.412188	0	0	0	0	25
501454	-0.891598	0.258987	0	10	0	0	0	0	0	1	0	0	1	0	1	0.72	1	0	1	1	1	0	213	102	493	0	0	continuous	g/day	-0.216241	-0.216241	0	0	0	0	-0.216241	0	0	-0.216241	0	-0.216241	-0.216241	0	-0.216241	-0.216241	-0.216241	0	0	5
501454	-0.941609	0.347188	10	20	0	0	0	0	0	1	0	0	1	0	1	0.72	1	0	1	1	1	0	214	102	493	0	0	continuous	g/day	-0.434001	-0.434001	0	0	0	0	-0.434001	0	0	-0.434001	0	-0.434001	-0.434001	0	-0.434001	-0.434001	-0.434001	0	0	15
501454	-0.597837	0.323325	20	30	0	0	0	0	0	1	0	0	1	0	1	0.72	1	0	1	1	1	0	215	102	493	0	0	continuous	g/day	-0.412188	-0.412188	0	0	0	0	-0.412188	0	0	-0.412188	0	-0.412188	-0.412188	0	-0.412188	-0.412188	-0.412188	0	0	25
[truncated: 4 more columns]

## Sheet: pred
ln_rr_outer_lower	ln_rr_inner_lower	ln_rr	ln_rr_inner_upper	ln_rr_outer_upper	risk	bprf
0	0	0	0	0	0	0
-0.111521	-0.0668502	-0.0611389	-0.0498204	-0.00514994	1.21212	-0.0136976
-0.219176	-0.131383	-0.120159	-0.0979142	-0.0101214	2.42424	-0.0269204
-0.32179	-0.192894	-0.176415	-0.143755	-0.01486	3.63636	-0.039524
-0.418065	-0.250606	-0.229195	-0.186765	-0.0193059	4.84848	-0.051349
-0.506614	-0.303686	-0.277741	-0.226323	-0.023395	6.06061	-0.0622252
-0.586002	-0.351274	-0.321263	-0.261789	-0.0270611	7.27273	-0.071976
-0.654802	-0.392516	-0.358981	-0.292524	-0.0302382	8.48485	-0.0804263
-0.711668	-0.426603	-0.390157	-0.317928	-0.0328643	9.69697	-0.087411
-0.755415	-0.452828	-0.414141	-0.337472	-0.0348845	10.9091	-0.0927843
-0.785099	-0.470622	-0.430414	-0.350733	-0.0362553	12.1212	-0.0964302
-0.800813	-0.480041	-0.439029	-0.357753	-0.0369809	13.3333	-0.0983603
-0.807468	-0.48403	-0.442678	-0.360726	-0.0372882	14.5455	-0.0991777
-0.808001	-0.48435	-0.44297	-0.360964	-0.0373129	15.7576	-0.0992432
-0.804856	-0.482464	-0.441246	-0.359559	-0.0371676	16.9697	-0.0988568
-0.799309	-0.479139	-0.438205	-0.357081	-0.0369115	18.1818	-0.0981756
-0.792303	-0.47494	-0.434364	-0.353951	-0.0365879	19.3939	-0.0973151
-0.784153	-0.470054	-0.429896	-0.35031	-0.0362116	20.6061	-0.096314
-0.77535	-0.464778	-0.42507	-0.346378	-0.0358051	21.8182	-0.0952328
-0.76631	-0.459359	-0.420114	-0.342339	-0.0353876	23.0303	-0.0941225
-0.757235	-0.453918	-0.415138	-0.338285	-0.0349685	24.2424	-0.0930078
-0.748308	-0.448567	-0.410245	-0.334297	-0.0345563	25.4545	-0.0919114
-0.739577	-0.443334	-0.405458	-0.330397	-0.0341531	26.6667	-0.090839
-0.731061	-0.438229	-0.400789	-0.326592	-0.0337598	27.8788	-0.0897929
-0.722774	-0.433261	-0.396246	-0.32289	-0.0333772	29.0909	-0.0887751
-0.71472	-0.428433	-0.391831	-0.319292	-0.0330052	30.303	-0.0877859
-0.706895	-0.423743	-0.387541	-0.315796	-0.0326439	31.5152	-0.0868248
-0.699295	-0.419187	-0.383374	-0.312401	-0.0322929	32.7273	-0.0858913
-0.691917	-0.414764	-0.379329	-0.309105	-0.0319522	33.9394	-0.0849851
-0.684759	-0.410473	-0.375405	-0.305907	-0.0316216	35.1515	-0.0841058
-0.677815	-0.406311	-0.371598	-0.302805	-0.031301	36.3636	-0.083253
-0.671082	-0.402275	-0.367907	-0.299797	-0.0309901	37.5758	-0.082426
-0.664558	-0.398364	-0.36433	-0.296883	-0.0306888	38.7879	-0.0816247
-0.658238	-0.394576	-0.360865	-0.294059	-0.0303969	40	-0.0808484
-0.65212	-0.390908	-0.357511	-0.291326	-0.0301144	41.2121	-0.0800969
-0.6462	-0.387359	-0.354266	-0.288682	-0.029841	42.4242	-0.0793699
-0.640476	-0.383928	-0.351128	-0.286125	-0.0295767	43.6364	-0.0786669
-0.634946	-0.380613	-0.348096	-0.283654	-0.0293213	44.8485	-0.0779876
-0.629607	-0.377413	-0.345169	-0.281269	-0.0290748	46.0606	-0.0773318
-0.624457	-0.374326	-0.342345	-0.278968	-0.0288369	47.2727	-0.0766992
-0.619493	-0.37135	-0.339624	-0.276751	-0.0286077	48.4848	-0.0760896
-0.614714	-0.368485	-0.337004	-0.274616	-0.028387	49.697	-0.0755026
-0.610118	-0.36573	-0.334485	-0.272563	-0.0281748	50.9091	-0.0749381
-0.605704	-0.363084	-0.332064	-0.27059	-0.0279709	52.1212	-0.0743959
-0.601469	-0.360546	-0.329743	-0.268698	-0.0277753	53.3333	-0.0738757
-0.597412	-0.358114	-0.327519	-0.266886	-0.027588	54.5455	-0.0733774
-0.593532	-0.355788	-0.325392	-0.265153	-0.0274089	55.7576	-0.0729009
-0.589828	-0.353568	-0.323361	-0.263498	-0.0272378	56.9697	-0.072446
-0.586299	-0.351452	-0.321426	-0.261922	-0.0270748	58.1818	-0.0720125
-0.582943	-0.349441	-0.319587	-0.260423	-0.0269199	59.3939	-0.0716003
-0.579761	-0.347533	-0.317842	-0.259001	-0.0267729	60.6061	-0.0712094
-0.57675	-0.345728	-0.316191	-0.257656	-0.0266339	61.8182	-0.0708396
-0.573911	-0.344026	-0.314635	-0.256387	-0.0265028	63.0303	-0.0704909
-0.571243	-0.342427	-0.313172	-0.255195	-0.0263795	64.2424	-0.0701632
-0.568745	-0.34093	-0.311803	-0.25408	-0.0262642	65.4545	-0.0698564
-0.566418	-0.339535	-0.310527	-0.25304	-0.0261567	66.6667	-0.0695706
-0.56426	-0.338241	-0.309344	-0.252076	-0.0260571	67.8788	-0.0693056
-0.562273	-0.33705	-0.308254	-0.251188	-0.0259653	69.0909	-0.0690614
-0.560455	-0.33596	-0.307258	-0.250376	-0.0258814	70.303	-0.0688382
-0.558807	-0.334973	-0.306355	-0.24964	-0.0258053	71.5152	-0.0686358
-0.55733	-0.334087	-0.305545	-0.24898	-0.0257371	72.7273	-0.0684544
-0.556023	-0.333303	-0.304828	-0.248396	-0.0256767	73.9394	-0.0682938
-0.554884	-0.332621	-0.304204	-0.247887	-0.0256241	75.1515	-0.0681539
-0.553915	-0.33204	-0.303672	-0.247454	-0.0255793	76.3636	-0.0680349
-0.553077	-0.331538	-0.303213	-0.24708	-0.0255407	77.5758	-0.067932
-0.55235	-0.331102	-0.302814	-0.246755	-0.0255071	78.7879	-0.0678426
-0.551732	-0.330731	-0.302476	-0.246479	-0.0254785	80	-0.0677667
-0.551224	-0.330427	-0.302197	-0.246252	-0.0254551	81.2121	-0.0677044
-0.550821	-0.330185	-0.301976	-0.246072	-0.0254365	82.4242	-0.0676549
-0.550471	-0.329975	-0.301784	-0.245916	-0.0254203	83.6364	-0.0676119
-0.550156	-0.329786	-0.301611	-0.245775	-0.0254058	84.8485	-0.0675732
-0.549816	-0.329583	-0.301425	-0.245623	-0.0253901	86.0606	-0.0675314
-0.549349	-0.329303	-0.301169	-0.245415	-0.0253685	87.2727	-0.0674741
-0.548756	-0.328948	-0.300844	-0.24515	-0.0253411	88.4848	-0.0674013
-0.548023	-0.328508	-0.300442	-0.244822	-0.0253073	89.697	-0.0673112
-0.547122	-0.327968	-0.299948	-0.24442	-0.0252657	90.9091	-0.0672006
-0.546022	-0.327308	-0.299345	-0.243928	-0.0252148	92.1212	-0.0670654
-0.544699	-0.326515	-0.29862	-0.243337	-0.0251538	93.3333	-0.0669029
-0.543152	-0.325588	-0.297772	-0.242646	-0.0250824	94.5455	-0.066713
-0.541388	-0.324531	-0.296805	-0.241858	-0.0250009	95.7576	-0.0664962
-0.539412	-0.323346	-0.295722	-0.240976	-0.0249096	96.9697	-0.0662536
-0.537252	-0.322052	-0.294537	-0.240011	-0.0248099	98.1818	-0.0659883
-0.534932	-0.320661	-0.293265	-0.238974	-0.0247027	99.3939	-0.0657033
-0.532466	-0.319183	-0.291914	-0.237873	-0.0245889	100.606	-0.0654005
-0.529871	-0.317627	-0.290491	-0.236713	-0.024469	101.818	-0.0650816
-0.527179	-0.316013	-0.289015	-0.235511	-0.0243447	103.03	-0.0647511
-0.524408	-0.314352	-0.287496	-0.234273	-0.0242168	104.242	-0.0644107
-0.521566	-0.312648	-0.285938	-0.233003	-0.0240855	105.455	-0.0640616
-0.518661	-0.310907	-0.284345	-0.231705	-0.0239514	106.667	-0.0637048
-0.515704	-0.309134	-0.282724	-0.230384	-0.0238148	107.879	-0.0633416
-0.512703	-0.307336	-0.281079	-0.229044	-0.0236762	109.091	-0.0629731
-0.509669	-0.305517	-0.279416	-0.227688	-0.0235361	110.303	-0.0626004
-0.506612	-0.303684	-0.277739	-0.226322	-0.0233949	111.515	-0.0622249
-0.50354	-0.301843	-0.276055	-0.22495	-0.0232531	112.727	-0.0618476
-0.500464	-0.299999	-0.274369	-0.223576	-0.023111	113.939	-0.0614697
-0.497393	-0.298158	-0.272685	-0.222204	-0.0229692	115.152	-0.0610925
-0.494336	-0.296326	-0.271009	-0.220838	-0.022828	116.364	-0.060717
-0.491303	-0.294507	-0.269346	-0.219483	-0.022688	117.576	-0.0603445
-0.488302	-0.292709	-0.267702	-0.218143	-0.0225494	118.788	-0.059976
-0.485345	-0.290936	-0.26608	-0.216821	-0.0224128	120	-0.0596127
