# Supplementary material for: A burden of proof study on alcohol consumption and ischemic heart disease
Source: Nat Commun. 2024 May 14;15:4082. doi: 10.1038/s41467-024-47632-7 (PMC11094064; doi:10.1038/s41467-024-47632-7)
Supplement: Supplementary file 4 — Source Data [file 41467_2024_47632_MOESM4_ESM.zip › Alcohol_IHD_Source_Data_Files/figureS2b_S5c.xlsx]

## Sheet: data
study_id	ln_rr	ln_rr_se	alt_risk_lower	alt_risk_upper	ref_risk_lower	ref_risk_upper	cov_adjusted_1	cov_adjusted_2	cov_rep_prevalent_disease	cov_rep_geography	cov_outcome_selfreport	cov_non_drinker	cov_blood_pressure	cov_ihd	seq	rei_id	cause_id	bundle_id	bundle_version_id	risk_type	risk_unit	signal	re_signal	is_outlier	em_adjusted_1	em_adjusted_2	em_rep_prevalent_disease	em_rep_geography	em_outcome_selfreport	em_non_drinker	em_blood_pressure	em_ihd	ref_risk	alt_risk	ref_ln_rr	alt_ln_rr	residual	residual_sd
309694	-0.673345	0.361187	0	4.57143	0	0	0	0	0	1	0	0	1	1	0	102	493	0	0	continuous	g/day	-0.0342958	-0.0342958	0	0	0	0	-0.0342958	0	0	-0.0342958	-0.0342958	0	2.28571	0	-0.673345	-0.592304	0.361187
309694	-1.77196	0.53573	5.71429	16	0	0	0	0	0	1	0	0	1	1	1	102	493	0	0	continuous	g/day	-0.111531	-0.111531	1	0	0	0	-0.111531	0	0	-0.111531	-0.111531	0	10.8571	0	-1.77196	-1.50841	0.53573
309694	-1.89712	0.663951	17.1429	40	0	0	0	0	0	1	0	0	1	1	2	102	493	0	0	continuous	g/day	-0.0928778	-0.0928778	1	0	0	0	-0.0928778	0	0	-0.0928778	-0.0928778	0	28.5714	0	-1.89712	-1.67765	0.663951
309694	-0.867501	1.1991	41.1429	64	0	0	0	0	0	1	0	0	1	1	3	102	493	0	0	continuous	g/day	-0.0656556	-0.0656556	0	0	0	0	-0.0656556	0	0	-0.0656556	-0.0656556	0	52.5714	0	-0.867501	-0.712356	1.1991
309720	-0.356675	0.158687	5	14.9	0	4.9	0	1	0	0	0	0	0	1	4	102	493	0	0	continuous	g/day	-0.0708063	-0.107284	0	0	-0.0708063	0	0	0	0	0	-0.0708063	2.45	9.95	-0.089103	-0.445778	-0.18936	0.158687
309720	-0.139262	0.324292	15	19.9	0	4.9	0	1	0	0	0	0	0	1	5	102	493	0	0	continuous	g/day	-0.086189	-0.122667	0	0	-0.086189	0	0	0	0	0	-0.086189	2.45	17.45	-0.089103	-0.228365	0.0644025	0.324292
309720	-0.71335	0.36406	20	29.9	0	4.9	0	1	0	0	0	0	0	1	6	102	493	0	0	continuous	g/day	-0.0649363	-0.101414	0	0	-0.0649363	0	0	0	0	0	-0.0649363	2.45	24.95	-0.089103	-0.802453	-0.559905	0.36406
309720	-1.02165	0.565197	30	45	0	4.9	0	1	0	0	0	0	0	1	7	102	493	0	0	continuous	g/day	-0.0376478	-0.0741255	0	0	-0.0376478	0	0	0	0	0	-0.0376478	2.45	37.5	-0.089103	-1.11075	-0.93269	0.565197
309720	-0.431782	0.234273	0	4.9	0	0	0	1	0	0	0	0	0	1	8	102	493	0	0	continuous	g/day	-0.0364777	-0.0364777	0	0	-0.0364777	0	0	0	0	0	-0.0364777	0	2.45	0	-0.431782	-0.345586	0.234273
309720	-0.598837	0.195655	0	4.9	0	0	0	1	0	0	0	1	0	1	9	102	493	0	0	continuous	g/day	-0.0364777	-0.0364777	1	0	-0.0364777	0	0	0	-0.0364777	0	-0.0364777	0	2.45	0	-0.598837	-0.51264	0.195655
309723	-0.693147	0.383693	1	9	0	0	0	1	0	1	0	1	0	1	10	102	493	0	0	continuous	g/day	-0.0670256	-0.0670256	0	0	-0.0670256	0	-0.0670256	0	-0.0670256	0	-0.0670256	0	5	0	-0.693147	-0.534766	0.383693
309723	0.262364	0.324736	10	34	0	0	0	1	0	1	0	1	0	1	11	102	493	0	0	continuous	g/day	-0.106427	-0.106427	0	0	-0.106427	0	-0.106427	0	-0.106427	0	-0.106427	0	22	0	0.262364	0.51385	0.324736
309723	-0.916291	0.673229	34	51	0	0	0	1	0	1	0	1	0	1	12	102	493	0	0	continuous	g/day	-0.0692854	-0.0692854	0	0	-0.0692854	0	-0.0692854	0	-0.0692854	0	-0.0692854	0	42.5	0	-0.916291	-0.75257	0.673229
432572	-0.150823	0.117027	0.396743	3.99077	0	0.373405	0	0	0	0	1	0	0	0	13	102	493	0	0	continuous	g/day	-0.0303132	-0.0333805	0	0	0	0	0	-0.0303132	0	0	0	0.186703	2.19376	-0.0072643	-0.158087	-0.0791927	0.117027
432572	-0.150823	0.118016	4.01411	20.584	0	0.373405	0	0	0	0	1	0	0	0	14	102	493	0	0	continuous	g/day	-0.106615	-0.109682	0	0	0	0	0	-0.106615	0	0	0	0.186703	12.299	-0.0072643	-0.158087	0.101107	0.118016
432572	-0.0833816	0.118146	20.6073	30.911	0	0.373405	0	0	0	0	1	0	0	0	15	102	493	0	0	continuous	g/day	-0.0959259	-0.0989932	0	0	0	0	0	-0.0959259	0	0	0	0.186703	25.7591	-0.0072643	-0.0906459	0.143291	0.118146
432572	-0.040822	0.124116	0.373405	1.96038	0	0.373405	0	0	0	0	1	0	0	0	16	102	493	0	0	continuous	g/day	-0.0154886	-0.0185559	0	0	0	0	0	-0.0154886	0	0	0	0.186703	1.16689	-0.0072643	-0.0480863	-0.00422237	0.124116
432572	-0.314711	0.132128	1.98372	9.12509	0	0.373405	0	0	0	0	1	0	0	0	17	102	493	0	0	continuous	g/day	-0.0707829	-0.0738502	0	0	0	0	0	-0.0707829	0	0	0	0.186703	5.5544	-0.0072643	-0.321975	-0.147451	0.132128
432572	-0.430783	0.135364	9.12509	13.6876	0	0.373405	0	0	0	0	1	0	0	0	18	102	493	0	0	continuous	g/day	-0.114835	-0.117902	0	0	0	0	0	-0.114835	0	0	0	0.186703	11.4064	-0.0072643	-0.438047	-0.159429	0.135364
432572	0.24686	0.122099	0	0.373405	0	0	0	0	0	0	1	0	0	0	19	102	493	0	0	continuous	g/day	-0.00306729	-0.00306729	0	0	0	0	0	-0.00306729	0	0	0	0	0.186703	0	0.24686	0.254108	0.122099
432572	0.0861777	0.130313	0.396743	3.99077	0	0	0	0	0	0	1	0	0	0	20	102	493	0	0	continuous	g/day	-0.0333805	-0.0333805	0	0	0	0	0	-0.0333805	0	0	0	0	2.19376	0	0.0861777	0.165056	0.130313
432572	0.0953102	0.132702	4.01411	20.584	0	0	0	0	0	0	1	0	0	0	21	102	493	0	0	continuous	g/day	-0.109682	-0.109682	0	0	0	0	0	-0.109682	0	0	0	0	12.299	0	0.0953102	0.354488	0.132702
432572	0.182322	0.134711	20.6073	30.911	0	0	0	0	0	0	1	0	0	0	22	102	493	0	0	continuous	g/day	-0.0989932	-0.0989932	0	0	0	0	0	-0.0989932	0	0	0	0	25.7591	0	0.182322	0.416242	0.134711
432572	0.207014	0.129775	0	0.373405	0	0	0	0	0	0	1	0	0	0	23	102	493	0	0	continuous	g/day	-0.00306729	-0.00306729	0	0	0	0	0	-0.00306729	0	0	0	0	0.186703	0	0.207014	0.214262	0.129775
432572	0.165514	0.138677	0.373405	1.96038	0	0	0	0	0	0	1	0	0	0	24	102	493	0	0	continuous	g/day	-0.0185559	-0.0185559	0	0	0	0	0	-0.0185559	0	0	0	0	1.16689	0	0.165514	0.209362	0.138677
432572	-0.105361	0.148673	1.98372	9.12509	0	0	0	0	0	0	1	0	0	0	25	102	493	0	0	continuous	g/day	-0.0738502	-0.0738502	0	0	0	0	0	-0.0738502	0	0	0	0	5.5544	0	-0.105361	0.0691473	0.148673
432572	-0.210721	0.152297	9.12509	13.6876	0	0	0	0	0	0	1	0	0	0	26	102	493	0	0	continuous	g/day	-0.117902	-0.117902	0	0	0	0	0	-0.117902	0	0	0	0	11.4064	0	-0.210721	0.0678809	0.152297
432641	-0.105361	0.457081	0	52	0	0	1	1	0	1	0	1	1	1	27	102	493	0	0	continuous	g/day	-0.0851036	-0.0851036	0	-0.0851036	-0.0851036	0	-0.0851036	0	-0.0851036	-0.0851036	-0.0851036	0	26	0	-0.105361	0.0957391	0.457081
501650	0.0178399	0.0145382	1	1	0	0	0	0	1	0	1	1	0	0	28	102	493	0	0	continuous	g/day	-0.0160891	-0.0160891	0	0	0	-0.0160891	0	-0.0160891	-0.0160891	0	0	0	1	0	0.0178399	0.0558585	0.0145382

## Sheet: pred
ln_rr_outer_lower	ln_rr_inner_lower	ln_rr	ln_rr_inner_upper	ln_rr_outer_upper	risk	bprf
0	0	0	0	0	0	0
-0.0535372	-0.0387601	-0.0105078	-0.0108995	0.00387764	0.646465	-0.000736055
-0.105076	-0.0760734	-0.0206233	-0.0213923	0.00761055	1.29293	-0.00144464
-0.154549	-0.111891	-0.0303334	-0.0314644	0.0111938	1.93939	-0.00212481
-0.20189	-0.146165	-0.0396249	-0.0411023	0.0146226	2.58586	-0.00277567
-0.247032	-0.178847	-0.048485	-0.0502928	0.0178923	3.23232	-0.00339632
-0.289914	-0.209893	-0.0569014	-0.0590229	0.0209981	3.87879	-0.00398587
-0.330472	-0.239256	-0.0648618	-0.0672801	0.0239357	4.52525	-0.00454348
-0.368648	-0.266895	-0.0723546	-0.0750523	0.0267008	5.17172	-0.00506835
-0.404385	-0.292768	-0.0793687	-0.0823279	0.0292892	5.81818	-0.00555967
-0.437629	-0.316836	-0.0858934	-0.0890959	0.031697	6.46465	-0.00601672
-0.468328	-0.339062	-0.0919187	-0.0953459	0.0339205	7.11111	-0.00643879
-0.496435	-0.35941	-0.0974352	-0.101068	0.0359562	7.75758	-0.00682521
-0.521904	-0.37785	-0.102434	-0.106253	0.0378009	8.40404	-0.00717538
-0.544706	-0.394358	-0.10691	-0.110896	0.0394525	9.05051	-0.00748888
-0.564856	-0.408946	-0.110864	-0.114998	0.0409119	9.69697	-0.0077659
-0.582406	-0.421652	-0.114309	-0.118571	0.042183	10.3434	-0.00800718
-0.597424	-0.432525	-0.117256	-0.121628	0.0432707	10.9899	-0.00821366
-0.609961	-0.441602	-0.119717	-0.124181	0.0441788	11.6364	-0.00838603
-0.62011	-0.44895	-0.121709	-0.126247	0.0449139	12.2828	-0.00852557
-0.628004	-0.454664	-0.123258	-0.127854	0.0454856	12.9293	-0.00863408
-0.633747	-0.458822	-0.124385	-0.129023	0.0459016	13.5758	-0.00871305
-0.63743	-0.461488	-0.125108	-0.129773	0.0461683	14.2222	-0.00876368
-0.639108	-0.462704	-0.125438	-0.130115	0.0462899	14.8687	-0.00878676
-0.638819	-0.462494	-0.125381	-0.130056	0.0462689	15.5152	-0.00878278
-0.636711	-0.460968	-0.124967	-0.129627	0.0461162	16.1616	-0.00875379
-0.633085	-0.458343	-0.124256	-0.128889	0.0458537	16.8081	-0.00870395
-0.628054	-0.4547	-0.123268	-0.127864	0.0454892	17.4545	-0.00863477
-0.621735	-0.450126	-0.122028	-0.126578	0.0450315	18.101	-0.0085479
-0.614282	-0.44473	-0.120565	-0.12506	0.0444917	18.7475	-0.00844543
-0.605836	-0.438615	-0.118907	-0.123341	0.04388	19.3939	-0.00832931
-0.596572	-0.431908	-0.117089	-0.121455	0.043209	20.0404	-0.00820195
-0.586663	-0.424734	-0.115144	-0.119438	0.0424913	20.6869	-0.00806572
-0.576221	-0.417175	-0.113095	-0.117312	0.0417351	21.3333	-0.00792216
-0.565423	-0.409357	-0.110975	-0.115113	0.0409529	21.9798	-0.00777369
-0.554481	-0.401435	-0.108828	-0.112886	0.0401604	22.6263	-0.00762326
-0.54352	-0.393499	-0.106677	-0.110654	0.0393665	23.2727	-0.00747256
-0.532603	-0.385596	-0.104534	-0.108432	0.0385758	23.9192	-0.00732247
-0.521739	-0.37773	-0.102402	-0.10622	0.0377889	24.5657	-0.0071731
-0.511	-0.369956	-0.100294	-0.104034	0.0370112	25.2121	-0.00702547
-0.50051	-0.362361	-0.0982351	-0.101898	0.0362514	25.8586	-0.00688125
-0.490382	-0.355028	-0.0962473	-0.0998359	0.0355178	26.5051	-0.006742
-0.48062	-0.347961	-0.0943313	-0.0978485	0.0348108	27.1515	-0.00660779
-0.47122	-0.341155	-0.0924863	-0.0959347	0.0341299	27.798	-0.00647855
-0.462177	-0.334608	-0.0907114	-0.0940936	0.0334749	28.4444	-0.00635422
-0.453486	-0.328317	-0.0890058	-0.0923244	0.0328455	29.0909	-0.00623474
-0.445146	-0.322278	-0.0873687	-0.0906263	0.0322414	29.7374	-0.00612007
-0.43715	-0.316489	-0.0857995	-0.0889985	0.0316623	30.3838	-0.00601014
-0.429497	-0.310949	-0.0842973	-0.0874404	0.031108	31.0303	-0.00590492
-0.422182	-0.305653	-0.0828617	-0.0859512	0.0305782	31.6768	-0.00580436
-0.415203	-0.3006	-0.0814919	-0.0845303	0.0300727	32.3232	-0.0057084
-0.408557	-0.295788	-0.0801874	-0.0831772	0.0295913	32.9697	-0.00561702
-0.40224	-0.291215	-0.0789476	-0.0818912	0.0291338	33.6162	-0.00553018
-0.39625	-0.286878	-0.077772	-0.0806718	0.0286999	34.2626	-0.00544783
-0.390585	-0.282777	-0.0766602	-0.0795185	0.0282896	34.9091	-0.00536995
-0.385243	-0.278909	-0.0756116	-0.0784308	0.0279027	35.5556	-0.0052965
-0.380221	-0.275273	-0.0746259	-0.0774083	0.0275389	36.202	-0.00522745
-0.375517	-0.271868	-0.0737026	-0.0764507	0.0271982	36.8485	-0.00516278
-0.371129	-0.268691	-0.0728415	-0.0755574	0.0268805	37.4949	-0.00510245
-0.367046	-0.265735	-0.0720402	-0.0747262	0.0265847	38.1414	-0.00504632
-0.36326	-0.262994	-0.071297	-0.0739553	0.0263105	38.7879	-0.00499427
-0.359769	-0.260466	-0.0706118	-0.0732446	0.0260576	39.4343	-0.00494627
-0.356571	-0.258152	-0.0699843	-0.0725936	0.0258261	40.0808	-0.00490231
-0.353667	-0.256049	-0.0694143	-0.0720024	0.0256157	40.7273	-0.00486238
-0.351055	-0.254158	-0.0689015	-0.0714705	0.0254265	41.3737	-0.00482646
-0.348696	-0.25245	-0.0684386	-0.0709904	0.0252557	42.0202	-0.00479404
-0.346566	-0.250908	-0.0680204	-0.0705566	0.0251013	42.6667	-0.00476474
-0.344636	-0.249511	-0.0676417	-0.0701637	0.0249616	43.3131	-0.00473821
-0.342872	-0.248233	-0.0672954	-0.0698046	0.0248338	43.9596	-0.00471396
-0.341267	-0.247072	-0.0669805	-0.0694779	0.0247176	44.6061	-0.0046919
-0.339814	-0.246019	-0.0666952	-0.069182	0.0246123	45.2525	-0.00467191
-0.338478	-0.245052	-0.066433	-0.06891	0.0245156	45.899	-0.00465355
-0.337245	-0.24416	-0.0661912	-0.0686591	0.0244263	46.5455	-0.00463661
-0.336118	-0.243344	-0.06597	-0.0684297	0.0243447	47.1919	-0.00462111
-0.335098	-0.242606	-0.0657698	-0.068222	0.0242708	47.8384	-0.00460709
-0.334185	-0.241944	-0.0655905	-0.0680361	0.0242046	48.4848	-0.00459453
-0.333382	-0.241363	-0.0654329	-0.0678726	0.0241465	49.1313	-0.00458349
-0.332691	-0.240862	-0.0652972	-0.0677318	0.0240964	49.7778	-0.00457398
-0.332107	-0.24044	-0.0651826	-0.0676129	0.0240541	50.4242	-0.00456596
-0.331617	-0.240085	-0.0650864	-0.0675132	0.0240186	51.0707	-0.00455922
-0.331222	-0.239799	-0.065009	-0.0674329	0.0239901	51.7172	-0.0045538
-0.330914	-0.239576	-0.0649485	-0.0673701	0.0239677	52.3636	-0.00454956
-0.330684	-0.23941	-0.0649034	-0.0673233	0.0239511	53.0101	-0.0045464
-0.330526	-0.239295	-0.0648723	-0.0672911	0.0239396	53.6566	-0.00454422
-0.330429	-0.239225	-0.0648533	-0.0672714	0.0239326	54.303	-0.00454289
-0.330391	-0.239197	-0.0648458	-0.0672636	0.0239298	54.9495	-0.00454236
-0.330406	-0.239208	-0.0648487	-0.0672666	0.0239309	55.596	-0.00454257
-0.330468	-0.239253	-0.0648609	-0.0672793	0.0239354	56.2424	-0.00454343
-0.330562	-0.239321	-0.0648794	-0.0672985	0.0239422	56.8889	-0.00454472
-0.330662	-0.239393	-0.064899	-0.0673187	0.0239494	57.5354	-0.00454609
-0.330761	-0.239466	-0.0649185	-0.067339	0.0239567	58.1818	-0.00454746
-0.330861	-0.239538	-0.064938	-0.0673593	0.0239639	58.8283	-0.00454883
-0.33096	-0.23961	-0.0649576	-0.0673796	0.0239711	59.4747	-0.0045502
-0.33106	-0.239682	-0.0649771	-0.0673998	0.0239783	60.1212	-0.00455157
-0.33116	-0.239754	-0.0649967	-0.0674201	0.0239855	60.7677	-0.00455294
-0.331259	-0.239826	-0.0650162	-0.0674404	0.0239927	61.4141	-0.00455431
-0.331359	-0.239898	-0.0650358	-0.0674607	0.0239999	62.0606	-0.00455567
-0.331458	-0.23997	-0.0650553	-0.067481	0.0240072	62.7071	-0.00455704
-0.331558	-0.240043	-0.0650749	-0.0675012	0.0240144	63.3535	-0.00455841
-0.331658	-0.240115	-0.0650945	-0.0675215	0.0240216	64	-0.00455978
