# Supplementary material for: A burden of proof study on alcohol consumption and ischemic heart disease
Source: Nat Commun. 2024 May 14;15:4082. doi: 10.1038/s41467-024-47632-7 (PMC11094064; doi:10.1038/s41467-024-47632-7)
Supplement: Supplementary file 4 — Source Data [file 41467_2024_47632_MOESM4_ESM.zip › Alcohol_IHD_Source_Data_Files/figure2_S5h.xlsx]

## Sheet: data
study_id	ln_rr	ln_rr_se	alt_risk_lower	alt_risk_upper	ref_risk_lower	ref_risk_upper	cov_adjusted_1	cov_adjusted_2	cov_adjusted_3	cov_rep_prevalent_disease	cov_rep_geography	cov_outcome_selfreport	cov_sick_quitters	cov_non_drinker	percent_male	cov_older	cov_mortality	cov_bmi	cov_blood_pressure	cov_cholesterol	cov_apolipoprotein	cov_ihd	seq	rei_id	cause_id	bundle_id	bundle_version_id	risk_type	risk_unit	signal	re_signal	is_outlier	em_adjusted_1	em_adjusted_2	em_adjusted_4	em_rep_prevalent_disease	em_rep_geography	em_outcome_selfreport	em_sick_quitters	em_non_drinker	em_older	em_mortality	em_bmi	em_blood_pressure	em_cholesterol	em_apolipoprotein	em_ihd	ref_risk	alt_risk
309664	-0.356675	0.201137	0	10	0	0	0	0	0	1	1	0	1	1	1	1	1	1	1	1	0	1	0	102	493	0	0	continuous	g/day	-0.130903	-0.130903	0	0	0	0	-0.130903	-0.130903	0	-0.130903	-0.130903	-0.130903	-0.130903	-0.130903	-0.130903	-0.130903	0	-0.130903	0	5
309664	-0.105361	0.216147	10	20	0	0	0	0	0	1	1	0	1	1	1	1	1	1	1	1	0	1	1	102	493	0	0	continuous	g/day	-0.334647	-0.334647	0	0	0	0	-0.334647	-0.334647	0	-0.334647	-0.334647	-0.334647	-0.334647	-0.334647	-0.334647	-0.334647	0	-0.334647	0	15
309664	0.470004	0.289536	20	30	0	0	0	0	0	1	1	0	1	1	1	1	1	1	1	1	0	1	2	102	493	0	0	continuous	g/day	-0.38855	-0.38855	1	0	0	0	-0.38855	-0.38855	0	-0.38855	-0.38855	-0.38855	-0.38855	-0.38855	-0.38855	-0.38855	0	-0.38855	0	25
309664	0.587787	0.34646	30	45	0	0	0	0	0	1	1	0	1	1	1	1	1	1	1	1	0	1	3	102	493	0	0	continuous	g/day	-0.253468	-0.253468	0	0	0	0	-0.253468	-0.253468	0	-0.253468	-0.253468	-0.253468	-0.253468	-0.253468	-0.253468	-0.253468	0	-0.253468	0	37.5
309675	-0.040822	0.298819	0	12	0	0	0	0	0	0	1	0	0	0	0	1	1	1	0	0	0	1	4	102	493	0	0	continuous	g/day	-0.153408	-0.153408	0	0	0	0	0	-0.153408	0	0	0	-0.153408	-0.153408	-0.153408	0	0	0	-0.153408	0	6
309675	-0.400478	0.26037	12	24	0	0	0	0	0	0	1	0	0	0	0	1	1	1	0	0	0	1	5	102	493	0	0	continuous	g/day	-0.365505	-0.365505	0	0	0	0	0	-0.365505	0	0	0	-0.365505	-0.365505	-0.365505	0	0	0	-0.365505	0	18
309675	-0.510826	0.307136	24	36	0	0	0	0	0	0	1	0	0	0	0	1	1	1	0	0	0	1	6	102	493	0	0	continuous	g/day	-0.3522	-0.3522	0	0	0	0	0	-0.3522	0	0	0	-0.3522	-0.3522	-0.3522	0	0	0	-0.3522	0	30
309675	-0.653926	0.3	36	54	0	0	0	0	0	0	1	0	0	0	0	1	1	1	0	0	0	1	7	102	493	0	0	continuous	g/day	-0.151465	-0.151465	0	0	0	0	0	-0.151465	0	0	0	-0.151465	-0.151465	-0.151465	0	0	0	-0.151465	0	45
309681	-0.385662	0.387212	0.01	18	0	0	0	1	1	0	1	0	0	1	0.735	1	1	1	1	1	0	0	8	102	493	0	0	continuous	g/day	-0.211755	-0.211755	0	0	-0.211755	-0.211755	0	-0.211755	0	0	-0.211755	-0.211755	-0.211755	-0.211755	-0.211755	-0.211755	0	0	0	9.005
309681	-0.941609	0.425152	18.01	36	0	0	0	1	1	0	1	0	0	1	0.735	1	1	1	1	1	0	0	9	102	493	0	0	continuous	g/day	-0.365322	-0.365322	0	0	-0.365322	-0.365322	0	-0.365322	0	0	-0.365322	-0.365322	-0.365322	-0.365322	-0.365322	-0.365322	0	0	0	27.005
309681	-0.494296	0.524605	36.01	54	0	0	0	1	1	0	1	0	0	1	0.735	1	1	1	1	1	0	0	10	102	493	0	0	continuous	g/day	-0.151398	-0.151398	0	0	-0.151398	-0.151398	0	-0.151398	0	0	-0.151398	-0.151398	-0.151398	-0.151398	-0.151398	-0.151398	0	0	0	45.005
309681	-0.150823	0.751132	54	81	0	0	0	1	1	0	1	0	0	1	0.735	1	1	1	1	1	0	0	11	102	493	0	0	continuous	g/day	0.0204725	0.0204725	0	0	0.0204725	0.0204725	0	0.0204725	0	0	0.0204725	0.0204725	0.0204725	0.0204725	0.0204725	0.0204725	0	0	0	67.5
309687	-0.510826	0.20687	0	20	0	0	0	0	0	0	1	0	0	1	1	1	0	0	0	0	0	1	12	102	493	0	0	continuous	g/day	-0.22759	-0.22759	0	0	0	0	0	-0.22759	0	0	-0.22759	-0.22759	0	0	0	0	0	-0.22759	0	10
309687	-0.693147	0.410571	20	30	0	0	0	0	0	0	1	0	0	1	1	1	0	0	0	0	0	1	13	102	493	0	0	continuous	g/day	-0.38855	-0.38855	0	0	0	0	0	-0.38855	0	0	-0.38855	-0.38855	0	0	0	0	0	-0.38855	0	25
309687	-0.356675	0.483959	30	45	0	0	0	0	0	0	1	0	0	1	1	1	0	0	0	0	0	1	14	102	493	0	0	continuous	g/day	-0.253468	-0.253468	0	0	0	0	0	-0.253468	0	0	-0.253468	-0.253468	0	0	0	0	0	-0.253468	0	37.5
309691	0.00995033	0.146567	1.42857	10	0	1.42857	0	0	1	1	0	0	1	1	1	1	1	0	0	0	0	1	15	102	493	0	0	continuous	g/day	-0.130315	-0.1506	0	0	0	-0.130315	-0.130315	0	0	-0.130315	-0.130315	-0.130315	-0.130315	0	0	0	0	-0.130315	0.714286	5.71429
309691	-0.446287	0.171216	10	15	0	1.42857	0	0	1	1	0	0	1	1	1	1	1	0	0	0	0	1	16	102	493	0	0	continuous	g/day	-0.280436	-0.300721	0	0	0	-0.280436	-0.280436	0	0	-0.280436	-0.280436	-0.280436	-0.280436	0	0	0	0	-0.280436	0.714286	12.5
309694	-0.562119	0.28536	0	4.57143	0	0	0	0	0	0	1	0	0	0	1	1	1	0	1	0	0	1	17	102	493	0	0	continuous	g/day	-0.0632253	-0.0632253	0	0	0	0	0	-0.0632253	0	0	0	-0.0632253	-0.0632253	0	-0.0632253	0	0	-0.0632253	0	2.28571
309694	-0.562119	0.290672	5.71429	16	0	0	0	0	0	0	1	0	0	0	1	1	1	0	1	0	0	1	18	102	493	0	0	continuous	g/day	-0.264459	-0.264459	0	0	0	0	0	-0.264459	0	0	0	-0.264459	-0.264459	0	-0.264459	0	0	-0.264459	0	10.8571
309694	-0.673345	0.294513	17.1429	40	0	0	0	0	0	0	1	0	0	0	1	1	1	0	1	0	0	1	19	102	493	0	0	continuous	g/day	-0.344017	-0.344017	0	0	0	0	0	-0.344017	0	0	0	-0.344017	-0.344017	0	-0.344017	0	0	-0.344017	0	28.5714
309694	-0.544727	0.396988	41.1429	64	0	0	0	0	0	0	1	0	0	0	1	1	1	0	1	0	0	1	20	102	493	0	0	continuous	g/day	-0.0726301	-0.0726301	0	0	0	0	0	-0.0726301	0	0	0	-0.0726301	-0.0726301	0	-0.0726301	0	0	-0.0726301	0	52.5714
309694	0.207014	0.41339	64	96	0	0	0	0	0	0	1	0	0	0	1	1	1	0	1	0	0	1	21	102	493	0	0	continuous	g/day	0.0549166	0.0549166	0	0	0	0	0	0.0549166	0	0	0	0.0549166	0.0549166	0	0.0549166	0	0	0.0549166	0	80
309694	-0.673345	0.361187	0	4.57143	0	0	0	0	0	0	1	0	0	0	0	1	1	0	1	0	0	1	22	102	493	0	0	continuous	g/day	-0.0632253	-0.0632253	0	0	0	0	0	-0.0632253	0	0	0	-0.0632253	-0.0632253	0	-0.0632253	0	0	-0.0632253	0	2.28571
309694	-1.77196	0.53573	5.71429	16	0	0	0	0	0	0	1	0	0	0	0	1	1	0	1	0	0	1	23	102	493	0	0	continuous	g/day	-0.264459	-0.264459	1	0	0	0	0	-0.264459	0	0	0	-0.264459	-0.264459	0	-0.264459	0	0	-0.264459	0	10.8571
309694	-1.89712	0.663951	17.1429	40	0	0	0	0	0	0	1	0	0	0	0	1	1	0	1	0	0	1	24	102	493	0	0	continuous	g/day	-0.344017	-0.344017	0	0	0	0	0	-0.344017	0	0	0	-0.344017	-0.344017	0	-0.344017	0	0	-0.344017	0	28.5714
309694	-0.867501	1.1991	41.1429	64	0	0	0	0	0	0	1	0	0	0	0	1	1	0	1	0	0	1	25	102	493	0	0	continuous	g/day	-0.0726301	-0.0726301	0	0	0	0	0	-0.0726301	0	0	0	-0.0726301	-0.0726301	0	-0.0726301	0	0	-0.0726301	0	52.5714
309697	-0.261365	0.120942	0	4.9	0	0	0	0	0	0	1	0	0	0	0.73	1	1	0	1	0	0	1	26	102	493	0	0	continuous	g/day	-0.0675684	-0.0675684	0	0	0	0	0	-0.0675684	0	0	0	-0.0675684	-0.0675684	0	-0.0675684	0	0	-0.0675684	0	2.45
309700	0.0953102	0.240934	0	16.6699	0	0	0	0	1	0	1	0	0	0	1	1	1	0	0	0	0	1	27	102	493	0	0	continuous	g/day	-0.200012	-0.200012	0	0	0	-0.200012	0	-0.200012	0	0	0	-0.200012	-0.200012	0	0	0	0	-0.200012	0	8.33494
309700	0.0953102	0.254727	16.6699	30.0058	0	0	0	0	1	0	1	0	0	0	1	1	1	0	0	0	0	1	28	102	493	0	0	continuous	g/day	-0.385928	-0.385928	0	0	0	-0.385928	0	-0.385928	0	0	0	-0.385928	-0.385928	0	0	0	0	-0.385928	0	23.3378
309700	0.405465	0.260625	33.3398	63.3455	0	0	0	0	1	0	1	0	0	0	1	1	1	0	0	0	0	1	29	102	493	0	0	continuous	g/day	-0.119825	-0.119825	0	0	0	-0.119825	0	-0.119825	0	0	0	-0.119825	-0.119825	0	0	0	0	-0.119825	0	48.3426
309700	0.0953102	0.280258	66.6795	100.019	0	0	0	0	1	0	1	0	0	0	1	1	1	0	0	0	0	1	30	102	493	0	0	continuous	g/day	0.0601032	0.0601032	0	0	0	0.0601032	0	0.0601032	0	0	0	0.0601032	0.0601032	0	0	0	0	0.0601032	0	83.3494
309704	0.10436	0.397222	0	23.6772	0	0	0	0	0	0	1	0	0	0	1	1	1	1	1	0	0	1	31	102	493	0	0	continuous	g/day	-0.252012	-0.252012	0	0	0	0	0	-0.252012	0	0	0	-0.252012	-0.252012	-0.252012	-0.252012	0	0	-0.252012	0	11.8386
309704	-1.17118	0.515547	23.6772	46.5652	0	0	0	0	0	0	1	0	0	0	1	1	1	1	1	0	0	1	32	102	493	0	0	continuous	g/day	-0.279119	-0.279119	0	0	0	0	0	-0.279119	0	0	0	-0.279119	-0.279119	-0.279119	-0.279119	0	0	-0.279119	0	35.1212
309704	-2.04022	0.503592	47.3544	71.0316	0	0	0	0	0	0	1	0	0	0	1	1	1	1	1	0	0	1	33	102	493	0	0	continuous	g/day	-0.0216074	-0.0216074	1	0	0	0	0	-0.0216074	0	0	0	-0.0216074	-0.0216074	-0.0216074	-0.0216074	0	0	-0.0216074	0	59.193
309720	-0.314711	0.120448	5	14.9	0	4.9	0	1	1	0	0	0	0	0	1	1	1	0	0	0	0	1	34	102	493	0	0	continuous	g/day	-0.179071	-0.24664	0	0	-0.179071	-0.179071	0	0	0	0	0	-0.179071	-0.179071	0	0	0	0	-0.179071	2.45	9.95
309720	-0.261365	0.125159	15	29.9	0	4.9	0	1	1	0	0	0	0	0	1	1	1	0	0	0	0	1	35	102	493	0	0	continuous	g/day	-0.314748	-0.382316	0	0	-0.314748	-0.314748	0	0	0	0	0	-0.314748	-0.314748	0	0	0	0	-0.314748	2.45	22.45
309720	-0.198451	0.159223	30	49.9	0	4.9	0	1	1	0	0	0	0	0	1	1	1	0	0	0	0	1	36	102	493	0	0	continuous	g/day	-0.150652	-0.21822	0	0	-0.150652	-0.150652	0	0	0	0	0	-0.150652	-0.150652	0	0	0	0	-0.150652	2.45	39.95
309720	-0.415515	0.226353	50	69.9	0	4.9	0	1	1	0	0	0	0	0	1	1	1	0	0	0	0	1	37	102	493	0	0	continuous	g/day	0.0529129	-0.0146555	0	0	0.0529129	0.0529129	0	0	0	0	0	0.0529129	0.0529129	0	0	0	0	0.0529129	2.45	59.95
309720	0.0582689	0.20081	70	105	0	4.9	0	1	1	0	0	0	0	0	1	1	1	0	0	0	0	1	38	102	493	0	0	continuous	g/day	0.132506	0.0649376	0	0	0.132506	0.132506	0	0	0	0	0	0.132506	0.132506	0	0	0	0	0.132506	2.45	87.5
309720	-0.356675	0.158687	5	14.9	0	4.9	0	1	1	0	0	0	0	0	0	1	1	0	0	0	0	1	39	102	493	0	0	continuous	g/day	-0.179071	-0.24664	0	0	-0.179071	-0.179071	0	0	0	0	0	-0.179071	-0.179071	0	0	0	0	-0.179071	2.45	9.95
309720	-0.139262	0.324292	15	19.9	0	4.9	0	1	1	0	0	0	0	0	0	1	1	0	0	0	0	1	40	102	493	0	0	continuous	g/day	-0.301797	-0.369365	0	0	-0.301797	-0.301797	0	0	0	0	0	-0.301797	-0.301797	0	0	0	0	-0.301797	2.45	17.45
309720	-0.71335	0.36406	20	29.9	0	4.9	0	1	1	0	0	0	0	0	0	1	1	0	0	0	0	1	41	102	493	0	0	continuous	g/day	-0.32127	-0.388838	0	0	-0.32127	-0.32127	0	0	0	0	0	-0.32127	-0.32127	0	0	0	0	-0.32127	2.45	24.95
309720	-1.02165	0.565197	30	45	0	4.9	0	1	1	0	0	0	0	0	0	1	1	0	0	0	0	1	42	102	493	0	0	continuous	g/day	-0.185899	-0.253468	0	0	-0.185899	-0.185899	0	0	0	0	0	-0.185899	-0.185899	0	0	0	0	-0.185899	2.45	37.5
309720	0.446287	0.252653	0	4.9	0	0	0	1	1	0	0	0	0	0	1	1	1	0	0	0	0	1	43	102	493	0	0	continuous	g/day	-0.0675684	-0.0675684	0	0	-0.0675684	-0.0675684	0	0	0	0	0	-0.0675684	-0.0675684	0	0	0	0	-0.0675684	0	2.45
309720	-0.431782	0.234273	0	4.9	0	0	0	1	1	0	0	0	0	0	0	1	1	0	0	0	0	1	44	102	493	0	0	continuous	g/day	-0.0675684	-0.0675684	0	0	-0.0675684	-0.0675684	0	0	0	0	0	-0.0675684	-0.0675684	0	0	0	0	-0.0675684	0	2.45
309720	0.127833	0.168593	0	4.9	0	0	0	1	1	0	0	0	0	1	1	1	1	0	0	0	0	1	45	102	493	0	0	continuous	g/day	-0.0675684	-0.0675684	0	0	-0.0675684	-0.0675684	0	0	0	0	-0.0675684	-0.0675684	-0.0675684	0	0	0	0	-0.0675684	0	2.45
309720	-0.598837	0.195655	0	4.9	0	0	0	1	1	0	0	0	0	1	0	1	1	0	0	0	0	1	46	102	493	0	0	continuous	g/day	-0.0675684	-0.0675684	0	0	-0.0675684	-0.0675684	0	0	0	0	-0.0675684	-0.0675684	-0.0675684	0	0	0	0	-0.0675684	0	2.45
309722	-1.51413	0.353647	0	20	0	0	0	0	0	0	1	0	0	1	1	1	1	0	1	1	0	1	47	102	493	0	0	continuous	g/day	-0.22759	-0.22759	1	0	0	0	0	-0.22759	0	0	-0.22759	-0.22759	-0.22759	0	-0.22759	-0.22759	0	-0.22759	0	10
309722	-1.96611	0.457081	20	30	0	0	0	0	0	0	1	0	0	1	1	1	1	0	1	1	0	1	48	102	493	0	0	continuous	g/day	-0.38855	-0.38855	1	0	0	0	0	-0.38855	0	0	-0.38855	-0.38855	-0.38855	0	-0.38855	-0.38855	0	-0.38855	0	25
309722	-0.693147	0.410571	30	45	0	0	0	0	0	0	1	0	0	1	1	1	1	0	1	1	0	1	49	102	493	0	0	continuous	g/day	-0.253468	-0.253468	0	0	0	0	0	-0.253468	0	0	-0.253468	-0.253468	-0.253468	0	-0.253468	-0.253468	0	-0.253468	0	37.5
309723	-0.916291	0.216147	1	9	0	0	0	1	1	0	1	0	0	1	1	1	1	0	0	0	0	1	50	102	493	0	0	continuous	g/day	-0.133055	-0.133055	1	0	-0.133055	-0.133055	0	-0.133055	0	0	-0.133055	-0.133055	-0.133055	0	0	0	0	-0.133055	0	5
309723	-0.510826	0.20687	10	34	0	0	0	1	1	0	1	0	0	1	1	1	1	0	0	0	0	1	51	102	493	0	0	continuous	g/day	-0.356791	-0.356791	0	0	-0.356791	-0.356791	0	-0.356791	0	0	-0.356791	-0.356791	-0.356791	0	0	0	0	-0.356791	0	22
309723	-0.510826	0.20687	34	51	0	0	0	1	1	0	1	0	0	1	1	1	1	0	0	0	0	1	52	102	493	0	0	continuous	g/day	-0.183501	-0.183501	0	0	-0.183501	-0.183501	0	-0.183501	0	0	-0.183501	-0.183501	-0.183501	0	0	0	0	-0.183501	0	42.5
309723	-0.693147	0.383693	1	9	0	0	0	1	1	0	1	0	0	1	0	1	1	0	0	0	0	1	53	102	493	0	0	continuous	g/day	-0.133055	-0.133055	0	0	-0.133055	-0.133055	0	-0.133055	0	0	-0.133055	-0.133055	-0.133055	0	0	0	0	-0.133055	0	5
309723	0.262364	0.324736	10	34	0	0	0	1	1	0	1	0	0	1	0	1	1	0	0	0	0	1	54	102	493	0	0	continuous	g/day	-0.356791	-0.356791	0	0	-0.356791	-0.356791	0	-0.356791	0	0	-0.356791	-0.356791	-0.356791	0	0	0	0	-0.356791	0	22
309723	-0.916291	0.673229	34	51	0	0	0	1	1	0	1	0	0	1	0	1	1	0	0	0	0	1	55	102	493	0	0	continuous	g/day	-0.183501	-0.183501	0	0	-0.183501	-0.183501	0	-0.183501	0	0	-0.183501	-0.183501	-0.183501	0	0	0	0	-0.183501	0	42.5
309729	-0.223144	0.130313	0	24	0	0	0	0	0	0	1	0	0	1	0	1	1	1	1	1	0	1	56	102	493	0	0	continuous	g/day	-0.25384	-0.25384	0	0	0	0	0	-0.25384	0	0	-0.25384	-0.25384	-0.25384	-0.25384	-0.25384	-0.25384	0	-0.25384	0	12
309729	0.182322	0.33145	48	72	0	0	0	0	0	0	1	0	0	1	0	1	1	1	1	1	0	1	57	102	493	0	0	continuous	g/day	-0.0166288	-0.0166288	0	0	0	0	0	-0.0166288	0	0	-0.0166288	-0.0166288	-0.0166288	-0.0166288	-0.0166288	-0.0166288	0	-0.0166288	0	60
357413	-1.20397	0.233748	0	15.7848	0	0	0	1	1	0	1	0	0	0	0.8125	1	1	0	0	0	0	1	58	102	493	0	0	continuous	g/day	-0.191861	-0.191861	1	0	-0.191861	-0.191861	0	-0.191861	0	0	0	-0.191861	-0.191861	0	0	0	0	-0.191861	0	7.8924
357413	-0.916291	0.319582	15.7848	23.6772	0	0	0	1	1	0	1	0	0	0	0.8125	1	1	0	0	0	0	1	59	102	493	0	0	continuous	g/day	-0.384432	-0.384432	0	0	-0.384432	-0.384432	0	-0.384432	0	0	0	-0.384432	-0.384432	0	0	0	0	-0.384432	0	19.731
357413	-0.693147	0.250212	0	15.7848	0	0	0	1	1	0	1	0	0	0	0.8125	0	1	0	0	0	0	1	60	102	493	0	0	continuous	g/day	-0.191861	-0.191861	0	0	-0.191861	-0.191861	0	-0.191861	0	0	0	0	-0.191861	0	0	0	0	-0.191861	0	7.8924
357413	-0.223144	0.369112	15.7848	23.6772	0	0	0	1	1	0	1	0	0	0	0.8125	0	1	0	0	0	0	1	61	102	493	0	0	continuous	g/day	-0.384432	-0.384432	0	0	-0.384432	-0.384432	0	-0.384432	0	0	0	0	-0.384432	0	0	0	0	-0.384432	0	19.731
357429	-0.733969	0.221959	0.1	15	0	0	0	0	0	1	1	0	0	1	0	1	1	0	0	0	0	1	62	102	493	0	0	continuous	g/day	-0.185708	-0.185708	0	0	0	0	-0.185708	-0.185708	0	0	-0.185708	-0.185708	-0.185708	0	0	0	0	-0.185708	0	7.55
357429	-0.314711	0.258061	15.1	30	0	0	0	0	0	1	1	0	0	1	0	1	1	0	0	0	0	1	63	102	493	0	0	continuous	g/day	-0.382439	-0.382439	0	0	0	0	-0.382439	-0.382439	0	0	-0.382439	-0.382439	-0.382439	0	0	0	0	-0.382439	0	22.55
357429	-0.0202027	0.400157	30	45	0	0	0	0	0	1	1	0	0	1	0	1	1	0	0	0	0	1	64	102	493	0	0	continuous	g/day	-0.253468	-0.253468	0	0	0	0	-0.253468	-0.253468	0	0	-0.253468	-0.253468	-0.253468	0	0	0	0	-0.253468	0	37.5
432572	-0.150823	0.143319	3.08059	17.8768	0	3.05726	0	0	0	0	0	1	0	0	1	1	1	0	0	0	0	0	65	102	493	0	0	continuous	g/day	-0.206438	-0.249282	0	0	0	0	0	0	-0.206438	0	0	-0.206438	-0.206438	0	0	0	0	0	1.52863	10.4787
432572	-0.274437	0.148449	17.9001	59.6982	0	3.05726	0	0	0	0	0	1	0	0	1	1	1	0	0	0	0	0	66	102	493	0	0	continuous	g/day	-0.176647	-0.219491	0	0	0	0	0	0	-0.176647	0	0	-0.176647	-0.176647	0	0	0	0	0	1.52863	38.7991
432572	0.431782	0.138044	59.7682	89.6523	0	3.05726	0	0	0	0	0	1	0	0	1	1	1	0	0	0	0	0	67	102	493	0	0	continuous	g/day	0.0865065	0.0436628	0	0	0	0	0	0	0.0865065	0	0	0.0865065	0.0865065	0	0	0	0	0	1.52863	74.7102
432572	-0.150823	0.117027	0.396743	3.99077	0	0.373405	0	0	0	0	0	1	0	0	0	1	1	0	0	0	0	0	68	102	493	0	0	continuous	g/day	-0.0557888	-0.0611339	0	0	0	0	0	0	-0.0557888	0	0	-0.0557888	-0.0557888	0	0	0	0	0	0.186703	2.19376
432572	-0.150823	0.118016	4.01411	20.584	0	0.373405	0	0	0	0	0	1	0	0	0	1	1	0	0	0	0	0	69	102	493	0	0	continuous	g/day	-0.274345	-0.27969	0	0	0	0	0	0	-0.274345	0	0	-0.274345	-0.274345	0	0	0	0	0	0.186703	12.299
432572	-0.0833816	0.118146	20.6073	30.911	0	0.373405	0	0	0	0	0	1	0	0	0	1	1	0	0	0	0	0	70	102	493	0	0	continuous	g/day	-0.379982	-0.385327	0	0	0	0	0	0	-0.379982	0	0	-0.379982	-0.379982	0	0	0	0	0	0.186703	25.7591
432572	-0.287682	0.145349	1.2369	6.65128	0	1.2369	0	0	0	0	0	1	0	0	1	1	1	0	0	0	0	0	71	102	493	0	0	continuous	g/day	-0.0899815	-0.107572	0	0	0	0	0	0	-0.0899815	0	0	-0.0899815	-0.0899815	0	0	0	0	0	0.618452	3.94409
432572	-0.673345	0.158977	6.67462	23.4312	0	1.2369	0	0	0	0	0	1	0	0	1	1	1	0	0	0	0	0	72	102	493	0	0	continuous	g/day	-0.30466	-0.32225	0	0	0	0	0	0	-0.30466	0	0	-0.30466	-0.30466	0	0	0	0	0	0.618452	15.0529
432572	-0.527633	0.152509	23.4312	35.1468	0	1.2369	0	0	0	0	0	1	0	0	1	1	1	0	0	0	0	0	73	102	493	0	0	continuous	g/day	-0.341782	-0.359372	0	0	0	0	0	0	-0.341782	0	0	-0.341782	-0.341782	0	0	0	0	0	0.618452	29.289
432572	-0.040822	0.124116	0.373405	1.96038	0	0.373405	0	0	0	0	0	1	0	0	0	1	1	0	0	0	0	0	74	102	493	0	0	continuous	g/day	-0.0277145	-0.0330596	0	0	0	0	0	0	-0.0277145	0	0	-0.0277145	-0.0277145	0	0	0	0	0	0.186703	1.16689
432572	-0.314711	0.132128	1.98372	9.12509	0	0.373405	0	0	0	0	0	1	0	0	0	1	1	0	0	0	0	0	75	102	493	0	0	continuous	g/day	-0.142602	-0.147947	0	0	0	0	0	0	-0.142602	0	0	-0.142602	-0.142602	0	0	0	0	0	0.186703	5.5544
432572	-0.430783	0.135364	9.12509	13.6876	0	0.373405	0	0	0	0	0	1	0	0	0	1	1	0	0	0	0	0	76	102	493	0	0	continuous	g/day	-0.275613	-0.280958	0	0	0	0	0	0	-0.275613	0	0	-0.275613	-0.275613	0	0	0	0	0	0.186703	11.4064
432572	0.329304	0.188509	0	3.05726	0	0	0	0	0	0	0	1	0	0	1	1	1	0	0	0	0	0	77	102	493	0	0	continuous	g/day	-0.0428437	-0.0428437	0	0	0	0	0	0	-0.0428437	0	0	-0.0428437	-0.0428437	0	0	0	0	0	0	1.52863
432572	0.165514	0.193582	3.08059	17.8768	0	0	0	0	0	0	0	1	0	0	1	1	1	0	0	0	0	0	78	102	493	0	0	continuous	g/day	-0.249282	-0.249282	0	0	0	0	0	0	-0.249282	0	0	-0.249282	-0.249282	0	0	0	0	0	0	10.4787
432572	0.0392207	0.195857	17.9001	59.6982	0	0	0	0	0	0	0	1	0	0	1	1	1	0	0	0	0	0	79	102	493	0	0	continuous	g/day	-0.219491	-0.219491	0	0	0	0	0	0	-0.219491	0	0	-0.219491	-0.219491	0	0	0	0	0	0	38.7991
432572	0.737164	0.189775	59.7682	89.6523	0	0	0	0	0	0	0	1	0	0	1	1	1	0	0	0	0	0	80	102	493	0	0	continuous	g/day	0.0436628	0.0436628	1	0	0	0	0	0	0.0436628	0	0	0.0436628	0.0436628	0	0	0	0	0	0	74.7102
432572	0.24686	0.122099	0	0.373405	0	0	0	0	0	0	0	1	0	0	0	1	1	0	0	0	0	0	81	102	493	0	0	continuous	g/day	-0.00534511	-0.00534511	0	0	0	0	0	0	-0.00534511	0	0	-0.00534511	-0.00534511	0	0	0	0	0	0	0.186703
432572	0.0861777	0.130313	0.396743	3.99077	0	0	0	0	0	0	0	1	0	0	0	1	1	0	0	0	0	0	82	102	493	0	0	continuous	g/day	-0.0611339	-0.0611339	0	0	0	0	0	0	-0.0611339	0	0	-0.0611339	-0.0611339	0	0	0	0	0	0	2.19376
432572	0.0953102	0.132702	4.01411	20.584	0	0	0	0	0	0	0	1	0	0	0	1	1	0	0	0	0	0	83	102	493	0	0	continuous	g/day	-0.27969	-0.27969	0	0	0	0	0	0	-0.27969	0	0	-0.27969	-0.27969	0	0	0	0	0	0	12.299
432572	0.182322	0.134711	20.6073	30.911	0	0	0	0	0	0	0	1	0	0	0	1	1	0	0	0	0	0	84	102	493	0	0	continuous	g/day	-0.385327	-0.385327	1	0	0	0	0	0	-0.385327	0	0	-0.385327	-0.385327	0	0	0	0	0	0	25.7591
432572	0.530628	0.190616	0	1.2369	0	0	0	0	0	0	0	1	0	0	1	1	1	0	0	0	0	0	85	102	493	0	0	continuous	g/day	-0.0175901	-0.0175901	1	0	0	0	0	0	-0.0175901	0	0	-0.0175901	-0.0175901	0	0	0	0	0	0	0.618452
432572	0.239017	0.200867	1.2369	6.65128	0	0	0	0	0	0	0	1	0	0	1	1	1	0	0	0	0	0	86	102	493	0	0	continuous	g/day	-0.107572	-0.107572	0	0	0	0	0	0	-0.107572	0	0	-0.107572	-0.107572	0	0	0	0	0	0	3.94409
432572	-0.139262	0.207845	6.67462	23.4312	0	0	0	0	0	0	0	1	0	0	1	1	1	0	0	0	0	0	87	102	493	0	0	continuous	g/day	-0.32225	-0.32225	0	0	0	0	0	0	-0.32225	0	0	-0.32225	-0.32225	0	0	0	0	0	0	15.0529
432572	0.00995033	0.207293	23.4312	35.1468	0	0	0	0	0	0	0	1	0	0	1	1	1	0	0	0	0	0	88	102	493	0	0	continuous	g/day	-0.359372	-0.359372	0	0	0	0	0	0	-0.359372	0	0	-0.359372	-0.359372	0	0	0	0	0	0	29.289
432572	0.207014	0.129775	0	0.373405	0	0	0	0	0	0	0	1	0	0	0	1	1	0	0	0	0	0	89	102	493	0	0	continuous	g/day	-0.00534511	-0.00534511	0	0	0	0	0	0	-0.00534511	0	0	-0.00534511	-0.00534511	0	0	0	0	0	0	0.186703
432572	0.165514	0.138677	0.373405	1.96038	0	0	0	0	0	0	0	1	0	0	0	1	1	0	0	0	0	0	90	102	493	0	0	continuous	g/day	-0.0330596	-0.0330596	0	0	0	0	0	0	-0.0330596	0	0	-0.0330596	-0.0330596	0	0	0	0	0	0	1.16689
432572	-0.105361	0.148673	1.98372	9.12509	0	0	0	0	0	0	0	1	0	0	0	1	1	0	0	0	0	0	91	102	493	0	0	continuous	g/day	-0.147947	-0.147947	0	0	0	0	0	0	-0.147947	0	0	-0.147947	-0.147947	0	0	0	0	0	0	5.5544
432572	-0.210721	0.152297	9.12509	13.6876	0	0	0	0	0	0	0	1	0	0	0	1	1	0	0	0	0	0	92	102	493	0	0	continuous	g/day	-0.280958	-0.280958	0	0	0	0	0	0	-0.280958	0	0	-0.280958	-0.280958	0	0	0	0	0	0	11.4064
432641	0.832909	0.396262	33.5833	50.375	0	0	1	1	1	0	1	0	0	1	1	1	1	1	1	1	0	1	93	102	493	0	0	continuous	g/day	-0.19048	-0.19048	0	-0.19048	-0.19048	-0.19048	0	-0.19048	0	0	-0.19048	-0.19048	-0.19048	-0.19048	-0.19048	-0.19048	0	-0.19048	0	41.9792
432641	-0.105361	0.410571	0	65	0	0	1	1	1	0	1	0	0	1	1	1	1	1	1	1	0	1	94	102	493	0	0	continuous	g/day	-0.19683	-0.19683	0	-0.19683	-0.19683	-0.19683	0	-0.19683	0	0	-0.19683	-0.19683	-0.19683	-0.19683	-0.19683	-0.19683	0	-0.19683	0	32.5
432641	-0.105361	0.457081	0	52	0	0	1	1	1	0	1	0	0	1	0	1	1	1	1	1	0	1	95	102	493	0	0	continuous	g/day	-0.246162	-0.246162	0	-0.246162	-0.246162	-0.246162	0	-0.246162	0	0	-0.246162	-0.246162	-0.246162	-0.246162	-0.246162	-0.246162	0	-0.246162	0	26
437014	-0.430783	0.132345	4.90735	9.81817	0	4.90735	0	0	0	1	1	0	0	0	0.517378	1	1	1	0	1	0	1	96	102	493	0	0	continuous	g/day	-0.126207	-0.193872	0	0	0	0	-0.126207	-0.126207	0	0	0	-0.126207	-0.126207	-0.126207	0	-0.126207	0	-0.126207	2.45367	7.36276
437014	-0.105361	0.137499	9.81817	14.7273	0	4.90735	0	0	0	1	1	0	0	0	0.517378	1	1	1	0	1	0	1	97	102	493	0	0	continuous	g/day	-0.229086	-0.296751	0	0	0	0	-0.229086	-0.229086	0	0	0	-0.229086	-0.229086	-0.229086	0	-0.229086	0	-0.229086	2.45367	12.2727
437014	-0.0953102	0.176823	0	4.90735	0	0	0	0	0	1	1	0	0	1	0.517378	1	1	1	0	1	0	1	98	102	493	0	0	continuous	g/day	-0.0676651	-0.0676651	0	0	0	0	-0.0676651	-0.0676651	0	0	-0.0676651	-0.0676651	-0.0676651	-0.0676651	0	-0.0676651	0	-0.0676651	0	2.45367
437447	0.14842	0.267436	1.57143	9.42857	0	1.42857	0	0	0	0	1	0	0	1	1	1	1	1	1	1	0	1	99	102	493	0	0	continuous	g/day	-0.125636	-0.145922	0	0	0	0	0	-0.125636	0	0	-0.125636	-0.125636	-0.125636	-0.125636	-0.125636	-0.125636	0	-0.125636	0.714286	5.5
437447	0.576613	0.13257	11	20.4286	0	1.42857	0	0	0	0	1	0	0	1	1	1	1	1	1	1	0	1	100	102	493	0	0	continuous	g/day	-0.324643	-0.344929	1	0	0	0	0	-0.324643	0	0	-0.324643	-0.324643	-0.324643	-0.324643	-0.324643	-0.324643	0	-0.324643	0.714286	15.7143
437447	0.779325	0.204137	20.4286	30.6429	0	1.42857	0	0	0	0	1	0	0	1	1	1	1	1	1	1	0	1	101	102	493	0	0	continuous	g/day	-0.366083	-0.386369	1	0	0	0	0	-0.366083	0	0	-0.366083	-0.366083	-0.366083	-0.366083	-0.366083	-0.366083	0	-0.366083	0.714286	25.5357
437516	0.604316	0.300483	30.1	60	0.1	30	0	0	0	0	1	0	0	0	1	1	1	0	1	1	0	1	102	102	493	0	0	continuous	g/day	0.12323	-0.156166	0	0	0	0	0	0.12323	0	0	0	0.12323	0.12323	0	0.12323	0.12323	0	0.12323	15.05	45.05
437516	0.774727	0.34249	60	90	0.1	30	0	0	0	0	1	0	0	0	1	1	1	0	1	1	0	1	103	102	493	0	0	continuous	g/day	0.323787	0.0443917	0	0	0	0	0	0.323787	0	0	0	0.323787	0.323787	0	0.323787	0.323787	0	0.323787	15.05	75
437516	0.207014	0.194423	30.1	60	0.1	30	0	0	0	0	1	0	0	0	1	1	1	0	1	1	0	1	104	102	493	0	0	continuous	g/day	0.12323	-0.156166	0	0	0	0	0	0.12323	0	0	0	0.12323	0.12323	0	0.12323	0.12323	0	0.12323	15.05	45.05
437516	0.802002	0.237366	60	90	0.1	30	0	0	0	0	1	0	0	0	1	1	1	0	1	1	0	1	105	102	493	0	0	continuous	g/day	0.323787	0.0443917	0	0	0	0	0	0.323787	0	0	0	0.323787	0.323787	0	0.323787	0.323787	0	0.323787	15.05	75
437516	-0.792993	0.356529	0.1	30	0	0	0	0	0	0	1	0	0	1	1	1	1	0	1	1	0	1	106	102	493	0	0	continuous	g/day	-0.279396	-0.279396	0	0	0	0	0	-0.279396	0	0	-0.279396	-0.279396	-0.279396	0	-0.279396	-0.279396	0	-0.279396	0	15.05
437516	-0.262364	0.280258	0.1	30	0	0	0	0	0	0	1	0	0	1	1	1	1	0	1	1	0	1	107	102	493	0	0	continuous	g/day	-0.279396	-0.279396	0	0	0	0	0	-0.279396	0	0	-0.279396	-0.279396	-0.279396	0	-0.279396	-0.279396	0	-0.279396	0	15.05
437703	-0.18633	0.163738	10	20	0	10	0	0	0	0	1	0	0	1	0.763	1	1	1	1	0	0	1	108	102	493	0	0	continuous	g/day	-0.203744	-0.334647	0	0	0	0	0	-0.203744	0	0	-0.203744	-0.203744	-0.203744	-0.203744	-0.203744	0	0	-0.203744	5	15
437703	-0.328504	0.126642	20	30	0	10	0	0	0	0	1	0	0	1	0.763	1	1	1	1	0	0	1	109	102	493	0	0	continuous	g/day	-0.257647	-0.38855	0	0	0	0	0	-0.257647	0	0	-0.257647	-0.257647	-0.257647	-0.257647	-0.257647	0	0	-0.257647	5	25
437800	-1.17118	0.457081	0	12	0	0	0	0	0	0	1	0	0	1	0.745562	1	1	1	1	1	0	1	110	102	493	0	0	continuous	g/day	-0.153408	-0.153408	0	0	0	0	0	-0.153408	0	0	-0.153408	-0.153408	-0.153408	-0.153408	-0.153408	-0.153408	0	-0.153408	0	6
437800	0.10436	0.586664	12	12	0	0	0	0	0	0	1	0	0	1	0.745562	1	1	1	1	1	0	1	111	102	493	0	0	continuous	g/day	-0.293512	-0.293512	0	0	0	0	0	-0.293512	0	0	-0.293512	-0.293512	-0.293512	-0.293512	-0.293512	-0.293512	0	-0.293512	0	12
437800	-0.274437	0.524495	24	24	0	0	0	0	0	0	1	0	0	1	0.745562	1	1	1	1	1	0	1	112	102	493	0	0	continuous	g/day	-0.397943	-0.397943	0	0	0	0	0	-0.397943	0	0	-0.397943	-0.397943	-0.397943	-0.397943	-0.397943	-0.397943	0	-0.397943	0	24
437800	-0.0202027	0.353647	36	54	0	0	0	0	0	0	1	0	0	1	0.745562	1	1	1	1	1	0	1	113	102	493	0	0	continuous	g/day	-0.151465	-0.151465	0	0	0	0	0	-0.151465	0	0	-0.151465	-0.151465	-0.151465	-0.151465	-0.151465	-0.151465	0	-0.151465	0	45
438055	-0.34249	0.245087	0	17.8571	0	0	0	0	0	0	1	0	0	1	0.856	1	1	1	0	1	1	0	114	102	493	0	0	continuous	g/day	-0.210414	-0.210414	0	0	0	0	0	-0.210414	0	0	-0.210414	-0.210414	-0.210414	-0.210414	0	-0.210414	-0.210414	0	0	8.92857
438055	-0.174353	0.257606	17.8571	26.7857	0	0	0	0	0	0	1	0	0	1	0.856	1	1	1	0	1	1	0	115	102	493	0	0	continuous	g/day	-0.392441	-0.392441	0	0	0	0	0	-0.392441	0	0	-0.392441	-0.392441	-0.392441	-0.392441	0	-0.392441	-0.392441	0	0	22.3214
438157	0.0953102	0.170524	0	25	0	0	0	1	1	0	1	0	0	1	1	1	1	0	0	0	0	1	116	102	493	0	0	continuous	g/day	-0.259172	-0.259172	0	0	-0.259172	-0.259172	0	-0.259172	0	0	-0.259172	-0.259172	-0.259172	0	0	0	0	-0.259172	0	12.5
438157	-0.0725707	0.176823	25	50	0	0	0	1	1	0	1	0	0	1	1	1	1	0	0	0	0	1	117	102	493	0	0	continuous	g/day	-0.248056	-0.248056	0	0	-0.248056	-0.248056	0	-0.248056	0	0	-0.248056	-0.248056	-0.248056	0	0	0	0	-0.248056	0	37.5
438157	-0.328504	0.211551	50	75	0	0	0	1	1	0	1	0	0	1	1	1	1	0	0	0	0	1	118	102	493	0	0	continuous	g/day	-0.00251136	-0.00251136	0	0	-0.00251136	-0.00251136	0	-0.00251136	0	0	-0.00251136	-0.00251136	-0.00251136	0	0	0	0	-0.00251136	0	62.5
438157	-0.328504	0.211551	75	112.5	0	0	0	1	1	0	1	0	0	1	1	1	1	0	0	0	0	1	119	102	493	0	0	continuous	g/day	0.0697907	0.0697907	0	0	0.0697907	0.0697907	0	0.0697907	0	0	0.0697907	0.0697907	0.0697907	0	0	0	0	0.0697907	0	93.75
438221	-0.673345	0.240047	13.2	39.6	0	0.333333	0	0	0	0	1	0	0	1	0.782	1	1	1	1	0	0	1	120	102	493	0	0	continuous	g/day	-0.34103	-0.345803	0	0	0	0	0	-0.34103	0	0	-0.34103	-0.34103	-0.34103	-0.34103	-0.34103	0	0	-0.34103	0.166667	26.4
438221	-0.798508	0.286717	39.6	59.4	0	0.333333	0	0	0	0	1	0	0	1	0.782	1	1	1	1	0	0	1	121	102	493	0	0	continuous	g/day	-0.0959898	-0.100763	0	0	0	0	0	-0.0959898	0	0	-0.0959898	-0.0959898	-0.0959898	-0.0959898	-0.0959898	0	0	-0.0959898	0.166667	49.5
438221	0.0198026	0.221069	0.44	12.76	0	0.333333	0	0	0	0	1	0	0	1	0.782	1	1	1	1	0	0	1	122	102	493	0	0	continuous	g/day	-0.162827	-0.1676	0	0	0	0	0	-0.162827	0	0	-0.162827	-0.162827	-0.162827	-0.162827	-0.162827	0	0	-0.162827	0.166667	6.6
438386	-0.755023	0.364504	25	37.5	0	25	1	1	1	0	1	0	0	1	1	1	1	0	0	0	0	1	123	102	493	0	0	continuous	g/day	-0.0790944	-0.338266	0	-0.0790944	-0.0790944	-0.0790944	0	-0.0790944	0	0	-0.0790944	-0.0790944	-0.0790944	0	0	0	0	-0.0790944	12.5	31.25
309699	-0.174353	0.22994	10	30	0	10	0	1	1	0	1	0	0	1	0.863	1	1	0	0	0	0	0	215	102	493	0	0	continuous	g/day	-0.230205	-0.361108	0	0	-0.230205	-0.230205	0	-0.230205	0	0	-0.230205	-0.230205	-0.230205	0	0	0	0	0	5	20
309699	-0.235722	0.258061	30	45	0	10	0	1	1	0	1	0	0	1	0.863	1	1	0	0	0	0	0	216	102	493	0	0	continuous	g/day	-0.122565	-0.253468	0	0	-0.122565	-0.122565	0	-0.122565	0	0	-0.122565	-0.122565	-0.122565	0	0	0	0	0	5	37.5
[truncated: 4 more columns]

## Sheet: pred
ln_rr_outer_lower	ln_rr_inner_lower	ln_rr	ln_rr_inner_upper	ln_rr_outer_upper	risk	bprf
0	0	0	0	0	0	0
-0.0568856	-0.0424999	-0.0323354	-0.0275311	-0.0131454	1.13636	-0.0166603
-0.112649	-0.0841614	-0.0640329	-0.0545191	-0.0260316	2.27273	-0.0329919
-0.167114	-0.124853	-0.0949927	-0.0808789	-0.0386178	3.40909	-0.0489434
-0.220096	-0.164436	-0.125109	-0.106521	-0.0508611	4.54545	-0.0644603
-0.271398	-0.202765	-0.154271	-0.13135	-0.0627163	5.68182	-0.0794854
-0.320817	-0.239686	-0.182362	-0.155267	-0.0741363	6.81818	-0.0939588
-0.368141	-0.275043	-0.209262	-0.178171	-0.0850723	7.95455	-0.107819
-0.413156	-0.308674	-0.23485	-0.199956	-0.0954744	9.09091	-0.121002
-0.455642	-0.340416	-0.259	-0.220519	-0.105292	10.2273	-0.133445
-0.495382	-0.370106	-0.28159	-0.239752	-0.114476	11.3636	-0.145084
-0.532162	-0.397585	-0.302496	-0.257552	-0.122975	12.5	-0.155856
-0.565775	-0.422697	-0.321603	-0.27382	-0.130742	13.6364	-0.1657
-0.596023	-0.445296	-0.338797	-0.288459	-0.137732	14.7727	-0.174559
-0.622725	-0.465245	-0.353975	-0.301382	-0.143903	15.9091	-0.18238
-0.645724	-0.482429	-0.367049	-0.312513	-0.149218	17.0455	-0.189116
-0.664883	-0.496742	-0.377939	-0.321786	-0.153645	18.1818	-0.194727
-0.68009	-0.508104	-0.386583	-0.329146	-0.157159	19.3182	-0.19918
-0.691278	-0.516462	-0.392942	-0.33456	-0.159744	20.4545	-0.202457
-0.698404	-0.521786	-0.396993	-0.338009	-0.161391	21.5909	-0.204544
-0.701448	-0.524061	-0.398724	-0.339482	-0.162095	22.7273	-0.205436
-0.700457	-0.52332	-0.39816	-0.339003	-0.161866	23.8636	-0.205145
-0.695593	-0.519686	-0.395395	-0.336648	-0.160742	25	-0.203721
-0.687051	-0.513304	-0.39054	-0.332514	-0.158768	26.1364	-0.201219
-0.675023	-0.504318	-0.383703	-0.326693	-0.155988	27.2727	-0.197696
-0.659779	-0.492929	-0.375038	-0.319316	-0.152466	28.4091	-0.193232
-0.641487	-0.479263	-0.36464	-0.310463	-0.148239	29.5455	-0.187875
-0.620277	-0.463416	-0.352583	-0.300198	-0.143337	30.6818	-0.181663
-0.596552	-0.445692	-0.339098	-0.288716	-0.137855	31.8182	-0.174714
-0.570581	-0.426288	-0.324335	-0.276146	-0.131853	32.9545	-0.167108
-0.542585	-0.405372	-0.308421	-0.262597	-0.125384	34.0909	-0.158909
-0.513007	-0.383274	-0.291608	-0.248282	-0.118549	35.2273	-0.150246
-0.482197	-0.360255	-0.274095	-0.233371	-0.111429	36.3636	-0.141223
-0.450695	-0.33672	-0.256188	-0.218124	-0.104149	37.5	-0.131997
-0.419259	-0.313233	-0.238319	-0.20291	-0.0968847	38.6364	-0.12279
-0.388341	-0.290135	-0.220745	-0.187947	-0.0897402	39.7727	-0.113735
-0.358254	-0.267656	-0.203642	-0.173385	-0.0827873	40.9091	-0.104923
-0.329117	-0.245888	-0.18708	-0.159284	-0.0760544	42.0455	-0.0963898
-0.301088	-0.224946	-0.171147	-0.145718	-0.0695771	43.1818	-0.0881806
-0.274192	-0.204852	-0.155859	-0.132702	-0.0633618	44.3182	-0.0803035
-0.248522	-0.185673	-0.141267	-0.120278	-0.0574298	45.4545	-0.0727854
-0.224096	-0.167425	-0.127383	-0.108457	-0.0517855	46.5909	-0.0656319
-0.200866	-0.15007	-0.114178	-0.097214	-0.0464174	47.7273	-0.0588285
-0.178787	-0.133574	-0.101628	-0.0865281	-0.0413151	48.8636	-0.052362
-0.157817	-0.117907	-0.0897075	-0.076379	-0.0364692	50	-0.0462203
-0.137918	-0.10304	-0.0783965	-0.0667486	-0.0318709	51.1364	-0.0403925
-0.119056	-0.0889484	-0.0676751	-0.0576201	-0.0275122	52.2727	-0.0348684
-0.101201	-0.0756082	-0.0575254	-0.0489784	-0.023386	53.4091	-0.029639
-0.084322	-0.062998	-0.0479311	-0.0408096	-0.0194856	54.5455	-0.0246957
-0.0683944	-0.0510983	-0.0388774	-0.0331011	-0.015805	55.6818	-0.0200309
-0.0533941	-0.0398914	-0.0303507	-0.0258413	-0.0123386	56.8182	-0.0156377
-0.0392974	-0.0293596	-0.0223378	-0.0190189	-0.00908108	57.9545	-0.0115092
-0.0260761	-0.0194818	-0.0148224	-0.0126201	-0.00602582	59.0909	-0.007637
-0.0137022	-0.0102371	-0.00778871	-0.00663148	-0.00316637	60.2273	-0.004013
-0.00213997	-0.0015988	-0.00121642	-0.00103569	-0.000494517	61.3636	-0.000626741
0.00199466	0.00417752	0.00490651	0.00644885	0.00863171	62.5	0.002528
0.00430777	0.00902195	0.0105963	0.0139272	0.0186414	63.6364	0.00545958
0.00645494	0.0135189	0.015878	0.0208692	0.0279331	64.7727	0.00818086
0.00844727	0.0176915	0.0207788	0.0273105	0.0365547	65.9091	0.0107059
0.0103106	0.021594	0.0253623	0.0333348	0.0446182	67.0455	0.0130675
0.0120546	0.0252465	0.0296521	0.0389731	0.052165	68.1818	0.0152778
0.0136813	0.0286533	0.0336535	0.0442323	0.0592043	69.3182	0.0173394
0.0152005	0.0318351	0.0373905	0.049144	0.0657786	70.4545	0.0192648
0.0166235	0.0348154	0.0408908	0.0537446	0.0719365	71.5909	0.0210683
0.0179556	0.0376053	0.0441676	0.0580514	0.0777011	72.7273	0.0227566
0.0192006	0.0402127	0.04723	0.0620765	0.0830886	73.8636	0.0243345
0.0203599	0.0426407	0.0500816	0.0658246	0.0881053	75	0.0258037
0.0214359	0.0448941	0.0527283	0.0693033	0.0927615	76.1364	0.0271674
0.022434	0.0469846	0.0551836	0.0725304	0.097081	77.2727	0.0284324
0.0233562	0.0489159	0.057452	0.0755117	0.101071	78.4091	0.0296012
0.0242039	0.0506914	0.0595373	0.0782525	0.10474	79.5455	0.0306756
0.0249811	0.0523191	0.061449	0.0807652	0.108103	80.6818	0.0316605
0.0256963	0.053817	0.0632083	0.0830775	0.111198	81.8182	0.032567
0.0263514	0.0551889	0.0648196	0.0851954	0.114033	82.9545	0.0333972
0.0269471	0.0564365	0.0662849	0.0871212	0.116611	84.0909	0.0341522
0.0274838	0.0575605	0.0676051	0.0888564	0.118933	85.2273	0.0348324
0.0279619	0.0585619	0.0687812	0.0904022	0.121002	86.3636	0.0354384
0.0283829	0.0594436	0.0698168	0.0917634	0.122824	87.5	0.0359719
0.0287499	0.0602123	0.0707196	0.09295	0.124412	88.6364	0.0364371
0.0290649	0.0608719	0.0714944	0.0939683	0.125775	89.7727	0.0368363
0.029328	0.0614231	0.0721417	0.0948191	0.126914	90.9091	0.0371698
0.0295399	0.0618669	0.0726629	0.0955042	0.127831	92.0455	0.0374383
0.029708	0.0622189	0.0730764	0.0960476	0.128559	93.1818	0.0376514
0.0298449	0.0625056	0.0734131	0.0964902	0.129151	94.3182	0.0378249
0.0299527	0.0627313	0.0736782	0.0968387	0.129617	95.4545	0.0379615
0.0300333	0.0629	0.0738764	0.0970991	0.129966	96.5909	0.0380636
0.0300968	0.063033	0.0740326	0.0973044	0.130241	97.7273	0.038144
0.0301502	0.0631449	0.0741639	0.097477	0.130472	98.8636	0.0382117
0.0301984	0.0632458	0.0742825	0.0976329	0.13068	100	0.0382728
0.0302417	0.0633365	0.0743891	0.0977729	0.130868	101.136	0.0383277
0.0302837	0.0634245	0.0744924	0.0979087	0.131049	102.273	0.0383809
0.0303257	0.0635124	0.0745956	0.0980444	0.131231	103.409	0.0384341
0.0303676	0.0636003	0.0746989	0.0981801	0.131413	104.545	0.0384873
0.0304096	0.0636882	0.0748021	0.0983157	0.131594	105.682	0.0385405
0.0304515	0.063776	0.0749052	0.0984513	0.131776	106.818	0.0385937
0.0304935	0.0638638	0.0750084	0.0985869	0.131957	107.955	0.0386468
0.0305354	0.0639516	0.0751115	0.0987224	0.132139	109.091	0.0386999
0.0305773	0.0640394	0.0752145	0.0988579	0.13232	110.227	0.038753
0.0306192	0.0641271	0.0753176	0.0989933	0.132501	111.364	0.0388061
0.030661	0.0642148	0.0754206	0.0991287	0.132682	112.5	0.0388592
