# Supplementary material for: A burden of proof study on alcohol consumption and ischemic heart disease
Source: Nat Commun. 2024 May 14;15:4082. doi: 10.1038/s41467-024-47632-7 (PMC11094064; doi:10.1038/s41467-024-47632-7)
Supplement: Supplementary file 4 — Source Data [file 41467_2024_47632_MOESM4_ESM.zip › Alcohol_IHD_Source_Data_Files/figure1_S5a.xlsx]

## Sheet: data
study_id	ln_rr	ln_rr_se	alt_risk_lower	alt_risk_upper	ref_risk_lower	ref_risk_upper	cov_adjusted_0	cov_adjusted_1	cov_adjusted_2	cov_adjusted_3	cov_rep_prevalent_disease	cov_rep_geography	cov_exposure_study	cov_outcome_selfreport	cov_sick_quitters	cov_non_drinker	percent_male	cov_older	cov_incidence	cov_mortality	cov_bmi	cov_blood_pressure	cov_cholesterol	cov_apolipoprotein	cov_fibrinogen	cov_ihd	cov_mi	seq	rei_id	cause_id	bundle_id	bundle_version_id	risk_type	risk_unit	signal	re_signal	is_outlier	em_adjusted_0	em_adjusted_1	em_adjusted_2	em_adjusted_4	em_rep_prevalent_disease	em_rep_geography	em_exposure_study	em_outcome_selfreport	em_sick_quitters	em_non_drinker	em_older	em_incidence
122170	-0.18633	0.100922	1.42857	20	0	1.42857	0	0	0	0	1	1	0	0	0	1	1	1	1	0	1	0	1	0	0	0	1	0	102	493	0	0	continuous	g/day	-0.224258	-0.247656	0	0	0	0	0	-0.224258	-0.224258	0	0	0	-0.224258	-0.224258	-0.224258
122170	-0.105361	0.11498	20	30	0	1.42857	0	0	0	0	1	1	0	0	0	1	1	1	1	0	1	0	1	0	0	0	1	1	102	493	0	0	continuous	g/day	-0.328373	-0.35177	0	0	0	0	0	-0.328373	-0.328373	0	0	0	-0.328373	-0.328373	-0.328373
122170	-0.274437	0.0965954	1.42857	20	0	1.42857	0	0	0	0	1	1	0	0	0	1	0	1	1	0	1	0	1	0	0	0	1	2	102	493	0	0	continuous	g/day	-0.224258	-0.247656	0	0	0	0	0	-0.224258	-0.224258	0	0	0	-0.224258	-0.224258	-0.224258
122170	-0.287682	0.225099	20	30	0	1.42857	0	0	0	0	1	1	0	0	0	1	0	1	1	0	1	0	1	0	0	0	1	3	102	493	0	0	continuous	g/day	-0.328373	-0.35177	0	0	0	0	0	-0.328373	-0.328373	0	0	0	-0.328373	-0.328373	-0.328373
129944	-0.235722	0.0224763	10	10	0	0	0	0	0	1	1	1	0	0	0	1	1	1	1	0	0	0	0	0	0	0	1	4	102	493	0	0	continuous	g/day	-0.269295	-0.269295	0	0	0	0	-0.269295	-0.269295	-0.269295	0	0	0	-0.269295	-0.269295	-0.269295
129944	-0.223144	0.0285505	20	20	0	0	0	0	0	1	1	1	0	0	0	1	1	1	1	0	0	0	0	0	0	0	1	5	102	493	0	0	continuous	g/day	-0.350727	-0.350727	1	0	0	0	-0.350727	-0.350727	-0.350727	0	0	0	-0.350727	-0.350727	-0.350727
129944	-0.18633	0.0369467	30	30	0	0	0	0	0	1	1	1	0	0	0	1	1	1	1	0	0	0	0	0	0	0	1	6	102	493	0	0	continuous	g/day	-0.34848	-0.34848	1	0	0	0	-0.34848	-0.34848	-0.34848	0	0	0	-0.34848	-0.34848	-0.34848
129944	-0.301105	0.047758	40	40	0	0	0	0	0	1	1	1	0	0	0	1	1	1	1	0	0	0	0	0	0	0	1	7	102	493	0	0	continuous	g/day	-0.330833	-0.330833	0	0	0	0	-0.330833	-0.330833	-0.330833	0	0	0	-0.330833	-0.330833	-0.330833
129944	-0.162519	0.0682345	50	50	0	0	0	0	0	1	1	1	0	0	0	1	1	1	1	0	0	0	0	0	0	0	1	8	102	493	0	0	continuous	g/day	-0.30278	-0.30278	0	0	0	0	-0.30278	-0.30278	-0.30278	0	0	0	-0.30278	-0.30278	-0.30278
129944	-0.0833816	0.0439973	60	90	0	0	0	0	0	1	1	1	0	0	0	1	1	1	1	0	0	0	0	0	0	0	1	9	102	493	0	0	continuous	g/day	-0.183642	-0.183642	0	0	0	0	-0.183642	-0.183642	-0.183642	0	0	0	-0.183642	-0.183642	-0.183642
298262	-0.210721	0.139208	10	10	0	0.328767	0	1	1	1	1	0	0	0	0	0	1	1	1	0	1	0	0	0	0	0	1	10	102	493	0	0	continuous	g/day	-0.263842	-0.269295	0	0	-0.263842	-0.263842	-0.263842	-0.263842	0	0	0	0	0	-0.263842	-0.263842
298262	-0.385662	0.152764	20	20	0	0.328767	0	1	1	1	1	0	0	0	0	0	1	1	1	0	1	0	0	0	0	0	1	11	102	493	0	0	continuous	g/day	-0.345273	-0.350727	0	0	-0.345273	-0.345273	-0.345273	-0.345273	0	0	0	0	0	-0.345273	-0.345273
298262	-0.0833816	0.147469	30	45	0	0.328767	0	1	1	1	1	0	0	0	0	0	1	1	1	0	1	0	0	0	0	0	1	12	102	493	0	0	continuous	g/day	-0.32975	-0.335203	0	0	-0.32975	-0.32975	-0.32975	-0.32975	0	0	0	0	0	-0.32975	-0.32975
298262	-0.287682	0.150451	10	10	0	0.328767	0	1	1	1	1	0	0	0	0	0	0	1	1	0	1	0	0	0	0	0	1	13	102	493	0	0	continuous	g/day	-0.263842	-0.269295	0	0	-0.263842	-0.263842	-0.263842	-0.263842	0	0	0	0	0	-0.263842	-0.263842
298262	-0.235722	0.211194	20	20	0	0.328767	0	1	1	1	1	0	0	0	0	0	0	1	1	0	1	0	0	0	0	0	1	14	102	493	0	0	continuous	g/day	-0.345273	-0.350727	0	0	-0.345273	-0.345273	-0.345273	-0.345273	0	0	0	0	0	-0.345273	-0.345273
298262	0.215111	0.216147	30	45	0	0.328767	0	1	1	1	1	0	0	0	0	0	0	1	1	0	1	0	0	0	0	0	1	15	102	493	0	0	continuous	g/day	-0.32975	-0.335203	0	0	-0.32975	-0.32975	-0.32975	-0.32975	0	0	0	0	0	-0.32975	-0.32975
298262	-0.0487902	0.14093	0	0.328767	0	0	0	1	1	1	1	0	0	0	0	0	1	1	1	0	1	0	0	0	0	0	1	16	102	493	0	0	continuous	g/day	-0.00545331	-0.00545331	0	0	-0.00545331	-0.00545331	-0.00545331	-0.00545331	0	0	0	0	0	-0.00545331	-0.00545331
298262	-0.425268	0.128592	0	0.328767	0	0	0	1	1	1	1	0	0	0	0	0	0	1	1	0	1	0	0	0	0	0	1	17	102	493	0	0	continuous	g/day	-0.00545331	-0.00545331	1	0	-0.00545331	-0.00545331	-0.00545331	-0.00545331	0	0	0	0	0	-0.00545331	-0.00545331
298264	-0.314711	0.213859	8	15	1	7	0	0	0	1	1	0	1	0	0	0	0.24	1	1	0	0	0	0	0	0	1	0	18	102	493	0	0	continuous	g/day	-0.166804	-0.288755	0	0	0	0	-0.166804	-0.166804	0	-0.166804	0	0	0	-0.166804	-0.166804
298264	-0.139262	0.207845	16	24	1	7	0	0	0	1	1	0	1	0	0	0	0.24	1	1	0	0	0	0	0	0	1	0	19	102	493	0	0	continuous	g/day	-0.226852	-0.348803	0	0	0	0	-0.226852	-0.226852	0	-0.226852	0	0	0	-0.226852	-0.226852
298266	0	0.256511	1.28571	19.2857	0	1.28571	0	0	0	0	1	1	0	0	0	0	1	1	1	0	1	0	0	0	0	1	0	20	102	493	0	0	continuous	g/day	-0.220933	-0.242027	0	0	0	0	0	-0.220933	-0.220933	0	0	0	0	-0.220933	-0.220933
298266	-0.328504	0.273959	20.5714	54	0	1.28571	0	0	0	0	1	1	0	0	0	0	1	1	1	0	1	0	0	0	0	1	0	21	102	493	0	0	continuous	g/day	-0.310204	-0.331297	0	0	0	0	0	-0.310204	-0.310204	0	0	0	0	-0.310204	-0.310204
298266	-0.18633	0.344798	54	81	0	1.28571	0	0	0	0	1	1	0	0	0	0	1	1	1	0	1	0	0	0	0	1	0	22	102	493	0	0	continuous	g/day	-0.204877	-0.22597	0	0	0	0	0	-0.204877	-0.204877	0	0	0	0	-0.204877	-0.204877
298266	0.0304592	0.434885	0	1.28571	0	0	0	0	0	0	1	1	0	0	0	1	1	1	1	0	1	0	0	0	0	1	0	23	102	493	0	0	continuous	g/day	-0.0210931	-0.0210931	0	0	0	0	0	-0.0210931	-0.0210931	0	0	0	-0.0210931	-0.0210931	-0.0210931
298267	-0.18633	0.0777195	12	22.2857	1.71429	10.2857	0	0	0	0	1	1	0	0	0	0	1	0	0	0	1	0	0	0	0	0	1	24	102	493	0	0	continuous	g/day	-0.164323	-0.337489	0	0	0	0	0	-0.164323	-0.164323	0	0	0	0	0	0
298267	-0.174353	0.0899083	24	34.2857	1.71429	10.2857	0	0	0	0	1	1	0	0	0	0	1	0	0	0	1	0	0	0	0	0	1	25	102	493	0	0	continuous	g/day	-0.175723	-0.348889	0	0	0	0	0	-0.175723	-0.175723	0	0	0	0	0	0
298267	-0.274437	0.102037	36	46.2857	1.71429	10.2857	0	0	0	0	1	1	0	0	0	0	1	0	0	0	1	0	0	0	0	0	1	26	102	493	0	0	continuous	g/day	-0.154491	-0.327657	0	0	0	0	0	-0.154491	-0.154491	0	0	0	0	0	0
298267	-0.415515	0.144894	48	58.2857	1.71429	10.2857	0	0	0	0	1	1	0	0	0	0	1	0	0	0	1	0	0	0	0	0	1	27	102	493	0	0	continuous	g/day	-0.118301	-0.291467	0	0	0	0	0	-0.118301	-0.118301	0	0	0	0	0	0
298267	-0.430783	0.108203	60	90	1.71429	10.2857	0	0	0	0	1	1	0	0	0	0	1	0	0	0	1	0	0	0	0	0	1	28	102	493	0	0	continuous	g/day	-0.0104759	-0.183642	1	0	0	0	0	-0.0104759	-0.0104759	0	0	0	0	0	0
298267	-0.18633	0.0983833	12	22.2857	1.71429	10.2857	0	0	0	0	1	1	0	0	0	0	0	0	0	0	1	0	0	0	0	0	1	29	102	493	0	0	continuous	g/day	-0.164323	-0.337489	0	0	0	0	0	-0.164323	-0.164323	0	0	0	0	0	0
298267	-0.328504	0.142096	24	34.2857	1.71429	10.2857	0	0	0	0	1	1	0	0	0	0	0	0	0	0	1	0	0	0	0	0	1	30	102	493	0	0	continuous	g/day	-0.175723	-0.348889	0	0	0	0	0	-0.175723	-0.175723	0	0	0	0	0	0
298267	-0.356675	0.189518	36	46.2857	1.71429	10.2857	0	0	0	0	1	1	0	0	0	0	0	0	0	0	1	0	0	0	0	0	1	31	102	493	0	0	continuous	g/day	-0.154491	-0.327657	0	0	0	0	0	-0.154491	-0.154491	0	0	0	0	0	0
298267	-0.462035	0.235053	48	72	1.71429	10.2857	0	0	0	0	1	1	0	0	0	0	0	0	0	0	1	0	0	0	0	0	1	32	102	493	0	0	continuous	g/day	-0.0891378	-0.262304	0	0	0	0	0	-0.0891378	-0.0891378	0	0	0	0	0	0
298267	-0.48858	0.169076	1.71429	10.2857	0	0	0	0	0	0	1	1	0	0	0	1	1	0	0	0	1	0	0	0	0	0	1	33	102	493	0	0	continuous	g/day	-0.173166	-0.173166	0	0	0	0	0	-0.173166	-0.173166	0	0	0	-0.173166	0	0
298267	-0.076961	0.207269	1.71429	10.2857	0	0	0	0	0	0	1	1	0	0	0	1	0	0	0	0	1	0	0	0	0	0	1	34	102	493	0	0	continuous	g/day	-0.173166	-0.173166	0	0	0	0	0	-0.173166	-0.173166	0	0	0	-0.173166	0	0
298268	-0.510826	0.17384	1.42857	10	0	0	0	0	0	1	1	1	1	0	0	1	1	1	1	0	0	0	0	0	0	0	1	35	102	493	0	0	continuous	g/day	-0.165737	-0.165737	0	0	0	0	-0.165737	-0.165737	-0.165737	-0.165737	0	0	-0.165737	-0.165737	-0.165737
298268	-0.446287	0.165484	11.4286	30	0	0	0	0	0	1	1	1	1	0	0	1	1	1	1	0	0	0	0	0	0	0	1	36	102	493	0	0	continuous	g/day	-0.342069	-0.342069	0	0	0	0	-0.342069	-0.342069	-0.342069	-0.342069	0	0	-0.342069	-0.342069	-0.342069
298268	-0.673345	0.211824	31.4286	50	0	0	0	0	0	1	1	1	1	0	0	1	1	1	1	0	0	0	0	0	0	0	1	37	102	493	0	0	continuous	g/day	-0.327585	-0.327585	0	0	0	0	-0.327585	-0.327585	-0.327585	-0.327585	0	0	-0.327585	-0.327585	-0.327585
298268	-0.116534	0.21927	51.4286	70	0	0	0	0	0	1	1	1	1	0	0	1	1	1	1	0	0	0	0	0	0	0	1	38	102	493	0	0	continuous	g/day	-0.260408	-0.260408	0	0	0	0	-0.260408	-0.260408	-0.260408	-0.260408	0	0	-0.260408	-0.260408	-0.260408
298268	-0.261365	0.216875	71.4286	107.143	0	0	0	0	0	1	1	1	1	0	0	1	1	1	1	0	0	0	0	0	0	0	1	39	102	493	0	0	continuous	g/day	-0.100551	-0.100551	0	0	0	0	-0.100551	-0.100551	-0.100551	-0.100551	0	0	-0.100551	-0.100551	-0.100551
298269	-0.261365	0.118326	0	14	0	0	0	0	0	0	1	0	0	0	0	1	0	0	1	0	1	1	0	0	0	0	1	40	102	493	0	0	continuous	g/day	-0.186059	-0.186059	0	0	0	0	0	-0.186059	0	0	0	0	-0.186059	0	-0.186059
298269	-0.693147	0.38132	14	21	0	0	0	0	0	0	1	0	0	0	0	1	0	0	1	0	1	1	0	0	0	0	1	41	102	493	0	0	continuous	g/day	-0.341895	-0.341895	0	0	0	0	0	-0.341895	0	0	0	0	-0.341895	0	-0.341895
298270	0.0582689	0.357231	0	1.43	0	0	0	0	0	0	1	1	0	0	0	0	0	1	1	0	0	0	0	0	0	0	1	42	102	493	0	0	continuous	g/day	-0.0234202	-0.0234202	0	0	0	0	0	-0.0234202	-0.0234202	0	0	0	0	-0.0234202	-0.0234202
298270	-0.478036	0.341399	1.43	20	0	0	0	0	0	0	1	1	0	0	0	0	0	1	1	0	0	0	0	0	0	0	1	43	102	493	0	0	continuous	g/day	-0.247673	-0.247673	0	0	0	0	0	-0.247673	-0.247673	0	0	0	0	-0.247673	-0.247673
298270	0.10436	0.315912	20	40	0	0	0	0	0	0	1	1	0	0	0	0	0	1	1	0	0	0	0	0	0	0	1	44	102	493	0	0	continuous	g/day	-0.346105	-0.346105	0	0	0	0	0	-0.346105	-0.346105	0	0	0	0	-0.346105	-0.346105
298270	-1.66073	0.713592	40	60	0	0	0	0	0	0	1	1	0	0	0	0	0	1	1	0	0	0	0	0	0	0	1	45	102	493	0	0	continuous	g/day	-0.300993	-0.300993	0	0	0	0	0	-0.300993	-0.300993	0	0	0	0	-0.300993	-0.300993
298271	-0.510826	0.496406	1.42857	1.42857	0	0	0	0	0	0	1	0	0	0	0	0	0	1	0	0	1	1	0	0	0	0	1	46	102	493	0	0	continuous	g/day	-0.0466687	-0.0466687	0	0	0	0	0	-0.0466687	0	0	0	0	0	-0.0466687	0
298271	-0.916291	0.383693	2.85714	12.8571	0	0	0	0	0	0	1	0	0	0	0	0	0	1	0	0	1	1	0	0	0	0	1	47	102	493	0	0	continuous	g/day	-0.215355	-0.215355	0	0	0	0	0	-0.215355	0	0	0	0	0	-0.215355	0
298271	-0.223144	0.508273	14.2857	21.4286	0	0	0	0	0	0	1	0	0	0	0	0	0	1	0	0	1	1	0	0	0	0	1	48	102	493	0	0	continuous	g/day	-0.343215	-0.343215	0	0	0	0	0	-0.343215	0	0	0	0	0	-0.343215	0
298271	0.530628	0.463084	1.42857	1.42857	0	0	0	0	0	0	1	0	0	0	0	0	1	1	0	0	1	1	0	0	0	0	1	49	102	493	0	0	continuous	g/day	-0.0466687	-0.0466687	0	0	0	0	0	-0.0466687	0	0	0	0	0	-0.0466687	0
298271	0.470004	0.337183	2.85714	20	0	0	0	0	0	0	1	0	0	0	0	0	1	1	0	0	1	1	0	0	0	0	1	50	102	493	0	0	continuous	g/day	-0.264083	-0.264083	0	0	0	0	0	-0.264083	0	0	0	0	0	-0.264083	0
298271	-0.356675	0.470874	21.4286	32.1429	0	0	0	0	0	0	1	0	0	0	0	0	1	1	0	0	1	1	0	0	0	0	1	51	102	493	0	0	continuous	g/day	-0.350844	-0.350844	0	0	0	0	0	-0.350844	0	0	0	0	0	-0.350844	0
298271	-0.356675	0.300677	0.0273973	0.0410959	0	0	0	0	0	0	1	0	0	0	0	0	0	1	0	0	1	1	0	0	0	0	1	52	102	493	0	0	continuous	g/day	-0.00113976	-0.00113976	0	0	0	0	0	-0.00113976	0	0	0	0	0	-0.00113976	0
298271	0.405465	0.310305	0.0273973	0.0410959	0	0	0	0	0	0	1	0	0	0	0	0	1	1	0	0	1	1	0	0	0	0	1	53	102	493	0	0	continuous	g/day	-0.00113976	-0.00113976	0	0	0	0	0	-0.00113976	0	0	0	0	0	-0.00113976	0
298275	-0.356675	0.0340641	0	7.71429	0	0	0	0	0	0	1	0	0	0	0	1	1	1	1	0	1	0	0	0	0	0	1	54	102	493	0	0	continuous	g/day	-0.115674	-0.115674	1	0	0	0	0	-0.115674	0	0	0	0	-0.115674	-0.115674	-0.115674
298275	-0.356675	0.0733883	12	12	0	0	0	0	0	0	1	0	0	0	0	1	1	1	1	0	1	0	0	0	0	0	1	55	102	493	0	0	continuous	g/day	-0.301083	-0.301083	0	0	0	0	0	-0.301083	0	0	0	0	-0.301083	-0.301083	-0.301083
298275	-0.356675	0.0393242	24	36	0	0	0	0	0	0	1	0	0	0	0	1	1	1	1	0	1	0	0	0	0	0	1	56	102	493	0	0	continuous	g/day	-0.347713	-0.347713	0	0	0	0	0	-0.347713	0	0	0	0	-0.347713	-0.347713	-0.347713
298275	-0.510826	0.0465106	48	72	0	0	0	0	0	0	1	0	0	0	0	1	1	1	1	0	1	0	0	0	0	0	1	57	102	493	0	0	continuous	g/day	-0.262304	-0.262304	1	0	0	0	0	-0.262304	0	0	0	0	-0.262304	-0.262304	-0.262304
298275	-0.356675	0.0733883	0	7.71429	0	0	0	0	0	0	1	0	0	0	0	1	0	1	1	0	1	0	0	0	0	0	1	58	102	493	0	0	continuous	g/day	-0.115674	-0.115674	0	0	0	0	0	-0.115674	0	0	0	0	-0.115674	-0.115674	-0.115674
298275	-0.510826	0.0858348	12	12	0	0	0	0	0	0	1	0	0	0	0	1	0	1	1	0	1	0	0	0	0	0	1	59	102	493	0	0	continuous	g/day	-0.301083	-0.301083	0	0	0	0	0	-0.301083	0	0	0	0	-0.301083	-0.301083	-0.301083
298275	-0.510826	0.0858348	24	36	0	0	0	0	0	0	1	0	0	0	0	1	0	1	1	0	1	0	0	0	0	0	1	60	102	493	0	0	continuous	g/day	-0.347713	-0.347713	0	0	0	0	0	-0.347713	0	0	0	0	-0.347713	-0.347713	-0.347713
298275	-0.510826	0.0858348	48	72	0	0	0	0	0	0	1	0	0	0	0	1	0	1	1	0	1	0	0	0	0	0	1	61	102	493	0	0	continuous	g/day	-0.262304	-0.262304	0	0	0	0	0	-0.262304	0	0	0	0	-0.262304	-0.262304	-0.262304
298281	-0.210721	0.0281995	5	15	0	0	0	1	1	1	1	0	0	0	1	1	0	1	1	0	0	0	0	0	0	1	0	62	102	493	0	0	continuous	g/day	-0.258779	-0.258779	0	0	-0.258779	-0.258779	-0.258779	-0.258779	0	0	0	-0.258779	-0.258779	-0.258779	-0.258779
298281	-0.274437	0.0403633	15	25	0	0	0	1	1	1	1	0	0	0	1	1	0	1	1	0	0	0	0	0	0	1	0	63	102	493	0	0	continuous	g/day	-0.347736	-0.347736	0	0	-0.347736	-0.347736	-0.347736	-0.347736	0	0	0	-0.347736	-0.347736	-0.347736	-0.347736
298281	-0.562119	0.0798144	25	35	0	0	0	1	1	1	1	0	0	0	1	1	0	1	1	0	0	0	0	0	0	1	0	64	102	493	0	0	continuous	g/day	-0.347963	-0.347963	0	0	-0.347963	-0.347963	-0.347963	-0.347963	0	0	0	-0.347963	-0.347963	-0.347963	-0.347963
298281	-0.314711	0.09057	35	45	0	0	0	1	1	1	1	0	0	0	1	1	0	1	1	0	0	0	0	0	0	1	0	65	102	493	0	0	continuous	g/day	-0.330373	-0.330373	0	0	-0.330373	-0.330373	-0.330373	-0.330373	0	0	0	-0.330373	-0.330373	-0.330373	-0.330373
298281	-0.653926	0.190616	45	55	0	0	0	1	1	1	1	0	0	0	1	1	0	1	1	0	0	0	0	0	0	1	0	66	102	493	0	0	continuous	g/day	-0.302333	-0.302333	0	0	-0.302333	-0.302333	-0.302333	-0.302333	0	0	0	-0.302333	-0.302333	-0.302333	-0.302333
298281	-0.544727	0.117811	55	90	0	0	0	1	1	1	1	0	0	0	1	1	0	1	1	0	0	0	0	0	0	1	0	67	102	493	0	0	continuous	g/day	-0.196209	-0.196209	0	0	-0.196209	-0.196209	-0.196209	-0.196209	0	0	0	-0.196209	-0.196209	-0.196209	-0.196209
298283	-0.356675	0.201137	0	42.619	0	0	0	0	0	1	1	1	0	0	0	0	1	1	1	0	0	0	0	0	0	0	1	68	102	493	0	0	continuous	g/day	-0.288745	-0.288745	0	0	0	0	-0.288745	-0.288745	-0.288745	0	0	0	0	-0.288745	-0.288745
298283	-0.356675	0.258061	42.619	63.9284	0	0	0	0	0	1	1	1	0	0	0	0	1	1	1	0	0	0	0	0	0	0	1	69	102	493	0	0	continuous	g/day	-0.289454	-0.289454	0	0	0	0	-0.289454	-0.289454	-0.289454	0	0	0	0	-0.289454	-0.289454
298330	-0.040822	0.1543	0.1	22.9	0	0	0	0	0	0	1	0	0	0	0	0	1	1	1	0	1	1	0	0	0	0	1	70	102	493	0	0	continuous	g/day	-0.245735	-0.245735	0	0	0	0	0	-0.245735	0	0	0	0	0	-0.245735	-0.245735
298330	-0.198451	0.143932	23	45.9	0	0	0	0	0	0	1	0	0	0	0	0	1	1	1	0	1	1	0	0	0	0	1	71	102	493	0	0	continuous	g/day	-0.339418	-0.339418	0	0	0	0	0	-0.339418	0	0	0	0	0	-0.339418	-0.339418
298330	-0.274437	0.162515	46	68.9	0	0	0	0	0	0	1	0	0	0	0	0	1	1	1	0	1	1	0	0	0	0	1	72	102	493	0	0	continuous	g/day	-0.27319	-0.27319	0	0	0	0	0	-0.27319	0	0	0	0	0	-0.27319	-0.27319
298330	-0.0512933	0.201499	69	103.5	0	0	0	0	0	0	1	0	0	0	0	0	1	1	1	0	1	1	0	0	0	0	1	73	102	493	0	0	continuous	g/day	-0.117062	-0.117062	0	0	0	0	0	-0.117062	0	0	0	0	0	-0.117062	-0.117062
298330	-0.18633	0.234708	0.1	22.9	0	0	0	0	0	0	1	0	0	0	0	0	0	1	1	0	1	1	0	0	0	0	1	74	102	493	0	0	continuous	g/day	-0.245735	-0.245735	0	0	0	0	0	-0.245735	0	0	0	0	0	-0.245735	-0.245735
298330	0.371564	0.387828	23	45.9	0	0	0	0	0	0	1	0	0	0	0	0	0	1	1	0	1	1	0	0	0	0	1	75	102	493	0	0	continuous	g/day	-0.339418	-0.339418	0	0	0	0	0	-0.339418	0	0	0	0	0	-0.339418	-0.339418
298330	1.41099	0.470297	46	69	0	0	0	0	0	0	1	0	0	0	0	0	0	1	1	0	1	1	0	0	0	0	1	76	102	493	0	0	continuous	g/day	-0.272966	-0.272966	1	0	0	0	0	-0.272966	0	0	0	0	0	-0.272966	-0.272966
298331	-1.13943	0.233748	0.142857	21.2857	0	0	0	0	0	0	1	0	0	0	1	0	1	1	1	0	1	1	0	0	0	1	0	77	102	493	0	0	continuous	g/day	-0.238579	-0.238579	1	0	0	0	0	-0.238579	0	0	0	-0.238579	0	-0.238579	-0.238579
298331	-1.46968	0.247924	21.4286	42.7143	0	0	0	0	0	0	1	0	0	0	1	0	1	1	1	0	1	1	0	0	0	1	0	78	102	493	0	0	continuous	g/day	-0.343352	-0.343352	1	0	0	0	0	-0.343352	0	0	0	-0.343352	0	-0.343352	-0.343352
298331	-0.916291	0.250212	42.8571	64.1429	0	0	0	0	0	0	1	0	0	0	1	0	1	1	1	0	1	1	0	0	0	1	0	79	102	493	0	0	continuous	g/day	-0.28864	-0.28864	0	0	0	0	0	-0.28864	0	0	0	-0.28864	0	-0.28864	-0.28864
298331	-1.42712	0.348276	64.2857	96.4286	0	0	0	0	0	0	1	0	0	0	1	0	1	1	1	0	1	1	0	0	0	1	0	80	102	493	0	0	continuous	g/day	-0.151526	-0.151526	1	0	0	0	0	-0.151526	0	0	0	-0.151526	0	-0.151526	-0.151526
309600	-0.510826	0.0465106	1	14	0	0	0	1	1	1	1	0	0	0	1	1	0	0	0	1	0	0	0	0	0	1	0	81	102	493	0	0	continuous	g/day	-0.200383	-0.200383	1	0	-0.200383	-0.200383	-0.200383	-0.200383	0	0	0	-0.200383	-0.200383	0	0
309600	-0.755023	0.119036	15	22.5	0	0	0	1	1	1	1	0	0	0	1	1	0	0	0	1	0	0	0	0	0	1	0	82	102	493	0	0	continuous	g/day	-0.34599	-0.34599	1	0	-0.34599	-0.34599	-0.34599	-0.34599	0	0	0	-0.34599	-0.34599	0	0
309607	-0.328504	0.185599	12	36	0	0	0	0	0	1	1	0	0	0	0	1	0.496079	1	0	1	0	0	0	0	0	0	1	83	102	493	0	0	continuous	g/day	-0.343672	-0.343672	0	0	0	0	-0.343672	-0.343672	0	0	0	0	-0.343672	-0.343672	0
309607	0.832909	0.289886	36	54	0	0	0	0	0	1	1	0	0	0	0	1	0.496079	1	0	1	0	0	0	0	0	0	1	84	102	493	0	0	continuous	g/day	-0.316595	-0.316595	1	0	0	0	-0.316595	-0.316595	0	0	0	0	-0.316595	-0.316595	0
309660	-0.356675	0.253161	10	10	0	0.333333	0	0	1	1	1	1	1	0	0	1	1	1	1	0	0	0	0	0	0	0	1	85	102	493	0	0	continuous	g/day	-0.263766	-0.269295	0	0	0	-0.263766	-0.263766	-0.263766	-0.263766	-0.263766	0	0	-0.263766	-0.263766	-0.263766
309660	0.0676586	0.419111	20	30	0	0.333333	0	0	1	1	1	1	1	0	0	1	1	1	1	0	0	0	0	0	0	0	1	86	102	493	0	0	continuous	g/day	-0.346241	-0.35177	0	0	0	-0.346241	-0.346241	-0.346241	-0.346241	-0.346241	0	0	-0.346241	-0.346241	-0.346241
309660	0.24686	0.286017	0.333333	1	0	0.333333	0	0	1	1	1	1	1	0	0	1	1	1	1	0	0	0	0	0	0	0	1	87	102	493	0	0	continuous	g/day	-0.0164435	-0.0219722	0	0	0	-0.0164435	-0.0164435	-0.0164435	-0.0164435	-0.0164435	0	0	-0.0164435	-0.0164435	-0.0164435
309660	0.173953	0.276534	1.42857	1.42857	0	0.333333	0	0	1	1	1	1	1	0	0	1	1	1	1	0	0	0	0	0	0	0	1	88	102	493	0	0	continuous	g/day	-0.0411399	-0.0466687	0	0	0	-0.0411399	-0.0411399	-0.0411399	-0.0411399	-0.0411399	0	0	-0.0411399	-0.0411399	-0.0411399
309660	-0.0304592	0.257668	2.85714	5.71429	0	0.333333	0	0	1	1	1	1	1	0	0	1	1	1	1	0	0	0	0	0	0	0	1	89	102	493	0	0	continuous	g/day	-0.127187	-0.132716	0	0	0	-0.127187	-0.127187	-0.127187	-0.127187	-0.127187	0	0	-0.127187	-0.127187	-0.127187
309660	-0.527633	0.342789	7.14286	8.57143	0	0.333333	0	0	1	1	1	1	1	0	0	1	1	1	1	0	0	0	0	0	0	0	1	90	102	493	0	0	continuous	g/day	-0.219723	-0.225251	0	0	0	-0.219723	-0.219723	-0.219723	-0.219723	-0.219723	0	0	-0.219723	-0.219723	-0.219723
309661	-0.430783	0.234989	0	5	0	0	0	0	1	1	1	1	0	0	1	0	1	1	0	0	0	0	1	0	0	1	0	91	102	493	0	0	continuous	g/day	-0.0781592	-0.0781592	0	0	0	-0.0781592	-0.0781592	-0.0781592	-0.0781592	0	0	-0.0781592	0	-0.0781592	0
309661	-0.71335	0.217284	5	30	0	0	0	0	1	1	1	1	0	0	1	0	1	1	0	0	0	0	0	0	0	1	0	92	102	493	0	0	continuous	g/day	-0.311753	-0.311753	0	0	0	-0.311753	-0.311753	-0.311753	-0.311753	0	0	-0.311753	0	-0.311753	0
309661	-0.776529	0.219766	30	90	0	0	0	0	1	1	1	1	0	0	1	0	1	1	0	0	0	0	0	0	0	1	0	93	102	493	0	0	continuous	g/day	-0.246634	-0.246634	0	0	0	-0.246634	-0.246634	-0.246634	-0.246634	0	0	-0.246634	0	-0.246634	0
309661	-0.314711	0.228261	0	5	0	0	0	0	1	1	1	1	0	0	1	0	0	1	0	0	0	1	0	0	0	1	0	95	102	493	0	0	continuous	g/day	-0.0781592	-0.0781592	0	0	0	-0.0781592	-0.0781592	-0.0781592	-0.0781592	0	0	-0.0781592	0	-0.0781592	0
309661	-0.446287	0.280258	5	30	0	0	0	0	1	1	1	1	0	0	1	0	0	1	0	0	0	1	0	0	0	1	0	96	102	493	0	0	continuous	g/day	-0.311753	-0.311753	0	0	0	-0.311753	-0.311753	-0.311753	-0.311753	0	0	-0.311753	0	-0.311753	0
309661	-1.56065	1.00468	30	90	0	0	0	0	1	1	1	1	0	0	1	0	0	1	0	0	0	1	0	0	0	1	0	97	102	493	0	0	continuous	g/day	-0.246634	-0.246634	0	0	0	-0.246634	-0.246634	-0.246634	-0.246634	0	0	-0.246634	0	-0.246634	0
309662	0.182322	0.155678	1.78571	10.7143	0	0	0	0	0	0	1	0	0	0	0	1	1	1	1	0	1	1	0	0	0	0	1	98	102	493	0	0	continuous	g/day	-0.17895	-0.17895	0	0	0	0	0	-0.17895	0	0	0	0	-0.17895	-0.17895	-0.17895
309662	-0.527633	0.124706	12.5	60.7143	0	0	0	0	0	0	1	0	0	0	0	1	1	1	1	0	1	1	0	0	0	0	1	99	102	493	0	0	continuous	g/day	-0.324204	-0.324204	0	0	0	0	0	-0.324204	0	0	0	0	-0.324204	-0.324204	-0.324204
309662	-0.634878	0.197242	62.5	93.75	0	0	0	0	0	0	1	0	0	0	0	1	1	1	1	0	1	1	0	0	0	0	1	100	102	493	0	0	continuous	g/day	-0.164945	-0.164945	0	0	0	0	0	-0.164945	0	0	0	0	-0.164945	-0.164945	-0.164945
309662	-0.0833816	0.168973	1.78571	10.7143	0	0	0	0	0	0	1	0	0	0	0	1	1	0	0	1	1	1	0	0	0	0	1	101	102	493	0	0	continuous	g/day	-0.17895	-0.17895	0	0	0	0	0	-0.17895	0	0	0	0	-0.17895	0	0
309662	-0.544727	0.126888	12.5	60.7143	0	0	0	0	0	0	1	0	0	0	0	1	1	0	0	1	1	1	0	0	0	0	1	102	102	493	0	0	continuous	g/day	-0.324204	-0.324204	0	0	0	0	0	-0.324204	0	0	0	0	-0.324204	0	0
309662	-0.510826	0.201137	62.5	93.75	0	0	0	0	0	0	1	0	0	0	0	1	1	0	0	1	1	1	0	0	0	0	1	103	102	493	0	0	continuous	g/day	-0.164945	-0.164945	0	0	0	0	0	-0.164945	0	0	0	0	-0.164945	0	0
309662	-0.0100503	0.185903	1.78571	10.7143	0	0	0	0	0	0	1	0	0	0	0	1	1	1	0	1	1	1	0	0	0	0	1	104	102	493	0	0	continuous	g/day	-0.17895	-0.17895	0	0	0	0	0	-0.17895	0	0	0	0	-0.17895	-0.17895	0
309662	-0.198451	0.132731	12.5	60.7143	0	0	0	0	0	0	1	0	0	0	0	1	1	1	0	1	1	1	0	0	0	0	1	105	102	493	0	0	continuous	g/day	-0.324204	-0.324204	0	0	0	0	0	-0.324204	0	0	0	0	-0.324204	-0.324204	0
309662	-0.510826	0.221693	62.5	93.75	0	0	0	0	0	0	1	0	0	0	0	1	1	1	0	1	1	1	0	0	0	0	1	106	102	493	0	0	continuous	g/day	-0.164945	-0.164945	0	0	0	0	0	-0.164945	0	0	0	0	-0.164945	-0.164945	0
309663	-0.415515	0.106565	2	12	0	1	0	0	0	0	1	1	0	0	0	0	0	1	1	0	1	0	0	0	0	0	1	107	102	493	0	0	continuous	g/day	-0.179008	-0.195468	0	0	0	0	0	-0.179008	-0.179008	0	0	0	0	-0.179008	-0.179008
309663	-0.478036	0.125053	13	30	0	1	0	0	0	0	1	1	0	0	0	0	0	1	1	0	1	0	0	0	0	0	1	108	102	493	0	0	continuous	g/day	-0.329252	-0.345713	0	0	0	0	0	-0.329252	-0.329252	0	0	0	0	-0.329252	-0.329252
309663	-0.616186	0.190253	30	45	0	1	0	0	0	0	1	1	0	0	0	0	0	1	1	0	1	0	0	0	0	0	1	109	102	493	0	0	continuous	g/day	-0.318742	-0.335203	0	0	0	0	0	-0.318742	-0.318742	0	0	0	0	-0.318742	-0.318742
309664	-0.356675	0.201137	0	10	0	0	0	0	0	0	1	1	0	0	1	1	1	1	0	1	1	1	1	0	0	1	0	110	102	493	0	0	continuous	g/day	-0.144113	-0.144113	0	0	0	0	0	-0.144113	-0.144113	0	0	-0.144113	-0.144113	-0.144113	0
309664	-0.105361	0.216147	10	20	0	0	0	0	0	0	1	1	0	0	1	1	1	1	0	1	1	1	1	0	0	1	0	111	102	493	0	0	continuous	g/day	-0.323692	-0.323692	0	0	0	0	0	-0.323692	-0.323692	0	0	-0.323692	-0.323692	-0.323692	0
309664	0.470004	0.289536	20	30	0	0	0	0	0	0	1	1	0	0	1	1	1	1	0	1	1	1	1	0	0	1	0	112	102	493	0	0	continuous	g/day	-0.35177	-0.35177	1	0	0	0	0	-0.35177	-0.35177	0	0	-0.35177	-0.35177	-0.35177	0
309664	0.587787	0.34646	30	45	0	0	0	0	0	0	1	1	0	0	1	1	1	1	0	1	1	1	1	0	0	1	0	113	102	493	0	0	continuous	g/day	-0.335203	-0.335203	0	0	0	0	0	-0.335203	-0.335203	0	0	-0.335203	-0.335203	-0.335203	0
309665	-0.0833816	0.114675	10	60	0	10	0	0	0	0	1	1	1	0	0	0	1	1	1	0	1	0	0	0	0	0	1	114	102	493	0	0	continuous	g/day	-0.179213	-0.323326	0	0	0	0	0	-0.179213	-0.179213	-0.179213	0	0	0	-0.179213	-0.179213
309665	0.494696	0.242596	60	90	0	10	0	0	0	0	1	1	1	0	0	0	1	1	1	0	1	0	0	0	0	0	1	115	102	493	0	0	continuous	g/day	-0.0395283	-0.183642	0	0	0	0	0	-0.0395283	-0.0395283	-0.0395283	0	0	0	-0.0395283	-0.0395283
309665	-0.0833816	0.396846	5	20	0	5	0	0	0	0	1	1	1	0	0	0	0	1	1	0	1	0	0	0	0	0	1	116	102	493	0	0	continuous	g/day	-0.207851	-0.28601	0	0	0	0	0	-0.207851	-0.207851	-0.207851	0	0	0	-0.207851	-0.207851
309665	0.329304	0.721874	20	30	0	5	0	0	0	0	1	1	1	0	0	0	0	1	1	0	1	0	0	0	0	0	1	117	102	493	0	0	continuous	g/day	-0.273611	-0.35177	0	0	0	0	0	-0.273611	-0.273611	-0.273611	0	0	0	-0.273611	-0.273611
309665	-0.350657	0.121035	0	10	0	0	0	0	0	0	1	1	1	0	0	1	1	1	1	0	1	0	0	0	0	0	1	118	102	493	0	0	continuous	g/day	-0.144113	-0.144113	0	0	0	0	0	-0.144113	-0.144113	-0.144113	0	0	-0.144113	-0.144113	-0.144113
309665	-0.336472	0.169131	0	5	0	0	0	0	0	0	1	1	1	0	0	1	0	1	1	0	1	0	0	0	0	0	1	119	102	493	0	0	continuous	g/day	-0.0781592	-0.0781592	0	0	0	0	0	-0.0781592	-0.0781592	-0.0781592	0	0	-0.0781592	-0.0781592	-0.0781592
309667	-0.371064	0.0808448	10	10	0	1.42857	0	0	0	0	1	1	0	0	0	1	1	1	0	0	0	0	0	0	0	1	1	120	102	493	0	0	continuous	g/day	-0.245898	-0.269295	0	0	0	0	0	-0.245898	-0.245898	0	0	0	-0.245898	-0.245898	0
309667	-0.820981	0.209785	20	30	0	1.42857	0	0	0	0	1	1	0	0	0	1	1	1	0	0	0	0	0	0	0	1	1	121	102	493	0	0	continuous	g/day	-0.328373	-0.35177	0	0	0	0	0	-0.328373	-0.328373	0	0	0	-0.328373	-0.328373	0
309667	0.0392207	0.0874859	1.42857	1.42857	0	1.42857	0	0	0	0	1	1	0	0	0	1	1	1	0	0	0	0	0	0	0	1	1	122	102	493	0	0	continuous	g/day	-0.0232715	-0.0466687	0	0	0	0	0	-0.0232715	-0.0232715	0	0	0	-0.0232715	-0.0232715	0
309667	0	0.0793212	2.85714	5.71429	0	1.42857	0	0	0	0	1	1	0	0	0	1	1	1	0	0	0	0	0	0	0	1	1	123	102	493	0	0	continuous	g/day	-0.109319	-0.132716	0	0	0	0	0	-0.109319	-0.109319	0	0	0	-0.109319	-0.109319	0
309667	-0.301105	0.103435	7.14286	8.57143	0	1.42857	0	0	0	0	1	1	0	0	0	1	1	1	0	0	0	0	0	0	0	1	1	124	102	493	0	0	continuous	g/day	-0.201854	-0.225251	0	0	0	0	0	-0.201854	-0.201854	0	0	0	-0.201854	-0.201854	0
309667	-0.430783	0.113063	10	10	0	1.42857	0	0	0	0	1	1	0	0	0	1	1	1	0	0	0	0	0	0	0	1	0	125	102	493	0	0	continuous	g/day	-0.245898	-0.269295	0	0	0	0	0	-0.245898	-0.245898	0	0	0	-0.245898	-0.245898	0
309667	-0.634878	0.258061	20	30	0	1.42857	0	0	0	0	1	1	0	0	0	1	1	1	0	0	0	0	0	0	0	1	0	126	102	493	0	0	continuous	g/day	-0.328373	-0.35177	0	0	0	0	0	-0.328373	-0.328373	0	0	0	-0.328373	-0.328373	0
309667	0.076961	0.123623	1.42857	1.42857	0	1.42857	0	0	0	0	1	1	0	0	0	1	1	1	0	0	0	0	0	0	0	1	0	127	102	493	0	0	continuous	g/day	-0.0232715	-0.0466687	0	0	0	0	0	-0.0232715	-0.0232715	0	0	0	-0.0232715	-0.0232715	0
309667	-0.040822	0.109894	2.85714	5.71429	0	1.42857	0	0	0	0	1	1	0	0	0	1	1	1	0	0	0	0	0	0	0	1	0	128	102	493	0	0	continuous	g/day	-0.109319	-0.132716	0	0	0	0	0	-0.109319	-0.109319	0	0	0	-0.109319	-0.109319	0
309667	-0.198451	0.139208	7.14286	8.57143	0	1.42857	0	0	0	0	1	1	0	0	0	1	1	1	0	0	0	0	0	0	0	1	0	129	102	493	0	0	continuous	g/day	-0.201854	-0.225251	0	0	0	0	0	-0.201854	-0.201854	0	0	0	-0.201854	-0.201854	0
309668	-0.579818	0.086609	0.1	4.9	0	0	0	0	0	0	1	1	1	0	0	0	0	1	1	0	1	0	0	0	0	0	1	130	102	493	0	0	continuous	g/day	-0.0783308	-0.0783308	1	0	0	0	0	-0.0783308	-0.0783308	-0.0783308	0	0	0	-0.0783308	-0.0783308
309668	-0.967584	0.114528	5	14.9	0	0	0	0	0	0	1	1	1	0	0	0	0	1	1	0	1	0	0	0	0	0	1	131	102	493	0	0	continuous	g/day	-0.258079	-0.258079	1	0	0	0	0	-0.258079	-0.258079	-0.258079	0	0	0	-0.258079	-0.258079
309668	-1.04982	0.203146	15	29.9	0	0	0	0	0	0	1	1	1	0	0	0	0	1	1	0	1	0	0	0	0	0	1	132	102	493	0	0	continuous	g/day	-0.348813	-0.348813	1	0	0	0	0	-0.348813	-0.348813	-0.348813	0	0	0	-0.348813	-0.348813
309668	-0.616186	0.163394	30	45	0	0	0	0	0	0	1	1	1	0	0	0	0	1	1	0	1	0	0	0	0	0	1	133	102	493	0	0	continuous	g/day	-0.335203	-0.335203	0	0	0	0	0	-0.335203	-0.335203	-0.335203	0	0	0	-0.335203	-0.335203
309669	-1.20397	0.496406	0.1	8.9	0	0	0	0	0	0	1	0	0	0	0	1	0.38	0	1	0	0	0	1	0	0	1	0	134	102	493	0	0	continuous	g/day	-0.132375	-0.132375	0	0	0	0	0	-0.132375	0	0	0	0	-0.132375	0	-0.132375
309669	-0.693147	0.434885	9	34	0	0	0	0	0	0	1	0	0	0	0	1	0.38	0	1	0	0	0	1	0	0	1	0	135	102	493	0	0	continuous	g/day	-0.335646	-0.335646	0	0	0	0	0	-0.335646	0	0	0	0	-0.335646	0	-0.335646
309669	-0.223144	0.722759	34	51	0	0	0	0	0	0	1	0	0	0	0	1	0.38	0	1	0	0	0	1	0	0	1	0	136	102	493	0	0	continuous	g/day	-0.32345	-0.32345	0	0	0	0	0	-0.32345	0	0	0	0	-0.32345	0	-0.32345
309671	-0.0725707	0.0989198	1.4	4.9	0	0	0	0	0	0	1	1	1	0	0	1	1	1	1	0	1	1	1	0	0	0	1	137	102	493	0	0	continuous	g/day	-0.0990557	-0.0990557	0	0	0	0	0	-0.0990557	-0.0990557	-0.0990557	0	0	-0.0990557	-0.0990557	-0.0990557
309671	-0.0618754	0.094561	5	14.2	0	0	0	0	0	0	1	1	1	0	0	1	1	1	1	0	1	1	1	0	0	0	1	138	102	493	0	0	continuous	g/day	-0.252979	-0.252979	0	0	0	0	0	-0.252979	-0.252979	-0.252979	0	0	-0.252979	-0.252979	-0.252979
309671	-0.210721	0.105999	14.25	23.9	0	0	0	0	0	0	1	1	1	0	0	1	1	1	1	0	1	1	1	0	0	0	1	139	102	493	0	0	continuous	g/day	-0.345614	-0.345614	0	0	0	0	0	-0.345614	-0.345614	-0.345614	0	0	-0.345614	-0.345614	-0.345614
309671	-0.261365	0.102082	24.2	36.3	0	0	0	0	0	0	1	1	1	0	0	1	1	1	1	0	1	1	1	0	0	0	1	140	102	493	0	0	continuous	g/day	-0.347405	-0.347405	0	0	0	0	0	-0.347405	-0.347405	-0.347405	0	0	-0.347405	-0.347405	-0.347405
309672	1.02962	0.390295	42.0081	63.0121	14.0027	28.0054	0	0	0	0	1	1	0	0	0	0	1	1	1	0	0	1	1	0	0	0	1	141	102	493	0	0	continuous	g/day	0.0549088	-0.292238	0	0	0	0	0	0.0549088	0.0549088	0	0	0	0	0.0549088	0.0549088
309672	0.0953102	0.344186	41.9697	62.9546	1.15091	41.9697	0	0	0	0	1	1	0	0	0	0	1	1	1	0	0	1	1	0	0	0	1	142	102	493	0	0	continuous	g/day	0.0045325	-0.292411	0	0	0	0	0	0.0045325	0.0045325	0	0	0	0	0.0045325	0.0045325
309672	-0.336472	0.642073	1.15091	41.9697	0	1.11254	0	0	0	0	1	1	0	0	0	1	1	1	1	0	0	1	1	0	0	0	1	143	102	493	0	0	continuous	g/day	-0.278655	-0.296944	0	0	0	0	0	-0.278655	-0.278655	0	0	0	-0.278655	-0.278655	-0.278655
309674	-0.346725	0.0772401	1.14286	8	0	0	0	1	1	1	1	1	1	0	0	1	1	1	1	0	0	0	0	0	0	0	1	144	102	493	0	0	continuous	g/day	-0.137199	-0.137199	0	0	-0.137199	-0.137199	-0.137199	-0.137199	-0.137199	-0.137199	0	0	-0.137199	-0.137199	-0.137199
309674	-0.558616	0.0804767	9.14286	16	0	0	0	1	1	1	1	1	1	0	0	1	1	1	1	0	0	0	0	0	0	0	1	145	102	493	0	0	continuous	g/day	-0.303488	-0.303488	0	0	-0.303488	-0.303488	-0.303488	-0.303488	-0.303488	-0.303488	0	0	-0.303488	-0.303488	-0.303488
309674	-0.586987	0.0800147	17.1429	32	0	0	0	1	1	1	1	1	1	0	0	1	1	1	1	0	0	0	0	0	0	0	1	146	102	493	0	0	continuous	g/day	-0.350272	-0.350272	0	0	-0.350272	-0.350272	-0.350272	-0.350272	-0.350272	-0.350272	0	0	-0.350272	-0.350272	-0.350272
309674	-0.49758	0.0813722	33.1429	49.7143	0	0	0	1	1	1	1	1	1	0	0	1	1	1	1	0	0	0	0	0	0	0	1	147	102	493	0	0	continuous	g/day	-0.32619	-0.32619	0	0	-0.32619	-0.32619	-0.32619	-0.32619	-0.32619	-0.32619	0	0	-0.32619	-0.32619	-0.32619
309675	-0.040822	0.298819	0	12	0	0	0	0	0	0	0	1	0	0	0	0	0	1	0	1	1	0	0	0	0	1	0	148	102	493	0	0	continuous	g/day	-0.166395	-0.166395	0	0	0	0	0	0	-0.166395	0	0	0	0	-0.166395	0
309675	-0.400478	0.26037	12	24	0	0	0	0	0	0	0	1	0	0	0	0	0	1	0	1	1	0	0	0	0	1	0	149	102	493	0	0	continuous	g/day	-0.339688	-0.339688	0	0	0	0	0	0	-0.339688	0	0	0	0	-0.339688	0
309675	-0.510826	0.307136	24	36	0	0	0	0	0	0	0	1	0	0	0	0	0	1	0	1	1	0	0	0	0	1	0	150	102	493	0	0	continuous	g/day	-0.347713	-0.347713	0	0	0	0	0	0	-0.347713	0	0	0	0	-0.347713	0
309675	-0.653926	0.3	36	54	0	0	0	0	0	0	0	1	0	0	0	0	0	1	0	1	1	0	0	0	0	1	0	151	102	493	0	0	continuous	g/day	-0.316595	-0.316595	0	0	0	0	0	0	-0.316595	0	0	0	0	-0.316595	0
309676	-0.0100503	0.134969	11.2022	11.2022	0	11.2022	0	1	1	1	1	1	0	0	1	1	1	1	1	0	0	0	0	0	0	1	0	152	102	493	0	0	continuous	g/day	-0.131712	-0.289522	0	0	-0.131712	-0.131712	-0.131712	-0.131712	-0.131712	0	0	-0.131712	-0.131712	-0.131712	-0.131712
309676	0.131028	0.156278	22.4043	33.6065	0	11.2022	0	1	1	1	1	1	0	0	1	1	1	1	1	0	0	0	0	0	0	1	0	153	102	493	0	0	continuous	g/day	-0.192038	-0.349849	0	0	-0.192038	-0.192038	-0.192038	-0.192038	-0.192038	0	0	-0.192038	-0.192038	-0.192038	-0.192038
309676	0.425268	0.283141	44.8086	56.0108	0	11.2022	0	1	1	1	1	1	0	0	1	1	1	1	1	0	0	0	0	0	0	1	0	154	102	493	0	0	continuous	g/day	-0.143048	-0.300859	0	0	-0.143048	-0.143048	-0.143048	-0.143048	-0.143048	0	0	-0.143048	-0.143048	-0.143048	-0.143048
309676	0.385262	0.245258	67.2129	100.819	0	11.2022	0	1	1	1	1	1	0	0	1	1	1	1	1	0	0	0	0	0	0	1	0	155	102	493	0	0	continuous	g/day	0.0279634	-0.129847	0	0	0.0279634	0.0279634	0.0279634	0.0279634	0.0279634	0	0	0.0279634	0.0279634	0.0279634	0.0279634
309677	-0.174353	0.228888	0.714286	8.57143	0	0	0	1	1	1	1	1	0	0	0	0	0	0	0	0	0	0	0	0	0	0	1	156	102	493	0	0	continuous	g/day	-0.137829	-0.137829	0	0	-0.137829	-0.137829	-0.137829	-0.137829	-0.137829	0	0	0	0	0	0
309677	-0.385662	0.300146	10	30	0	0	0	1	1	1	1	1	0	0	0	0	0	0	0	0	0	0	0	0	0	0	1	157	102	493	0	0	continuous	g/day	-0.337603	-0.337603	0	0	-0.337603	-0.337603	-0.337603	-0.337603	-0.337603	0	0	0	0	0	0
309677	-0.223144	0.997965	30	45	0	0	0	1	1	1	1	1	0	0	0	0	0	0	0	0	0	0	0	0	0	0	1	158	102	493	0	0	continuous	g/day	-0.335203	-0.335203	0	0	-0.335203	-0.335203	-0.335203	-0.335203	-0.335203	0	0	0	0	0	0
309678	-0.127833	0.243025	3.33398	3.33398	0	0	0	1	1	1	1	1	1	0	0	1	1	1	1	0	0	0	0	0	0	0	1	159	102	493	0	0	continuous	g/day	-0.105663	-0.105663	0	0	-0.105663	-0.105663	-0.105663	-0.105663	-0.105663	-0.105663	0	0	-0.105663	-0.105663	-0.105663
309678	-0.139262	0.307136	6.66795	10.0019	0	0	0	1	1	1	1	1	1	0	0	1	1	1	0	0	0	0	0	0	0	0	1	160	102	493	0	0	continuous	g/day	-0.234907	-0.234907	0	0	-0.234907	-0.234907	-0.234907	-0.234907	-0.234907	-0.234907	0	0	-0.234907	-0.234907	0
309678	-0.693147	0.383693	13.3359	23.3378	0	0	0	1	1	1	1	1	1	0	0	1	1	1	0	0	0	0	0	0	0	0	1	161	102	493	0	0	continuous	g/day	-0.342945	-0.342945	0	0	-0.342945	-0.342945	-0.342945	-0.342945	-0.342945	-0.342945	0	0	-0.342945	-0.342945	0
309678	-1.20397	0.280258	26.6718	63.3455	0	0	0	1	1	1	1	1	1	0	0	1	1	1	0	0	0	0	0	0	0	0	1	162	102	493	0	0	continuous	g/day	-0.311953	-0.311953	1	0	-0.311953	-0.311953	-0.311953	-0.311953	-0.311953	-0.311953	0	0	-0.311953	-0.311953	0
309678	-0.693147	0.410571	66.6795	100.019	0	0	0	1	1	1	1	1	1	0	0	1	1	1	0	0	0	0	0	0	0	0	1	163	102	493	0	0	continuous	g/day	-0.133743	-0.133743	0	0	-0.133743	-0.133743	-0.133743	-0.133743	-0.133743	-0.133743	0	0	-0.133743	-0.133743	0
309678	-0.0202027	0.250212	3.33398	3.33398	0	0	0	1	1	1	1	1	1	0	0	1	0	1	0	0	0	0	0	0	0	0	1	164	102	493	0	0	continuous	g/day	-0.105663	-0.105663	0	0	-0.105663	-0.105663	-0.105663	-0.105663	-0.105663	-0.105663	0	0	-0.105663	-0.105663	0
309678	-1.20397	0.53047	6.66795	10.0019	0	0	0	1	1	1	1	1	1	0	0	1	0	1	0	0	0	0	0	0	0	0	1	165	102	493	0	0	continuous	g/day	-0.234907	-0.234907	0	0	-0.234907	-0.234907	-0.234907	-0.234907	-0.234907	-0.234907	0	0	-0.234907	-0.234907	0
309678	0	0.457081	13.3359	30.0058	0	0	0	1	1	1	1	1	1	0	0	1	0	1	0	0	0	0	0	0	0	0	1	166	102	493	0	0	continuous	g/day	-0.346341	-0.346341	0	0	-0.346341	-0.346341	-0.346341	-0.346341	-0.346341	-0.346341	0	0	-0.346341	-0.346341	0
309678	0	0.764217	33.3398	50.0096	0	0	0	1	1	1	1	1	1	0	0	1	0	1	0	0	0	0	0	0	0	0	1	167	102	493	0	0	continuous	g/day	-0.325571	-0.325571	0	0	-0.325571	-0.325571	-0.325571	-0.325571	-0.325571	-0.325571	0	0	-0.325571	-0.325571	0
309679	0.0487902	0.207679	0.142857	10	0	0	0	0	0	0	1	1	0	0	0	0	1	1	0	0	1	1	1	0	0	0	1	168	102	493	0	0	continuous	g/day	-0.146324	-0.146324	0	0	0	0	0	-0.146324	-0.146324	0	0	0	0	-0.146324	0
309679	-0.210721	0.247648	10	20	0	0	0	0	0	0	1	1	0	0	0	0	1	1	0	0	1	1	1	0	0	0	1	169	102	493	0	0	continuous	g/day	-0.323692	-0.323692	0	0	0	0	0	-0.323692	-0.323692	0	0	0	0	-0.323692	0
309679	-0.210721	0.296722	20	30	0	0	0	0	0	0	1	1	0	0	0	0	1	1	0	0	1	1	1	0	0	0	1	170	102	493	0	0	continuous	g/day	-0.35177	-0.35177	0	0	0	0	0	-0.35177	-0.35177	0	0	0	0	-0.35177	0
309679	-0.371064	0.275971	30	45	0	0	0	0	0	0	1	1	0	0	0	0	1	1	0	0	1	1	1	0	0	0	1	171	102	493	0	0	continuous	g/day	-0.335203	-0.335203	0	0	0	0	0	-0.335203	-0.335203	0	0	0	0	-0.335203	0
309679	-0.446287	0.289536	0.142857	10	0	0	0	0	0	0	1	1	0	0	0	0	0	1	0	0	1	1	1	0	0	0	1	172	102	493	0	0	continuous	g/day	-0.146324	-0.146324	0	0	0	0	0	-0.146324	-0.146324	0	0	0	0	-0.146324	0
309679	-0.597837	0.365192	10	15	0	0	0	0	0	0	1	1	0	0	0	0	0	1	0	0	1	1	1	0	0	0	1	173	102	493	0	0	continuous	g/day	-0.304863	-0.304863	0	0	0	0	0	-0.304863	-0.304863	0	0	0	0	-0.304863	0
309679	-0.71335	0.452794	0.142857	0.214286	0	0	0	0	0	0	1	1	0	0	0	0	0	1	0	0	1	1	1	0	0	0	1	174	102	493	0	0	continuous	g/day	-0.00593205	-0.00593205	0	0	0	0	0	-0.00593205	-0.00593205	0	0	0	0	-0.00593205	0
309679	-0.71335	0.271306	0	0.142857	0	0	0	0	0	0	1	1	0	0	0	0	0	1	0	0	1	1	1	0	0	0	1	175	102	493	0	0	continuous	g/day	-0.00237451	-0.00237451	0	0	0	0	0	-0.00237451	-0.00237451	0	0	0	0	-0.00237451	0
309679	-0.235722	0.233748	0	1.8619	0	0	0	0	0	0	1	1	0	0	0	0	1	1	0	0	1	1	1	0	0	0	1	176	102	493	0	0	continuous	g/day	-0.0303361	-0.0303361	0	0	0	0	0	-0.0303361	-0.0303361	0	0	0	0	-0.0303361	0
309679	-0.71335	0.271306	0	1.8619	0	0	0	0	0	0	1	1	0	0	0	0	0	1	0	0	1	1	1	0	0	0	1	177	102	493	0	0	continuous	g/day	-0.0303361	-0.0303361	0	0	0	0	0	-0.0303361	-0.0303361	0	0	0	0	-0.0303361	0
309679	-0.994252	1.01854	0	1.8619	0	0	0	0	0	0	1	1	0	0	0	0	0	1	0	0	1	1	1	0	0	0	1	178	102	493	0	0	continuous	g/day	-0.0303361	-0.0303361	0	0	0	0	0	-0.0303361	-0.0303361	0	0	0	0	-0.0303361	0
309681	-0.385662	0.387212	0.01	18	0	0	0	0	1	1	0	1	0	0	0	1	0.735	1	0	1	1	1	1	0	0	0	1	179	102	493	0	0	continuous	g/day	-0.217652	-0.217652	0	0	0	-0.217652	-0.217652	0	-0.217652	0	0	0	-0.217652	-0.217652	0
309681	-0.941609	0.425152	18.01	36	0	0	0	0	1	1	0	1	0	0	0	1	0.735	1	0	1	1	1	1	0	0	0	1	180	102	493	0	0	continuous	g/day	-0.348844	-0.348844	0	0	0	-0.348844	-0.348844	0	-0.348844	0	0	0	-0.348844	-0.348844	0
309681	-0.494296	0.524605	36.01	54	0	0	0	0	1	1	0	1	0	0	0	1	0.735	1	0	1	1	1	1	0	0	0	1	181	102	493	0	0	continuous	g/day	-0.316583	-0.316583	0	0	0	-0.316583	-0.316583	0	-0.316583	0	0	0	-0.316583	-0.316583	0
309681	-0.150823	0.751132	54	81	0	0	0	0	1	1	0	1	0	0	0	1	0.735	1	0	1	1	1	1	0	0	0	1	182	102	493	0	0	continuous	g/day	-0.22597	-0.22597	0	0	0	-0.22597	-0.22597	0	-0.22597	0	0	0	-0.22597	-0.22597	0
309682	-0.210721	0.156935	0.78924	11.0494	0	0	0	0	0	0	1	1	0	0	0	1	1	0	0	0	0	1	1	0	0	0	1	183	102	493	0	0	continuous	g/day	-0.168028	-0.168028	0	0	0	0	0	-0.168028	-0.168028	0	0	0	-0.168028	0	0
309682	-0.385662	0.280258	11.8386	30.7804	0	0	0	0	0	0	1	1	0	0	0	1	1	0	0	0	0	1	1	0	0	0	1	184	102	493	0	0	continuous	g/day	-0.343337	-0.343337	0	0	0	0	0	-0.343337	-0.343337	0	0	0	-0.343337	0	0
309682	-0.798508	0.299891	31.5696	47.3544	0	0	0	0	0	0	1	1	0	0	0	1	1	0	0	0	0	1	1	0	0	0	1	185	102	493	0	0	continuous	g/day	-0.330906	-0.330906	0	0	0	0	0	-0.330906	-0.330906	0	0	0	-0.330906	0	0
309682	-0.510826	0.260625	0.78924	11.0494	0	0	0	0	0	0	1	1	0	0	0	1	1	0	0	0	0	1	1	0	0	0	1	186	102	493	0	0	continuous	g/day	-0.168028	-0.168028	0	0	0	0	0	-0.168028	-0.168028	0	0	0	-0.168028	0	0
309682	-1.27297	0.714036	11.8386	30.7804	0	0	0	0	0	0	1	1	0	0	0	1	1	0	0	0	0	1	1	0	0	0	1	187	102	493	0	0	continuous	g/day	-0.343337	-0.343337	0	0	0	0	0	-0.343337	-0.343337	0	0	0	-0.343337	0	0
309682	-0.328504	0.429594	31.5696	47.3544	0	0	0	0	0	0	1	1	0	0	0	1	1	0	0	0	0	1	1	0	0	0	1	188	102	493	0	0	continuous	g/day	-0.330906	-0.330906	0	0	0	0	0	-0.330906	-0.330906	0	0	0	-0.330906	0	0
309684	-0.462035	0.142759	0.777928	7.00135	0	0	0	1	1	1	1	1	0	0	0	1	1	1	0	0	0	0	0	0	0	1	0	189	102	493	0	0	continuous	g/day	-0.118508	-0.118508	0	0	-0.118508	-0.118508	-0.118508	-0.118508	-0.118508	0	0	0	-0.118508	-0.118508	0
309684	-0.371064	0.150501	7.77928	14.7806	0	0	0	1	1	1	1	1	0	0	0	1	1	1	0	0	0	0	0	0	0	1	0	190	102	493	0	0	continuous	g/day	-0.285453	-0.285453	0	0	-0.285453	-0.285453	-0.285453	-0.285453	-0.285453	0	0	0	-0.285453	-0.285453	0
309684	-0.400478	0.18768	15.5586	22.5599	0	0	0	1	1	1	1	1	0	0	0	1	1	1	0	0	0	0	0	0	0	1	0	191	102	493	0	0	continuous	g/day	-0.34711	-0.34711	0	0	-0.34711	-0.34711	-0.34711	-0.34711	-0.34711	0	0	0	-0.34711	-0.34711	0
309684	-0.478036	0.182688	23.3378	45.8977	0	0	0	1	1	1	1	1	0	0	0	1	1	1	0	0	0	0	0	0	0	1	0	192	102	493	0	0	continuous	g/day	-0.339219	-0.339219	0	0	-0.339219	-0.339219	-0.339219	-0.339219	-0.339219	0	0	0	-0.339219	-0.339219	0
309684	0	0.229792	46.6757	69.2356	0	0	0	1	1	1	1	1	0	0	0	1	1	1	0	0	0	0	0	0	0	1	0	193	102	493	0	0	continuous	g/day	-0.271214	-0.271214	0	0	-0.271214	-0.271214	-0.271214	-0.271214	-0.271214	0	0	0	-0.271214	-0.271214	0
309684	0.336472	0.280258	70.0135	105.02	0	0	0	1	1	1	1	1	0	0	0	1	1	1	0	0	0	0	0	0	0	1	0	194	102	493	0	0	continuous	g/day	-0.110034	-0.110034	0	0	-0.110034	-0.110034	-0.110034	-0.110034	-0.110034	0	0	0	-0.110034	-0.110034	0
309687	-0.510826	0.20687	0	20	0	0	0	0	0	0	0	1	0	0	0	1	1	1	0	0	0	0	0	0	0	1	0	195	102	493	0	0	continuous	g/day	-0.229858	-0.229858	0	0	0	0	0	0	-0.229858	0	0	0	-0.229858	-0.229858	0
309687	-0.693147	0.410571	20	30	0	0	0	0	0	0	0	1	0	0	0	1	1	1	0	0	0	0	0	0	0	1	0	196	102	493	0	0	continuous	g/day	-0.35177	-0.35177	0	0	0	0	0	0	-0.35177	0	0	0	-0.35177	-0.35177	0
309687	-0.356675	0.483959	30	45	0	0	0	0	0	0	0	1	0	0	0	1	1	1	0	0	0	0	0	0	0	1	0	197	102	493	0	0	continuous	g/day	-0.335203	-0.335203	0	0	0	0	0	0	-0.335203	0	0	0	-0.335203	-0.335203	0
309688	0.00995033	0.0806983	1.14286	8	0	0	0	0	1	1	1	1	0	0	0	1	1	1	1	0	0	0	0	0	0	0	1	198	102	493	0	0	continuous	g/day	-0.137199	-0.137199	0	0	0	-0.137199	-0.137199	-0.137199	-0.137199	0	0	0	-0.137199	-0.137199	-0.137199
309688	-0.139262	0.0878239	9.14286	16	0	0	0	0	1	1	1	1	0	0	0	1	1	1	1	0	0	0	0	0	0	0	1	199	102	493	0	0	continuous	g/day	-0.303488	-0.303488	0	0	0	-0.303488	-0.303488	-0.303488	-0.303488	0	0	0	-0.303488	-0.303488	-0.303488
309688	0.254642	0.0969352	17.1429	24	0	0	0	0	1	1	1	1	0	0	0	1	1	1	1	0	0	0	0	0	0	0	1	200	102	493	0	0	continuous	g/day	-0.350291	-0.350291	1	0	0	-0.350291	-0.350291	-0.350291	-0.350291	0	0	0	-0.350291	-0.350291	-0.350291
309688	0.0861777	0.102478	25.1429	38.8571	0	0	0	0	1	1	1	1	0	0	0	1	1	1	1	0	0	0	0	0	0	0	1	201	102	493	0	0	continuous	g/day	-0.344898	-0.344898	1	0	0	-0.344898	-0.344898	-0.344898	-0.344898	0	0	0	-0.344898	-0.344898	-0.344898
309688	0.239017	0.111638	40	60	0	0	0	0	1	1	1	1	0	0	0	1	1	1	1	0	0	0	0	0	0	0	1	202	102	493	0	0	continuous	g/day	-0.300993	-0.300993	1	0	0	-0.300993	-0.300993	-0.300993	-0.300993	0	0	0	-0.300993	-0.300993	-0.300993
309688	-0.116534	0.07668	1.14286	8	0	0	0	0	1	1	1	1	0	0	0	1	1	1	0	1	0	0	0	0	0	0	1	203	102	493	0	0	continuous	g/day	-0.137199	-0.137199	0	0	0	-0.137199	-0.137199	-0.137199	-0.137199	0	0	0	-0.137199	-0.137199	0
309688	-0.162519	0.0777195	9.14286	16	0	0	0	0	1	1	1	1	0	0	0	1	1	1	0	1	0	0	0	0	0	0	1	204	102	493	0	0	continuous	g/day	-0.303488	-0.303488	0	0	0	-0.303488	-0.303488	-0.303488	-0.303488	0	0	0	-0.303488	-0.303488	0
309688	0.0198026	0.0942686	17.1429	24	0	0	0	0	1	1	1	1	0	0	0	1	1	1	0	1	0	0	0	0	0	0	1	205	102	493	0	0	continuous	g/day	-0.350291	-0.350291	1	0	0	-0.350291	-0.350291	-0.350291	-0.350291	0	0	0	-0.350291	-0.350291	0
309688	-0.198451	0.104701	25.1429	38.8571	0	0	0	0	1	1	1	1	0	0	0	1	1	1	0	1	0	0	0	0	0	0	1	206	102	493	0	0	continuous	g/day	-0.344898	-0.344898	0	0	0	-0.344898	-0.344898	-0.344898	-0.344898	0	0	0	-0.344898	-0.344898	0
309688	-0.040822	0.109894	40	60	0	0	0	0	1	1	1	1	0	0	0	1	1	1	0	1	0	0	0	0	0	0	1	207	102	493	0	0	continuous	g/day	-0.300993	-0.300993	0	0	0	-0.300993	-0.300993	-0.300993	-0.300993	0	0	0	-0.300993	-0.300993	0
309690	-0.18633	0.135833	0	12	0	0	0	0	0	0	1	1	0	0	0	1	0	1	1	0	1	1	0	0	0	1	0	208	102	493	0	0	continuous	g/day	-0.166395	-0.166395	0	0	0	0	0	-0.166395	-0.166395	0	0	0	-0.166395	-0.166395	-0.166395
309690	-0.400478	0.216974	12	18	0	0	0	0	0	0	1	1	0	0	0	1	0	1	1	0	1	1	0	0	0	1	0	209	102	493	0	0	continuous	g/day	-0.3284	-0.3284	0	0	0	0	0	-0.3284	-0.3284	0	0	0	-0.3284	-0.3284	-0.3284
309691	0.00995033	0.146567	1.42857	10	0	1.42857	0	0	0	1	1	0	0	0	1	1	1	1	0	1	0	0	0	0	0	1	0	210	102	493	0	0	continuous	g/day	-0.14234	-0.165737	0	0	0	0	-0.14234	-0.14234	0	0	0	-0.14234	-0.14234	-0.14234	0
309691	-0.446287	0.171216	10	15	0	1.42857	0	0	0	1	1	0	0	0	1	1	1	1	0	1	0	0	0	0	0	1	0	211	102	493	0	0	continuous	g/day	-0.281466	-0.304863	0	0	0	0	-0.281466	-0.281466	0	0	0	-0.281466	-0.281466	-0.281466	0
309692	-0.301105	0.0992183	1.14286	6.85714	0	1.57143	0	0	1	1	1	1	0	0	0	1	0	1	0	0	0	0	0	0	0	1	0	212	102	493	0	0	continuous	g/day	-0.0965647	-0.122258	0	0	0	-0.0965647	-0.0965647	-0.0965647	-0.0965647	0	0	0	-0.0965647	-0.0965647	0
309692	-0.287682	0.143398	8	14.8571	0	1.57143	0	0	1	1	1	1	0	0	0	1	0	1	0	0	0	0	0	0	0	1	0	213	102	493	0	0	continuous	g/day	-0.262212	-0.287905	0	0	0	-0.262212	-0.262212	-0.262212	-0.262212	0	0	0	-0.262212	-0.262212	0
309692	-0.287682	0.181592	16	30.8571	0	1.57143	0	0	1	1	1	1	0	0	0	1	0	1	0	0	0	0	0	0	0	1	0	214	102	493	0	0	continuous	g/day	-0.324063	-0.349756	0	0	0	-0.324063	-0.324063	-0.324063	-0.324063	0	0	0	-0.324063	-0.324063	0
309692	-0.301105	0.096368	1.14286	6.85714	0	1.57143	0	0	1	1	1	1	0	0	0	1	1	1	0	0	0	0	0	0	0	1	0	215	102	493	0	0	continuous	g/day	-0.0965647	-0.122258	0	0	0	-0.0965647	-0.0965647	-0.0965647	-0.0965647	0	0	0	-0.0965647	-0.0965647	0
309692	-0.430783	0.0891264	8	14.8571	0	1.57143	0	0	1	1	1	1	0	0	0	1	1	1	0	0	0	0	0	0	0	1	0	216	102	493	0	0	continuous	g/day	-0.262212	-0.287905	0	0	0	-0.262212	-0.262212	-0.262212	-0.262212	0	0	0	-0.262212	-0.262212	0
309692	-0.478036	0.0934297	16	30.8571	0	1.57143	0	0	1	1	1	1	0	0	0	1	1	1	0	0	0	0	0	0	0	1	0	217	102	493	0	0	continuous	g/day	-0.324063	-0.349756	0	0	0	-0.324063	-0.324063	-0.324063	-0.324063	0	0	0	-0.324063	-0.324063	0
309692	-0.544727	0.105238	32	48	0	1.57143	0	0	1	1	1	1	0	0	0	1	1	1	0	0	0	0	0	0	0	1	0	218	102	493	0	0	continuous	g/day	-0.303963	-0.329656	0	0	0	-0.303963	-0.303963	-0.303963	-0.303963	0	0	0	-0.303963	-0.303963	0
309692	-0.301105	0.096368	1.57143	9.42857	0	1.57143	0	0	1	1	1	0	0	0	0	1	1	1	0	0	0	0	0	0	0	1	0	219	102	493	0	0	continuous	g/day	-0.135502	-0.161195	0	0	0	-0.135502	-0.135502	-0.135502	0	0	0	0	-0.135502	-0.135502	0
309692	-0.430783	0.0891264	11	20.4286	0	1.57143	0	0	1	1	1	0	0	0	0	1	1	1	0	0	0	0	0	0	0	1	0	220	102	493	0	0	continuous	g/day	-0.304212	-0.329905	0	0	0	-0.304212	-0.304212	-0.304212	0	0	0	0	-0.304212	-0.304212	0
309692	-0.478036	0.0934297	22	42.4286	0	1.57143	0	0	1	1	1	0	0	0	0	1	1	1	0	0	0	0	0	0	0	1	0	221	102	493	0	0	continuous	g/day	-0.31767	-0.343364	0	0	0	-0.31767	-0.31767	-0.31767	0	0	0	0	-0.31767	-0.31767	0
309692	-0.544727	0.105238	44	66	0	1.57143	0	0	1	1	1	0	0	0	0	1	1	1	0	0	0	0	0	0	0	1	0	222	102	493	0	0	continuous	g/day	-0.257251	-0.282944	0	0	0	-0.257251	-0.257251	-0.257251	0	0	0	0	-0.257251	-0.257251	0
309692	-0.301105	0.0992183	1.57143	9.42857	0	1.57143	0	0	1	1	1	0	0	0	0	1	0	1	0	0	0	0	0	0	0	1	0	223	102	493	0	0	continuous	g/day	-0.135502	-0.161195	0	0	0	-0.135502	-0.135502	-0.135502	0	0	0	0	-0.135502	-0.135502	0
309692	-0.287682	0.143398	11	20.4286	0	1.57143	0	0	1	1	1	0	0	0	0	1	0	1	0	0	0	0	0	0	0	1	0	224	102	493	0	0	continuous	g/day	-0.304212	-0.329905	0	0	0	-0.304212	-0.304212	-0.304212	0	0	0	0	-0.304212	-0.304212	0
309692	-0.287682	0.181592	22	42.4286	0	1.57143	0	0	1	1	1	0	0	0	0	1	0	1	0	0	0	0	0	0	0	1	0	225	102	493	0	0	continuous	g/day	-0.31767	-0.343364	0	0	0	-0.31767	-0.31767	-0.31767	0	0	0	0	-0.31767	-0.31767	0
309694	-0.562119	0.28536	0	4.57143	0	0	0	0	0	0	0	1	0	0	0	0	1	1	0	1	0	1	0	0	0	1	0	226	102	493	0	0	continuous	g/day	-0.0718944	-0.0718944	0	0	0	0	0	0	-0.0718944	0	0	0	0	-0.0718944	0
309694	-0.562119	0.290672	5.71429	16	0	0	0	0	0	0	0	1	0	0	0	0	1	1	0	1	0	1	0	0	0	1	0	227	102	493	0	0	continuous	g/day	-0.272894	-0.272894	0	0	0	0	0	0	-0.272894	0	0	0	0	-0.272894	0
309694	-0.673345	0.294513	17.1429	40	0	0	0	0	0	0	0	1	0	0	0	0	1	1	0	1	0	1	0	0	0	1	0	228	102	493	0	0	continuous	g/day	-0.34624	-0.34624	0	0	0	0	0	0	-0.34624	0	0	0	0	-0.34624	0
309694	-0.544727	0.396988	41.1429	64	0	0	0	0	0	0	0	1	0	0	0	0	1	1	0	1	0	1	0	0	0	1	0	229	102	493	0	0	continuous	g/day	-0.291659	-0.291659	0	0	0	0	0	0	-0.291659	0	0	0	0	-0.291659	0
309694	0.207014	0.41339	64	96	0	0	0	0	0	0	0	1	0	0	0	0	1	1	0	1	0	1	0	0	0	1	0	230	102	493	0	0	continuous	g/day	-0.153669	-0.153669	0	0	0	0	0	0	-0.153669	0	0	0	0	-0.153669	0
309694	-0.673345	0.361187	0	4.57143	0	0	0	0	0	0	0	1	0	0	0	0	0	1	0	1	0	1	0	0	0	1	0	231	102	493	0	0	continuous	g/day	-0.0718944	-0.0718944	0	0	0	0	0	0	-0.0718944	0	0	0	0	-0.0718944	0
309694	-1.77196	0.53573	5.71429	16	0	0	0	0	0	0	0	1	0	0	0	0	0	1	0	1	0	1	0	0	0	1	0	232	102	493	0	0	continuous	g/day	-0.272894	-0.272894	1	0	0	0	0	0	-0.272894	0	0	0	0	-0.272894	0
309694	-1.89712	0.663951	17.1429	40	0	0	0	0	0	0	0	1	0	0	0	0	0	1	0	1	0	1	0	0	0	1	0	233	102	493	0	0	continuous	g/day	-0.34624	-0.34624	0	0	0	0	0	0	-0.34624	0	0	0	0	-0.34624	0
309694	-0.867501	1.1991	41.1429	64	0	0	0	0	0	0	0	1	0	0	0	0	0	1	0	1	0	1	0	0	0	1	0	234	102	493	0	0	continuous	g/day	-0.291659	-0.291659	0	0	0	0	0	0	-0.291659	0	0	0	0	-0.291659	0
309695	-0.105361	0.595759	1	20	0	0.913263	0	0	0	0	1	1	0	0	0	0	1	1	0	0	0	1	1	0	0	0	1	235	102	493	0	0	continuous	g/day	-0.227409	-0.242457	0	0	0	0	0	-0.227409	-0.227409	0	0	0	0	-0.227409	0
309695	-0.356675	0.599841	21	41	0	0.913263	0	0	0	0	1	1	0	0	0	0	1	1	0	0	0	1	1	0	0	0	1	236	102	493	0	0	continuous	g/day	-0.329965	-0.345013	0	0	0	0	0	-0.329965	-0.329965	0	0	0	0	-0.329965	0
309695	-0.105361	0.467495	42	69	0	0.913263	0	0	0	0	1	1	0	0	0	0	1	1	0	0	0	1	1	0	0	0	1	237	102	493	0	0	continuous	g/day	-0.264848	-0.279896	0	0	0	0	0	-0.264848	-0.264848	0	0	0	0	-0.264848	0
309695	-0.223144	0.673229	70	105	0	0.913263	0	0	0	0	1	1	0	0	0	0	1	1	0	0	0	1	1	0	0	0	1	238	102	493	0	0	continuous	g/day	-0.0950783	-0.110126	0	0	0	0	0	-0.0950783	-0.0950783	0	0	0	0	-0.0950783	0
309696	-0.663588	0.53625	11	22	0	11	0	1	1	1	1	0	0	0	0	1	0.507	1	1	0	1	1	0	0	0	1	0	239	102	493	0	0	continuous	g/day	-0.177472	-0.333042	0	0	-0.177472	-0.177472	-0.177472	-0.177472	0	0	0	0	-0.177472	-0.177472	-0.177472
309696	0.90138	0.434885	22	33	0	11	0	1	1	1	1	0	0	0	0	1	0.507	1	1	0	1	1	0	0	0	1	0	240	102	493	0	0	continuous	g/day	-0.194722	-0.350292	0	0	-0.194722	-0.194722	-0.194722	-0.194722	0	0	0	0	-0.194722	-0.194722	-0.194722
309697	-0.261365	0.120942	0	4.9	0	0	0	0	0	0	0	1	0	0	0	0	0.73	1	0	1	0	1	0	0	0	1	0	241	102	493	0	0	continuous	g/day	-0.0767054	-0.0767054	0	0	0	0	0	0	-0.0767054	0	0	0	0	-0.0767054	0
309699	-0.174353	0.22994	10	30	0	10	0	0	1	1	0	1	0	0	0	1	0.863	1	0	1	0	0	0	0	0	0	1	242	102	493	0	0	continuous	g/day	-0.19349	-0.337603	0	0	0	-0.19349	-0.19349	0	-0.19349	0	0	0	-0.19349	-0.19349	0
309699	-0.235722	0.258061	30	45	0	10	0	0	1	1	0	1	0	0	0	1	0.863	1	0	1	0	0	0	0	0	0	1	243	102	493	0	0	continuous	g/day	-0.19109	-0.335203	0	0	0	-0.19109	-0.19109	0	-0.19109	0	0	0	-0.19109	-0.19109	0
309700	0.0953102	0.240934	0	16.6699	0	0	0	0	0	1	0	1	0	0	0	0	1	1	0	1	0	0	0	0	0	1	0	244	102	493	0	0	continuous	g/day	-0.208142	-0.208142	0	0	0	0	-0.208142	0	-0.208142	0	0	0	0	-0.208142	0
309700	0.0953102	0.254727	16.6699	30.0058	0	0	0	0	0	1	0	1	0	0	0	0	1	1	0	1	0	0	0	0	0	1	0	245	102	493	0	0	continuous	g/day	-0.350431	-0.350431	0	0	0	0	-0.350431	0	-0.350431	0	0	0	0	-0.350431	0
309700	0.405465	0.260625	33.3398	63.3455	0	0	0	0	0	1	0	1	0	0	0	0	1	1	0	1	0	0	0	0	0	1	0	246	102	493	0	0	continuous	g/day	-0.304079	-0.304079	0	0	0	0	-0.304079	0	-0.304079	0	0	0	0	-0.304079	0
309700	0.0953102	0.280258	66.6795	100.019	0	0	0	0	0	1	0	1	0	0	0	0	1	1	0	1	0	0	0	0	0	1	0	247	102	493	0	0	continuous	g/day	-0.133743	-0.133743	0	0	0	0	-0.133743	0	-0.133743	0	0	0	0	-0.133743	0
309701	-0.371064	0.31661	1	22	0	0	0	0	1	1	1	1	1	0	0	0	1	1	0	0	0	0	0	0	0	0	1	248	102	493	0	0	continuous	g/day	-0.252362	-0.252362	0	0	0	-0.252362	-0.252362	-0.252362	-0.252362	-0.252362	0	0	0	-0.252362	0
309701	-0.597837	0.32579	23	45	0	0	0	0	1	1	1	1	1	0	0	0	1	1	0	0	0	0	0	0	0	0	1	249	102	493	0	0	continuous	g/day	-0.340357	-0.340357	0	0	0	-0.340357	-0.340357	-0.340357	-0.340357	-0.340357	0	0	0	-0.340357	0
309701	-0.820981	0.385039	46	68	0	0	0	0	1	1	1	1	1	0	0	0	1	1	0	0	0	0	0	0	0	0	1	250	102	493	0	0	continuous	g/day	-0.275186	-0.275186	0	0	0	-0.275186	-0.275186	-0.275186	-0.275186	-0.275186	0	0	0	-0.275186	0
309701	-0.328504	0.478898	69	103.5	0	0	0	0	1	1	1	1	1	0	0	0	1	1	0	0	0	0	0	0	0	0	1	251	102	493	0	0	continuous	g/day	-0.117062	-0.117062	0	0	0	-0.117062	-0.117062	-0.117062	-0.117062	-0.117062	0	0	0	-0.117062	0
309702	0	0.265677	0.0333333	9.1	0	0	0	0	0	0	1	1	1	0	0	1	1	0	1	0	1	1	1	0	0	0	1	252	102	493	0	0	continuous	g/day	-0.133802	-0.133802	0	0	0	0	0	-0.133802	-0.133802	-0.133802	0	0	-0.133802	0	-0.133802
309702	0.182322	0.292126	9.1	13.65	0	0	0	0	0	0	1	1	1	0	0	1	1	0	1	0	1	1	1	0	0	0	1	253	102	493	0	0	continuous	g/day	-0.289914	-0.289914	0	0	0	0	0	-0.289914	-0.289914	-0.289914	0	0	-0.289914	0	-0.289914
309704	0.10436	0.397222	0	23.6772	0	0	0	0	0	0	0	1	0	0	0	0	1	1	0	1	1	1	0	0	0	1	0	254	102	493	0	0	continuous	g/day	-0.247905	-0.247905	0	0	0	0	0	0	-0.247905	0	0	0	0	-0.247905	0
309704	-1.17118	0.515547	23.6772	46.5652	0	0	0	0	0	0	0	1	0	0	0	0	1	1	0	1	1	1	0	0	0	1	0	255	102	493	0	0	continuous	g/day	-0.338286	-0.338286	0	0	0	0	0	0	-0.338286	0	0	0	0	-0.338286	0
309704	-2.04022	0.503592	47.3544	71.0316	0	0	0	0	0	0	0	1	0	0	0	0	1	1	0	1	1	1	0	0	0	1	0	256	102	493	0	0	continuous	g/day	-0.265822	-0.265822	1	0	0	0	0	0	-0.265822	0	0	0	0	-0.265822	0
309705	0.460584	0.168399	0.333333	10	0	0	0	1	1	1	1	1	1	0	0	1	0	1	1	0	0	0	0	0	0	0	1	257	102	493	0	0	continuous	g/day	-0.149254	-0.149254	1	0	-0.149254	-0.149254	-0.149254	-0.149254	-0.149254	-0.149254	0	0	-0.149254	-0.149254	-0.149254
309705	0.8671	0.227633	10.3333	15.5	0	0	0	1	1	1	1	1	1	0	0	1	0	1	1	0	0	0	0	0	0	0	1	258	102	493	0	0	continuous	g/day	-0.309661	-0.309661	1	0	-0.309661	-0.309661	-0.309661	-0.309661	-0.309661	-0.309661	0	0	-0.309661	-0.309661	-0.309661
309705	0.457425	0.204182	0.333333	10	0	0	0	1	1	1	1	1	1	0	0	1	1	1	1	0	0	0	0	0	0	0	1	259	102	493	0	0	continuous	g/day	-0.149254	-0.149254	0	0	-0.149254	-0.149254	-0.149254	-0.149254	-0.149254	-0.149254	0	0	-0.149254	-0.149254	-0.149254
309705	0.398776	0.242433	10.3333	15.5	0	0	0	1	1	1	1	1	1	0	0	1	1	1	1	0	0	0	0	0	0	0	1	260	102	493	0	0	continuous	g/day	-0.309661	-0.309661	1	0	-0.309661	-0.309661	-0.309661	-0.309661	-0.309661	-0.309661	0	0	-0.309661	-0.309661	-0.309661
309706	-0.634878	0.146378	0	10	0	0	0	1	1	1	1	0	0	0	0	0	0	1	1	0	0	0	0	0	0	0	1	261	102	493	0	0	continuous	g/day	-0.144113	-0.144113	1	0	-0.144113	-0.144113	-0.144113	-0.144113	0	0	0	0	0	-0.144113	-0.144113
309706	-0.798508	0.176823	10	20	0	0	0	1	1	1	1	0	0	0	0	0	0	1	1	0	0	0	0	0	0	0	1	262	102	493	0	0	continuous	g/day	-0.323692	-0.323692	0	0	-0.323692	-0.323692	-0.323692	-0.323692	0	0	0	0	0	-0.323692	-0.323692
309706	-0.820981	0.197242	20	30	0	0	0	1	1	1	1	0	0	0	0	0	0	1	1	0	0	0	0	0	0	0	1	263	102	493	0	0	continuous	g/day	-0.35177	-0.35177	0	0	-0.35177	-0.35177	-0.35177	-0.35177	0	0	0	0	0	-0.35177	-0.35177
309706	-0.755023	0.24911	20	40	0	0	0	1	1	1	1	0	0	0	0	0	0	1	1	0	0	0	0	0	0	0	1	264	102	493	0	0	continuous	g/day	-0.346105	-0.346105	0	0	-0.346105	-0.346105	-0.346105	-0.346105	0	0	0	0	0	-0.346105	-0.346105
309706	-0.634878	0.208216	40	60	0	0	0	1	1	1	1	0	0	0	0	0	0	1	1	0	0	0	0	0	0	0	1	265	102	493	0	0	continuous	g/day	-0.300993	-0.300993	0	0	-0.300993	-0.300993	-0.300993	-0.300993	0	0	0	0	0	-0.300993	-0.300993
309706	-1.30933	0.103435	0	10	0	0	0	1	1	1	1	0	0	0	0	0	0	1	1	0	0	0	0	0	0	0	1	266	102	493	0	0	continuous	g/day	-0.144113	-0.144113	1	0	-0.144113	-0.144113	-0.144113	-0.144113	0	0	0	0	0	-0.144113	-0.144113
309706	-1.10866	0.171452	10	20	0	0	0	1	1	1	1	0	0	0	0	0	0	1	1	0	0	0	0	0	0	0	1	267	102	493	0	0	continuous	g/day	-0.323692	-0.323692	1	0	-0.323692	-0.323692	-0.323692	-0.323692	0	0	0	0	0	-0.323692	-0.323692
309706	-0.693147	0.250212	20	30	0	0	0	1	1	1	1	0	0	0	0	0	0	1	1	0	0	0	0	0	0	0	1	268	102	493	0	0	continuous	g/day	-0.35177	-0.35177	0	0	-0.35177	-0.35177	-0.35177	-0.35177	0	0	0	0	0	-0.35177	-0.35177
309706	-0.510826	0.410571	20	40	0	0	0	1	1	1	1	0	0	0	0	0	0	1	1	0	0	0	0	0	0	0	1	269	102	493	0	0	continuous	g/day	-0.346105	-0.346105	0	0	-0.346105	-0.346105	-0.346105	-0.346105	0	0	0	0	0	-0.346105	-0.346105
309706	-1.60944	0.467495	40	60	0	0	0	1	1	1	1	0	0	0	0	0	0	1	1	0	0	0	0	0	0	0	1	270	102	493	0	0	continuous	g/day	-0.300993	-0.300993	1	0	-0.300993	-0.300993	-0.300993	-0.300993	0	0	0	0	0	-0.300993	-0.300993
309707	-0.174353	0.127153	12	22.2857	1.71429	10.2857	0	0	0	0	1	1	0	0	0	0	1	0	0	0	1	1	1	0	0	1	1	271	102	493	0	0	continuous	g/day	-0.164323	-0.337489	0	0	0	0	0	-0.164323	-0.164323	0	0	0	0	0	0
309707	-0.248461	0.169897	24	34.2857	1.71429	10.2857	0	0	0	0	1	1	0	0	0	0	1	0	0	0	1	1	1	0	0	1	1	272	102	493	0	0	continuous	g/day	-0.175723	-0.348889	0	0	0	0	0	-0.175723	-0.175723	0	0	0	0	0	0
309707	-0.544727	0.179915	36	46.2857	1.71429	10.2857	0	0	0	0	1	1	0	0	0	0	1	0	0	0	1	1	1	0	0	1	1	273	102	493	0	0	continuous	g/day	-0.154491	-0.327657	0	0	0	0	0	-0.154491	-0.154491	0	0	0	0	0	0
309707	-0.510826	0.170821	48	72	1.71429	10.2857	0	0	0	0	1	1	0	0	0	0	1	0	0	0	1	1	1	0	0	1	1	274	102	493	0	0	continuous	g/day	-0.0891378	-0.262304	0	0	0	0	0	-0.0891378	-0.0891378	0	0	0	0	0	0
309707	-0.285179	0.171395	1.71429	10.2857	0	1.71429	0	0	0	0	1	1	0	0	0	1	1	0	0	0	1	1	1	0	0	1	1	275	102	493	0	0	continuous	g/day	-0.145185	-0.173166	0	0	0	0	0	-0.145185	-0.145185	0	0	0	-0.145185	0	0
309708	-0.040822	0.131688	0.021623	1.29738	0	0	0	0	0	0	1	0	0	0	0	1	1	1	0	0	0	0	0	0	0	0	1	276	102	493	0	0	continuous	g/day	-0.02164	-0.02164	0	0	0	0	0	-0.02164	0	0	0	0	-0.02164	-0.02164	0
309708	-0.287682	0.140834	1.319	4.54083	0	0	0	0	0	0	1	0	0	0	0	1	1	1	0	0	0	0	0	0	0	0	1	277	102	493	0	0	continuous	g/day	-0.0925811	-0.0925811	0	0	0	0	0	-0.0925811	0	0	0	0	-0.0925811	-0.0925811	0
309708	-0.127833	0.143861	4.56246	11.6764	0	0	0	0	0	0	1	0	0	0	0	1	1	1	0	0	0	0	0	0	0	0	1	278	102	493	0	0	continuous	g/day	-0.22617	-0.22617	0	0	0	0	0	-0.22617	0	0	0	0	-0.22617	-0.22617	0
309708	-0.462035	0.159619	11.6764	17.5146	0	0	0	0	0	0	1	0	0	0	0	1	1	1	0	0	0	0	0	0	0	0	1	279	102	493	0	0	continuous	g/day	-0.325379	-0.325379	0	0	0	0	0	-0.325379	0	0	0	0	-0.325379	-0.325379	0
309708	0.0676586	0.144999	0.021623	0.21623	0	0	0	0	0	0	1	0	0	0	0	1	0	1	0	0	0	0	0	0	0	0	1	280	102	493	0	0	continuous	g/day	-0.00395083	-0.00395083	0	0	0	0	0	-0.00395083	0	0	0	0	-0.00395083	-0.00395083	0
309708	-0.314711	0.216147	0.237853	0.64869	0	0	0	0	0	0	1	0	0	0	0	1	0	1	0	0	0	0	0	0	0	0	1	281	102	493	0	0	continuous	g/day	-0.0146629	-0.0146629	0	0	0	0	0	-0.0146629	0	0	0	0	-0.0146629	-0.0146629	0
309708	-0.287682	0.217631	0.670313	2.59476	0	0	0	0	0	0	1	0	0	0	0	1	0	1	0	0	0	0	0	0	0	0	1	282	102	493	0	0	continuous	g/day	-0.0528582	-0.0528582	0	0	0	0	0	-0.0528582	0	0	0	0	-0.0528582	-0.0528582	0
309708	-0.235722	0.254167	2.59476	3.89214	0	0	0	0	0	0	1	0	0	0	0	1	0	1	0	0	0	0	0	0	0	0	1	283	102	493	0	0	continuous	g/day	-0.102805	-0.102805	0	0	0	0	0	-0.102805	0	0	0	0	-0.102805	-0.102805	0
309709	-0.544727	0.351438	0	5.71429	0	0	0	0	0	0	1	1	1	0	0	0	1	1	1	0	1	1	1	0	0	0	1	284	102	493	0	0	continuous	g/day	-0.0884005	-0.0884005	0	0	0	0	0	-0.0884005	-0.0884005	-0.0884005	0	0	0	-0.0884005	-0.0884005
309709	-0.274437	0.233748	5.71429	11.2857	0	0	0	0	0	0	1	1	1	0	0	0	1	1	1	0	1	1	1	0	0	0	1	285	102	493	0	0	continuous	g/day	-0.236407	-0.236407	0	0	0	0	0	-0.236407	-0.236407	-0.236407	0	0	0	-0.236407	-0.236407
309709	-0.150823	0.230949	11.4286	17	0	0	0	0	0	0	1	1	1	0	0	0	1	1	1	0	1	1	1	0	0	0	1	286	102	493	0	0	continuous	g/day	-0.322387	-0.322387	0	0	0	0	0	-0.322387	-0.322387	-0.322387	0	0	0	-0.322387	-0.322387
309709	0.122218	0.272408	17.1429	22.7143	0	0	0	0	0	0	1	1	1	0	0	0	1	1	1	0	1	1	1	0	0	0	1	287	102	493	0	0	continuous	g/day	-0.349654	-0.349654	0	0	0	0	0	-0.349654	-0.349654	-0.349654	0	0	0	-0.349654	-0.349654
309709	0	0.198394	22.8571	34.2857	0	0	0	0	0	0	1	1	1	0	0	0	1	1	1	0	1	1	1	0	0	0	1	288	102	493	0	0	continuous	g/day	-0.349303	-0.349303	0	0	0	0	0	-0.349303	-0.349303	-0.349303	0	0	0	-0.349303	-0.349303
309709	0.122218	0.164065	11.4286	17.1429	0	11.4286	0	0	0	0	1	1	1	0	0	0	1	1	1	0	1	1	1	0	0	0	1	289	102	493	0	0	continuous	g/day	-0.162589	-0.322878	0	0	0	0	0	-0.162589	-0.162589	-0.162589	0	0	0	-0.162589	-0.162589
309709	0.157004	0.190784	17.1429	25.7143	0	11.4286	0	0	0	0	1	1	1	0	0	0	1	1	1	0	1	1	1	0	0	0	1	290	102	493	0	0	continuous	g/day	-0.190508	-0.350796	0	0	0	0	0	-0.190508	-0.190508	-0.190508	0	0	0	-0.190508	-0.190508
309709	0.239017	0.2293	22.8571	34.2857	0	11.4286	0	0	0	0	1	1	1	0	0	0	1	1	1	0	1	1	1	0	0	0	1	291	102	493	0	0	continuous	g/day	-0.189015	-0.349303	0	0	0	0	0	-0.189015	-0.189015	-0.189015	0	0	0	-0.189015	-0.189015
309709	-0.48858	0.173503	0	0	0	0	0	0	0	0	1	1	1	0	0	1	1	1	1	0	1	1	1	0	0	0	1	292	102	493	0	0	continuous	g/day	0	0	0	0	0	0	0	0	0	0	0	0	0	0	0
309709	-0.593327	0.181796	0	11.4286	0	0	0	0	0	0	1	1	1	0	0	1	1	1	1	0	1	1	1	0	0	0	1	293	102	493	0	0	continuous	g/day	-0.160288	-0.160288	0	0	0	0	0	-0.160288	-0.160288	-0.160288	0	0	-0.160288	-0.160288	-0.160288
309710	-0.301105	0.252329	0	14.4318	0	0	0	0	0	0	1	1	0	0	0	1	1	0	0	0	0	1	1	0	0	0	1	294	102	493	0	0	continuous	g/day	-0.189949	-0.189949	0	0	0	0	0	-0.189949	-0.189949	0	0	0	-0.189949	0	0
309710	-0.430783	0.259839	14.4318	29.8784	0	0	0	0	0	0	1	1	0	0	0	1	1	0	0	0	0	1	1	0	0	0	1	295	102	493	0	0	continuous	g/day	-0.348074	-0.348074	0	0	0	0	0	-0.348074	-0.348074	0	0	0	-0.348074	0	0
309710	-0.733969	0.270981	29.8784	49.7221	0	0	0	0	0	0	1	1	0	0	0	1	1	0	0	0	0	1	1	0	0	0	1	296	102	493	0	0	continuous	g/day	-0.329479	-0.329479	0	0	0	0	0	-0.329479	-0.329479	0	0	0	-0.329479	0	0
309710	-0.994252	0.272408	49.7221	74.5832	0	0	0	0	0	0	1	1	0	0	0	1	1	0	0	0	0	1	1	0	0	0	1	297	102	493	0	0	continuous	g/day	-0.25255	-0.25255	0	0	0	0	0	-0.25255	-0.25255	0	0	0	-0.25255	0	0
309711	-0.18633	0.369112	1.42857	5.71429	0	0	0	0	0	0	1	1	0	0	0	1	1	1	0	0	0	1	1	0	0	0	1	298	102	493	0	0	continuous	g/day	-0.11105	-0.11105	0	0	0	0	0	-0.11105	-0.11105	0	0	0	-0.11105	-0.11105	0
309711	-0.776529	0.410571	7.14286	20	0	0	0	0	0	0	1	1	0	0	0	1	1	1	0	0	0	1	1	0	0	0	1	299	102	493	0	0	continuous	g/day	-0.304521	-0.304521	0	0	0	0	0	-0.304521	-0.304521	0	0	0	-0.304521	-0.304521	0
309711	-1.17118	0.53047	21.4286	84.2857	0	0	0	0	0	0	1	1	0	0	0	1	1	1	0	0	0	1	1	0	0	0	1	300	102	493	0	0	continuous	g/day	-0.273913	-0.273913	0	0	0	0	0	-0.273913	-0.273913	0	0	0	-0.273913	-0.273913	0
309716	-0.116534	0.250212	1	21	0	0	0	0	0	0	1	1	0	0	0	1	1	1	1	0	1	1	1	0	0	0	1	301	102	493	0	0	continuous	g/day	-0.247622	-0.247622	0	0	0	0	0	-0.247622	-0.247622	0	0	0	-0.247622	-0.247622	-0.247622
309716	-0.430783	0.234989	22	32	0	0	0	0	0	0	1	1	0	0	0	1	1	1	1	0	1	1	1	0	0	0	1	302	102	493	0	0	continuous	g/day	-0.35082	-0.35082	0	0	0	0	0	-0.35082	-0.35082	0	0	0	-0.35082	-0.35082	-0.35082
309716	-0.356675	0.202613	33	54	0	0	0	0	0	0	1	1	0	0	0	1	1	1	1	0	1	1	1	0	0	0	1	303	102	493	0	0	continuous	g/day	-0.320156	-0.320156	0	0	0	0	0	-0.320156	-0.320156	0	0	0	-0.320156	-0.320156	-0.320156
309716	-0.415515	0.26037	55	76	0	0	0	0	0	0	1	1	0	0	0	1	1	1	1	0	1	1	1	0	0	0	1	304	102	493	0	0	continuous	g/day	-0.237757	-0.237757	0	0	0	0	0	-0.237757	-0.237757	0	0	0	-0.237757	-0.237757	-0.237757
309717	-0.0100503	0.149562	0.1	5	0	0	0	0	0	0	1	1	0	0	0	1	1	1	1	0	1	1	1	0	0	1	1	307	102	493	0	0	continuous	g/day	-0.0797835	-0.0797835	0	0	0	0	0	-0.0797835	-0.0797835	0	0	0	-0.0797835	-0.0797835	-0.0797835
309717	-0.301105	0.140143	5.1	30	0	0	0	0	0	0	1	1	0	0	0	1	1	1	1	0	1	1	1	0	0	1	1	308	102	493	0	0	continuous	g/day	-0.312436	-0.312436	0	0	0	0	0	-0.312436	-0.312436	0	0	0	-0.312436	-0.312436	-0.312436
309717	-0.634878	0.207679	30.1	45.15	0	0	0	0	0	0	1	1	0	0	0	1	1	1	1	0	1	1	1	0	0	1	1	309	102	493	0	0	continuous	g/day	-0.334941	-0.334941	0	0	0	0	0	-0.334941	-0.334941	0	0	0	-0.334941	-0.334941	-0.334941
309718	0.0392207	0.270309	0.01	2.49	0	0	0	0	0	0	1	0	0	0	0	0	1	1	1	0	0	0	0	0	0	0	1	310	102	493	0	0	continuous	g/day	-0.0404211	-0.0404211	0	0	0	0	0	-0.0404211	0	0	0	0	0	-0.0404211	-0.0404211
309718	-0.116534	0.26024	2.5	28	0	0	0	0	0	0	1	0	0	0	0	0	1	1	1	0	0	0	0	0	0	0	1	311	102	493	0	0	continuous	g/day	-0.288085	-0.288085	0	0	0	0	0	-0.288085	0	0	0	0	0	-0.288085	-0.288085
309718	-0.616186	0.457081	28	56	0	0	0	0	0	0	1	0	0	0	0	0	1	1	1	0	0	0	0	0	0	0	1	312	102	493	0	0	continuous	g/day	-0.322453	-0.322453	0	0	0	0	0	-0.322453	0	0	0	0	0	-0.322453	-0.322453
309718	0.215111	0.387573	56	84	0	0	0	0	0	0	1	0	0	0	0	0	1	1	1	0	0	0	0	0	0	0	1	313	102	493	0	0	continuous	g/day	-0.212432	-0.212432	0	0	0	0	0	-0.212432	0	0	0	0	0	-0.212432	-0.212432
309718	0.0676586	0.218737	0.01	2.49	0	0	0	0	0	0	1	0	0	0	0	0	0	1	1	0	0	0	0	0	0	0	1	314	102	493	0	0	continuous	g/day	-0.0404211	-0.0404211	0	0	0	0	0	-0.0404211	0	0	0	0	0	-0.0404211	-0.0404211
309718	-0.198451	0.337991	2.5	14	0	0	0	0	0	0	1	0	0	0	0	0	0	1	1	0	0	0	0	0	0	0	1	315	102	493	0	0	continuous	g/day	-0.220744	-0.220744	0	0	0	0	0	-0.220744	0	0	0	0	0	-0.220744	-0.220744
309718	-0.248461	0.394485	14	21	0	0	0	0	0	0	1	0	0	0	0	0	0	1	1	0	0	0	0	0	0	0	1	316	102	493	0	0	continuous	g/day	-0.341895	-0.341895	0	0	0	0	0	-0.341895	0	0	0	0	0	-0.341895	-0.341895
309718	-0.0943107	0.230204	0.01	2.49	0	0	0	0	0	0	1	0	0	0	0	1	1	1	1	0	0	0	0	0	0	0	1	317	102	493	0	0	continuous	g/day	-0.0404211	-0.0404211	0	0	0	0	0	-0.0404211	0	0	0	0	-0.0404211	-0.0404211	-0.0404211
309718	-0.248461	0.213995	2.5	28	0	0	0	0	0	0	1	0	0	0	0	1	1	1	1	0	0	0	0	0	0	0	1	318	102	493	0	0	continuous	g/day	-0.288085	-0.288085	0	0	0	0	0	-0.288085	0	0	0	0	-0.288085	-0.288085	-0.288085
309718	-0.755023	0.434885	28	56	0	0	0	0	0	0	1	0	0	0	0	1	1	1	1	0	0	0	0	0	0	0	1	319	102	493	0	0	continuous	g/day	-0.322453	-0.322453	0	0	0	0	0	-0.322453	0	0	0	0	-0.322453	-0.322453	-0.322453
309718	0.076961	0.355998	56	84	0	0	0	0	0	0	1	0	0	0	0	1	1	1	1	0	0	0	0	0	0	0	1	320	102	493	0	0	continuous	g/day	-0.212432	-0.212432	0	0	0	0	0	-0.212432	0	0	0	0	-0.212432	-0.212432	-0.212432
309718	0.122218	0.203869	0.01	2.49	0	0	0	0	0	0	1	0	0	0	0	1	0	1	1	0	0	0	0	0	0	0	1	321	102	493	0	0	continuous	g/day	-0.0404211	-0.0404211	0	0	0	0	0	-0.0404211	0	0	0	0	-0.0404211	-0.0404211	-0.0404211
309718	-0.139262	0.322732	2.5	14	0	0	0	0	0	0	1	0	0	0	0	1	0	1	1	0	0	0	0	0	0	0	1	322	102	493	0	0	continuous	g/day	-0.220744	-0.220744	0	0	0	0	0	-0.220744	0	0	0	0	-0.220744	-0.220744	-0.220744
309718	-0.198451	0.382965	14	21	0	0	0	0	0	0	1	0	0	0	0	1	0	1	1	0	0	0	0	0	0	0	1	323	102	493	0	0	continuous	g/day	-0.341895	-0.341895	0	0	0	0	0	-0.341895	0	0	0	0	-0.341895	-0.341895	-0.341895
309719	0.336472	0.601249	0.1	10	0	0	0	1	1	1	1	0	0	0	0	1	1	1	1	0	1	0	0	0	0	1	0	324	102	493	0	0	continuous	g/day	-0.145662	-0.145662	0	0	-0.145662	-0.145662	-0.145662	-0.145662	0	0	0	0	-0.145662	-0.145662	-0.145662
309719	0.425268	0.615213	10	30	0	0	0	1	1	1	1	0	0	0	0	1	1	1	1	0	1	0	0	0	0	1	0	325	102	493	0	0	continuous	g/day	-0.337603	-0.337603	0	0	-0.337603	-0.337603	-0.337603	-0.337603	0	0	0	0	-0.337603	-0.337603	-0.337603
309719	0.336472	0.75197	30	60	0	0	0	1	1	1	1	0	0	0	0	1	1	1	1	0	1	0	0	0	0	1	0	326	102	493	0	0	continuous	g/day	-0.313988	-0.313988	0	0	-0.313988	-0.313988	-0.313988	-0.313988	0	0	0	0	-0.313988	-0.313988	-0.313988
309719	1.24415	0.760594	60	90	0	0	0	1	1	1	1	0	0	0	0	1	1	1	1	0	1	0	0	0	0	1	0	327	102	493	0	0	continuous	g/day	-0.183642	-0.183642	0	0	-0.183642	-0.183642	-0.183642	-0.183642	0	0	0	0	-0.183642	-0.183642	-0.183642
309719	-0.127833	0.180905	0.1	10	0	0	0	1	1	1	1	0	0	0	0	1	1	1	0	1	1	0	0	0	0	1	0	328	102	493	0	0	continuous	g/day	-0.145662	-0.145662	0	0	-0.145662	-0.145662	-0.145662	-0.145662	0	0	0	0	-0.145662	-0.145662	0
309719	-0.18633	0.189908	10	30	0	0	0	1	1	1	1	0	0	0	0	1	1	1	0	1	1	0	0	0	0	1	0	329	102	493	0	0	continuous	g/day	-0.337603	-0.337603	0	0	-0.337603	-0.337603	-0.337603	-0.337603	0	0	0	0	-0.337603	-0.337603	0
309719	-0.314711	0.266026	30	60	0	0	0	1	1	1	1	0	0	0	0	1	1	1	0	1	1	0	0	0	0	1	0	330	102	493	0	0	continuous	g/day	-0.313988	-0.313988	0	0	-0.313988	-0.313988	-0.313988	-0.313988	0	0	0	0	-0.313988	-0.313988	0
309719	-0.994252	0.457081	60	90	0	0	0	1	1	1	1	0	0	0	0	1	1	1	0	1	1	0	0	0	0	1	0	331	102	493	0	0	continuous	g/day	-0.183642	-0.183642	0	0	-0.183642	-0.183642	-0.183642	-0.183642	0	0	0	0	-0.183642	-0.183642	0
309719	-0.0725707	0.172928	0.1	10	0	0	0	1	1	1	1	0	0	0	0	1	1	1	0	0	1	0	0	0	0	1	0	332	102	493	0	0	continuous	g/day	-0.145662	-0.145662	0	0	-0.145662	-0.145662	-0.145662	-0.145662	0	0	0	0	-0.145662	-0.145662	0
309719	-0.127833	0.180905	10	30	0	0	0	1	1	1	1	0	0	0	0	1	1	1	0	0	1	0	0	0	0	1	0	333	102	493	0	0	continuous	g/day	-0.337603	-0.337603	0	0	-0.337603	-0.337603	-0.337603	-0.337603	0	0	0	0	-0.337603	-0.337603	0
309719	-0.248461	0.248211	30	60	0	0	0	1	1	1	1	0	0	0	0	1	1	1	0	0	1	0	0	0	0	1	0	334	102	493	0	0	continuous	g/day	-0.313988	-0.313988	0	0	-0.313988	-0.313988	-0.313988	-0.313988	0	0	0	0	-0.313988	-0.313988	0
309719	-0.478036	0.353647	60	90	0	0	0	1	1	1	1	0	0	0	0	1	1	1	0	0	1	0	0	0	0	1	0	335	102	493	0	0	continuous	g/day	-0.183642	-0.183642	0	0	-0.183642	-0.183642	-0.183642	-0.183642	0	0	0	0	-0.183642	-0.183642	0
309720	-0.314711	0.120448	5	14.9	0	4.9	0	0	1	1	0	0	0	0	0	0	1	1	0	1	0	0	0	0	0	1	0	336	102	493	0	0	continuous	g/day	-0.181374	-0.258079	0	0	0	-0.181374	-0.181374	0	0	0	0	0	0	-0.181374	0
309720	-0.261365	0.125159	15	29.9	0	4.9	0	0	1	1	0	0	0	0	0	0	1	1	0	1	0	0	0	0	0	1	0	337	102	493	0	0	continuous	g/day	-0.272108	-0.348813	0	0	0	-0.272108	-0.272108	0	0	0	0	0	0	-0.272108	0
309720	-0.198451	0.159223	30	49.9	0	4.9	0	0	1	1	0	0	0	0	0	0	1	1	0	1	0	0	0	0	0	1	0	338	102	493	0	0	continuous	g/day	-0.252423	-0.329128	0	0	0	-0.252423	-0.252423	0	0	0	0	0	0	-0.252423	0
309720	-0.415515	0.226353	50	69.9	0	4.9	0	0	1	1	0	0	0	0	0	0	1	1	0	1	0	0	0	0	0	1	0	339	102	493	0	0	continuous	g/day	-0.186736	-0.263441	0	0	0	-0.186736	-0.186736	0	0	0	0	0	0	-0.186736	0
309720	0.0582689	0.20081	70	105	0	4.9	0	0	1	1	0	0	0	0	0	0	1	1	0	1	0	0	0	0	0	1	0	340	102	493	0	0	continuous	g/day	-0.0334209	-0.110126	0	0	0	-0.0334209	-0.0334209	0	0	0	0	0	0	-0.0334209	0
309720	-0.356675	0.158687	5	14.9	0	4.9	0	0	1	1	0	0	0	0	0	0	0	1	0	1	0	0	0	0	0	1	0	341	102	493	0	0	continuous	g/day	-0.181374	-0.258079	0	0	0	-0.181374	-0.181374	0	0	0	0	0	0	-0.181374	0
309720	-0.139262	0.324292	15	19.9	0	4.9	0	0	1	1	0	0	0	0	0	0	0	1	0	1	0	0	0	0	0	1	0	342	102	493	0	0	continuous	g/day	-0.266097	-0.342802	0	0	0	-0.266097	-0.266097	0	0	0	0	0	0	-0.266097	0
309720	-0.71335	0.36406	20	29.9	0	4.9	0	0	1	1	0	0	0	0	0	0	0	1	0	1	0	0	0	0	0	1	0	343	102	493	0	0	continuous	g/day	-0.275097	-0.351803	0	0	0	-0.275097	-0.275097	0	0	0	0	0	0	-0.275097	0
309720	-1.02165	0.565197	30	45	0	4.9	0	0	1	1	0	0	0	0	0	0	0	1	0	1	0	0	0	0	0	1	0	344	102	493	0	0	continuous	g/day	-0.258498	-0.335203	0	0	0	-0.258498	-0.258498	0	0	0	0	0	0	-0.258498	0
309720	0.446287	0.252653	0	4.9	0	0	0	0	1	1	0	0	0	0	0	0	1	1	0	1	0	0	0	0	0	1	0	345	102	493	0	0	continuous	g/day	-0.0767054	-0.0767054	0	0	0	-0.0767054	-0.0767054	0	0	0	0	0	0	-0.0767054	0
309720	-0.431782	0.234273	0	4.9	0	0	0	0	1	1	0	0	0	0	0	0	0	1	0	1	0	0	0	0	0	1	0	346	102	493	0	0	continuous	g/day	-0.0767054	-0.0767054	0	0	0	-0.0767054	-0.0767054	0	0	0	0	0	0	-0.0767054	0
309720	0.127833	0.168593	0	4.9	0	0	0	0	1	1	0	0	0	0	0	1	1	1	0	1	0	0	0	0	0	1	0	347	102	493	0	0	continuous	g/day	-0.0767054	-0.0767054	0	0	0	-0.0767054	-0.0767054	0	0	0	0	0	-0.0767054	-0.0767054	0
309720	-0.598837	0.195655	0	4.9	0	0	0	0	1	1	0	0	0	0	0	1	0	1	0	1	0	0	0	0	0	1	0	348	102	493	0	0	continuous	g/day	-0.0767054	-0.0767054	0	0	0	-0.0767054	-0.0767054	0	0	0	0	0	-0.0767054	-0.0767054	0
309722	-1.51413	0.353647	0	20	0	0	0	0	0	0	0	1	0	0	0	1	1	1	0	1	0	1	1	0	0	1	0	349	102	493	0	0	continuous	g/day	-0.229858	-0.229858	1	0	0	0	0	0	-0.229858	0	0	0	-0.229858	-0.229858	0
309722	-1.96611	0.457081	20	30	0	0	0	0	0	0	0	1	0	0	0	1	1	1	0	1	0	1	1	0	0	1	0	350	102	493	0	0	continuous	g/day	-0.35177	-0.35177	1	0	0	0	0	0	-0.35177	0	0	0	-0.35177	-0.35177	0
309722	-0.693147	0.410571	30	45	0	0	0	0	0	0	0	1	0	0	0	1	1	1	0	1	0	1	1	0	0	1	0	351	102	493	0	0	continuous	g/day	-0.335203	-0.335203	0	0	0	0	0	0	-0.335203	0	0	0	-0.335203	-0.335203	0
309723	-0.916291	0.216147	1	9	0	0	0	0	1	1	0	1	0	0	0	1	1	1	0	1	0	0	0	0	0	1	0	352	102	493	0	0	continuous	g/day	-0.147487	-0.147487	1	0	0	-0.147487	-0.147487	0	-0.147487	0	0	0	-0.147487	-0.147487	0
309723	-0.510826	0.20687	10	34	0	0	0	0	1	1	0	1	0	0	0	1	1	1	0	1	0	0	0	0	0	1	0	353	102	493	0	0	continuous	g/day	-0.338944	-0.338944	0	0	0	-0.338944	-0.338944	0	-0.338944	0	0	0	-0.338944	-0.338944	0
309723	-0.510826	0.20687	34	51	0	0	0	0	1	1	0	1	0	0	0	1	1	1	0	1	0	0	0	0	0	1	0	354	102	493	0	0	continuous	g/day	-0.32345	-0.32345	0	0	0	-0.32345	-0.32345	0	-0.32345	0	0	0	-0.32345	-0.32345	0
309723	-0.693147	0.383693	1	9	0	0	0	0	1	1	0	1	0	0	0	1	0	1	0	1	0	0	0	0	0	1	0	355	102	493	0	0	continuous	g/day	-0.147487	-0.147487	0	0	0	-0.147487	-0.147487	0	-0.147487	0	0	0	-0.147487	-0.147487	0
309723	0.262364	0.324736	10	34	0	0	0	0	1	1	0	1	0	0	0	1	0	1	0	1	0	0	0	0	0	1	0	356	102	493	0	0	continuous	g/day	-0.338944	-0.338944	0	0	0	-0.338944	-0.338944	0	-0.338944	0	0	0	-0.338944	-0.338944	0
309723	-0.916291	0.673229	34	51	0	0	0	0	1	1	0	1	0	0	0	1	0	1	0	1	0	0	0	0	0	1	0	357	102	493	0	0	continuous	g/day	-0.32345	-0.32345	0	0	0	-0.32345	-0.32345	0	-0.32345	0	0	0	-0.32345	-0.32345	0
309725	-0.139262	0.156072	1.42857	10	0	0	0	0	0	0	1	1	0	0	0	1	1	0	0	0	1	1	1	1	0	0	1	358	102	493	0	0	continuous	g/day	-0.165737	-0.165737	0	0	0	0	0	-0.165737	-0.165737	0	0	0	-0.165737	0	0
309725	-0.274437	0.186273	11.4286	20	0	0	0	0	0	0	1	1	0	0	0	1	1	0	0	0	1	1	1	1	0	0	1	359	102	493	0	0	continuous	g/day	-0.330921	-0.330921	0	0	0	0	0	-0.330921	-0.330921	0	0	0	-0.330921	0	0
309725	0.157004	0.209041	21.4286	40	0	0	0	0	0	0	1	1	0	0	0	1	1	0	0	0	1	1	1	1	0	0	1	360	102	493	0	0	continuous	g/day	-0.345687	-0.345687	0	0	0	0	0	-0.345687	-0.345687	0	0	0	-0.345687	0	0
309725	-0.210721	0.298488	40	60	0	0	0	0	0	0	1	1	0	0	0	1	1	0	0	0	1	1	1	1	0	0	1	361	102	493	0	0	continuous	g/day	-0.300993	-0.300993	0	0	0	0	0	-0.300993	-0.300993	0	0	0	-0.300993	0	0
309725	-0.274437	0.138961	1.42857	10	0	0	0	0	0	0	1	1	0	0	0	1	0	0	0	0	1	1	1	1	0	0	1	362	102	493	0	0	continuous	g/day	-0.165737	-0.165737	0	0	0	0	0	-0.165737	-0.165737	0	0	0	-0.165737	0	0
309725	0.0198026	0.205197	11.4286	20	0	0	0	0	0	0	1	1	0	0	0	1	0	0	0	0	1	1	1	1	0	0	1	363	102	493	0	0	continuous	g/day	-0.330921	-0.330921	0	0	0	0	0	-0.330921	-0.330921	0	0	0	-0.330921	0	0
309725	-0.415515	0.518223	21.4286	40	0	0	0	0	0	0	1	1	0	0	0	1	0	0	0	0	1	1	1	1	0	0	1	364	102	493	0	0	continuous	g/day	-0.345687	-0.345687	0	0	0	0	0	-0.345687	-0.345687	0	0	0	-0.345687	0	0
309726	-0.0833816	0.159087	0	20	0	0	0	1	1	1	1	1	1	0	0	1	1	1	1	0	0	0	0	0	0	0	1	365	102	493	0	0	continuous	g/day	-0.229858	-0.229858	0	0	-0.229858	-0.229858	-0.229858	-0.229858	-0.229858	-0.229858	0	0	-0.229858	-0.229858	-0.229858
309726	-0.223144	0.250861	20	30	0	0	0	1	1	1	1	1	1	0	0	1	1	1	1	0	0	0	0	0	0	0	1	366	102	493	0	0	continuous	g/day	-0.35177	-0.35177	0	0	-0.35177	-0.35177	-0.35177	-0.35177	-0.35177	-0.35177	0	0	-0.35177	-0.35177	-0.35177
309728	0.982078	0.486669	0	6.66667	0	0	0	1	1	1	1	0	0	0	0	1	1	1	1	0	0	0	0	0	0	0	1	367	102	493	0	0	continuous	g/day	-0.101652	-0.101652	0	0	-0.101652	-0.101652	-0.101652	-0.101652	0	0	0	0	-0.101652	-0.101652	-0.101652
309728	0.457425	0.56542	6.66667	10	0	0	0	1	1	1	1	0	0	0	0	1	1	1	1	0	0	0	0	0	0	0	1	368	102	493	0	0	continuous	g/day	-0.234872	-0.234872	0	0	-0.234872	-0.234872	-0.234872	-0.234872	0	0	0	0	-0.234872	-0.234872	-0.234872
309728	0.24686	0.369738	0	6.66667	0	0	0	1	1	1	1	0	0	0	0	1	1	0	1	0	0	0	0	0	0	0	1	369	102	493	0	0	continuous	g/day	-0.101652	-0.101652	0	0	-0.101652	-0.101652	-0.101652	-0.101652	0	0	0	0	-0.101652	0	-0.101652
309728	0.165514	0.378126	6.66667	10	0	0	0	1	1	1	1	0	0	0	0	1	1	0	1	0	0	0	0	0	0	0	1	370	102	493	0	0	continuous	g/day	-0.234872	-0.234872	0	0	-0.234872	-0.234872	-0.234872	-0.234872	0	0	0	0	-0.234872	0	-0.234872
309728	0.24686	0.351852	0	6.66667	0	0	0	1	1	1	1	0	0	0	0	1	1	0	1	0	0	0	0	0	0	0	1	371	102	493	0	0	continuous	g/day	-0.101652	-0.101652	0	0	-0.101652	-0.101652	-0.101652	-0.101652	0	0	0	0	-0.101652	0	-0.101652
309728	0.662688	0.334236	6.66667	10	0	0	0	1	1	1	1	0	0	0	0	1	1	0	1	0	0	0	0	0	0	0	1	372	102	493	0	0	continuous	g/day	-0.234872	-0.234872	0	0	-0.234872	-0.234872	-0.234872	-0.234872	0	0	0	0	-0.234872	0	-0.234872
309729	-0.223144	0.130313	0	24	0	0	0	0	0	0	0	1	0	0	0	1	0	1	0	1	1	1	1	0	0	1	0	373	102	493	0	0	continuous	g/day	-0.249247	-0.249247	0	0	0	0	0	0	-0.249247	0	0	0	-0.249247	-0.249247	0
309729	0.182322	0.33145	48	72	0	0	0	0	0	0	0	1	0	0	0	1	0	1	0	1	1	1	1	0	0	1	0	374	102	493	0	0	continuous	g/day	-0.262304	-0.262304	0	0	0	0	0	0	-0.262304	0	0	0	-0.262304	-0.262304	0
309731	-0.150823	0.410571	1.28571	19.2857	0	1.28571	0	0	0	0	1	1	0	0	0	0	1	1	1	0	0	1	0	0	0	1	1	375	102	493	0	0	continuous	g/day	-0.220933	-0.242027	0	0	0	0	0	-0.220933	-0.220933	0	0	0	0	-0.220933	-0.220933
309731	-0.34249	0.474464	20.5714	54	0	1.28571	0	0	0	0	1	1	0	0	0	0	1	1	1	0	0	1	0	0	0	1	1	376	102	493	0	0	continuous	g/day	-0.310204	-0.331297	0	0	0	0	0	-0.310204	-0.310204	0	0	0	0	-0.310204	-0.310204
309731	0.314811	0.611708	54	81	0	1.28571	0	0	0	0	1	1	0	0	0	0	1	1	1	0	0	1	0	0	0	1	1	377	102	493	0	0	continuous	g/day	-0.204877	-0.22597	0	0	0	0	0	-0.204877	-0.204877	0	0	0	0	-0.204877	-0.204877
309734	-0.0100503	0.102383	0	20	0	0	0	0	1	1	1	0	0	0	0	1	1	1	1	0	0	0	0	0	0	0	1	378	102	493	0	0	continuous	g/day	-0.229858	-0.229858	0	0	0	-0.229858	-0.229858	-0.229858	0	0	0	0	-0.229858	-0.229858	-0.229858
309734	-0.0943107	0.100011	20	39.8571	0	0	0	0	1	1	1	0	0	0	0	1	1	1	1	0	0	0	0	0	0	0	1	379	102	493	0	0	continuous	g/day	-0.346215	-0.346215	0	0	0	-0.346215	-0.346215	-0.346215	0	0	0	0	-0.346215	-0.346215	-0.346215
309734	0.157004	0.0954206	40	59.8571	0	0	0	0	1	1	1	0	0	0	0	1	1	1	1	0	0	0	0	0	0	0	1	380	102	493	0	0	continuous	g/day	-0.301253	-0.301253	1	0	0	-0.301253	-0.301253	-0.301253	0	0	0	0	-0.301253	-0.301253	-0.301253
309734	0.113329	0.133262	60	99.8571	0	0	0	0	1	1	1	0	0	0	0	1	1	1	1	0	0	0	0	0	0	0	1	381	102	493	0	0	continuous	g/day	-0.152712	-0.152712	0	0	0	-0.152712	-0.152712	-0.152712	0	0	0	0	-0.152712	-0.152712	-0.152712
309735	0.0295588	0.617624	0	10	0	0	0	0	0	0	1	1	0	0	0	1	1	1	1	0	1	1	0	0	0	0	1	383	102	493	0	0	continuous	g/day	-0.144113	-0.144113	0	0	0	0	0	-0.144113	-0.144113	0	0	0	-0.144113	-0.144113	-0.144113
309735	-0.967584	0.687405	10	72	0	0	0	0	0	0	1	1	0	0	0	1	1	1	1	0	1	1	0	0	0	0	1	384	102	493	0	0	continuous	g/day	-0.306031	-0.306031	0	0	0	0	0	-0.306031	-0.306031	0	0	0	-0.306031	-0.306031	-0.306031
309735	-0.0618754	0.809607	72	108	0	0	0	0	0	0	1	1	0	0	0	1	1	1	1	0	1	1	0	0	0	0	1	385	102	493	0	0	continuous	g/day	-0.0968449	-0.0968449	0	0	0	0	0	-0.0968449	-0.0968449	0	0	0	-0.0968449	-0.0968449	-0.0968449
309736	-0.34249	0.187029	2.28571	6.85714	0	1.14286	0	0	0	0	1	1	0	0	0	1	1	0	0	1	1	0	1	0	0	0	1	386	102	493	0	0	continuous	g/day	-0.120848	-0.139629	0	0	0	0	0	-0.120848	-0.120848	0	0	0	-0.120848	0	0
309736	-0.314711	0.15719	6.85714	10.2857	0	1.14286	0	0	0	0	1	1	0	0	0	1	1	0	0	1	1	0	1	0	0	0	1	387	102	493	0	0	continuous	g/day	-0.221127	-0.239908	0	0	0	0	0	-0.221127	-0.221127	0	0	0	-0.221127	0	0
310068	-0.040822	0.0818032	0	2.85714	0	0	0	0	1	1	1	0	1	0	0	0	0	1	0	0	0	0	0	0	0	0	1	388	102	493	0	0	continuous	g/day	-0.0459772	-0.0459772	0	0	0	-0.0459772	-0.0459772	-0.0459772	0	-0.0459772	0	0	0	-0.0459772	0
310068	-0.510826	0.146777	2.85714	10	0	0	0	0	1	1	1	0	1	0	0	0	0	1	0	0	0	0	0	0	0	0	1	389	102	493	0	0	continuous	g/day	-0.186245	-0.186245	0	0	0	-0.186245	-0.186245	-0.186245	0	-0.186245	0	0	0	-0.186245	0
310068	-0.34249	0.265677	10	20	0	0	0	0	1	1	1	0	1	0	0	0	0	1	0	0	0	0	0	0	0	0	1	390	102	493	0	0	continuous	g/day	-0.323692	-0.323692	0	0	0	-0.323692	-0.323692	-0.323692	0	-0.323692	0	0	0	-0.323692	0
310068	0.165514	0.0957868	20	30	0	0	0	0	1	1	1	0	1	0	0	0	0	1	0	0	0	0	0	0	0	0	1	391	102	493	0	0	continuous	g/day	-0.35177	-0.35177	1	0	0	-0.35177	-0.35177	-0.35177	0	-0.35177	0	0	0	-0.35177	0
310068	-0.105361	0.101126	0	2.85714	0	0	0	0	1	1	1	0	1	0	0	0	1	1	0	0	0	0	0	0	0	0	1	392	102	493	0	0	continuous	g/day	-0.0459772	-0.0459772	0	0	0	-0.0459772	-0.0459772	-0.0459772	0	-0.0459772	0	0	0	-0.0459772	0
310068	-0.248461	0.112712	2.85714	10	0	0	0	0	1	1	1	0	1	0	0	0	1	1	0	0	0	0	0	0	0	0	1	393	102	493	0	0	continuous	g/day	-0.186245	-0.186245	0	0	0	-0.186245	-0.186245	-0.186245	0	-0.186245	0	0	0	-0.186245	0
310068	-0.248461	0.147047	10	20	0	0	0	0	1	1	1	0	1	0	0	0	1	1	0	0	0	0	0	0	0	0	1	394	102	493	0	0	continuous	g/day	-0.323692	-0.323692	0	0	0	-0.323692	-0.323692	-0.323692	0	-0.323692	0	0	0	-0.323692	0
310068	-0.162519	0.136516	20	30	0	0	0	0	1	1	1	0	1	0	0	0	1	1	0	0	0	0	0	0	0	0	1	395	102	493	0	0	continuous	g/day	-0.35177	-0.35177	0	0	0	-0.35177	-0.35177	-0.35177	0	-0.35177	0	0	0	-0.35177	0
310070	0.196627	0.164534	0	2.85714	0	0	0	0	0	1	1	0	1	0	0	0	0	1	1	0	0	0	0	0	0	0	1	396	102	493	0	0	continuous	g/day	-0.0459772	-0.0459772	0	0	0	0	-0.0459772	-0.0459772	0	-0.0459772	0	0	0	-0.0459772	-0.0459772
310070	-0.591457	0.309283	2.85714	10	0	0	0	0	0	1	1	0	1	0	0	0	0	1	1	0	0	0	0	0	0	0	1	397	102	493	0	0	continuous	g/day	-0.186245	-0.186245	0	0	0	0	-0.186245	-0.186245	0	-0.186245	0	0	0	-0.186245	-0.186245
310070	-0.509061	0.581131	11.4286	20	0	0	0	0	0	1	1	0	1	0	0	0	0	1	1	0	0	0	0	0	0	0	1	398	102	493	0	0	continuous	g/day	-0.330921	-0.330921	0	0	0	0	-0.330921	-0.330921	0	-0.330921	0	0	0	-0.330921	-0.330921
310070	-0.576093	0.723419	21.4286	40	0	0	0	0	0	1	1	0	1	0	0	0	0	1	1	0	0	0	0	0	0	0	1	399	102	493	0	0	continuous	g/day	-0.345687	-0.345687	0	0	0	0	-0.345687	-0.345687	0	-0.345687	0	0	0	-0.345687	-0.345687
310070	1.52114	0.599483	41.4286	62.1429	0	0	0	0	0	1	1	0	1	0	0	0	0	1	1	0	0	0	0	0	0	0	1	400	102	493	0	0	continuous	g/day	-0.294827	-0.294827	1	0	0	0	-0.294827	-0.294827	0	-0.294827	0	0	0	-0.294827	-0.294827
310070	-0.243959	0.182475	0	2.85714	0	0	0	0	0	1	1	0	1	0	0	0	1	1	1	0	0	0	0	0	0	0	1	401	102	493	0	0	continuous	g/day	-0.0459772	-0.0459772	0	0	0	0	-0.0459772	-0.0459772	0	-0.0459772	0	0	0	-0.0459772	-0.0459772
310070	-0.314259	0.200462	2.85714	10	0	0	0	0	0	1	1	0	1	0	0	0	1	1	1	0	0	0	0	0	0	0	1	402	102	493	0	0	continuous	g/day	-0.186245	-0.186245	0	0	0	0	-0.186245	-0.186245	0	-0.186245	0	0	0	-0.186245	-0.186245
310070	-0.245594	0.251532	11.4286	20	0	0	0	0	0	1	1	0	1	0	0	0	1	1	1	0	0	0	0	0	0	0	1	403	102	493	0	0	continuous	g/day	-0.330921	-0.330921	0	0	0	0	-0.330921	-0.330921	0	-0.330921	0	0	0	-0.330921	-0.330921
310070	-0.0625884	0.26626	21.4286	40	0	0	0	0	0	1	1	0	1	0	0	0	1	1	1	0	0	0	0	0	0	0	1	404	102	493	0	0	continuous	g/day	-0.345687	-0.345687	0	0	0	0	-0.345687	-0.345687	0	-0.345687	0	0	0	-0.345687	-0.345687
310070	-0.112822	0.312512	41.4286	62.1429	0	0	0	0	0	1	1	0	1	0	0	0	1	1	1	0	0	0	0	0	0	0	1	405	102	493	0	0	continuous	g/day	-0.294827	-0.294827	0	0	0	0	-0.294827	-0.294827	0	-0.294827	0	0	0	-0.294827	-0.294827
357413	-1.20397	0.233748	0	15.7848	0	0	0	0	1	1	0	1	0	0	0	0	0.8125	1	0	1	0	0	0	0	0	1	0	406	102	493	0	0	continuous	g/day	-0.20133	-0.20133	1	0	0	-0.20133	-0.20133	0	-0.20133	0	0	0	0	-0.20133	0
357413	-0.916291	0.319582	15.7848	23.6772	0	0	0	0	1	1	0	1	0	0	0	0	0.8125	1	0	1	0	0	0	0	0	1	0	407	102	493	0	0	continuous	g/day	-0.348291	-0.348291	0	0	0	-0.348291	-0.348291	0	-0.348291	0	0	0	0	-0.348291	0
357413	-0.693147	0.250212	0	15.7848	0	0	0	0	1	1	0	1	0	0	0	0	0.8125	0	0	1	0	0	0	0	0	1	0	408	102	493	0	0	continuous	g/day	-0.20133	-0.20133	0	0	0	-0.20133	-0.20133	0	-0.20133	0	0	0	0	0	0
357413	-0.223144	0.369112	15.7848	23.6772	0	0	0	0	1	1	0	1	0	0	0	0	0.8125	0	0	1	0	0	0	0	0	1	0	409	102	493	0	0	continuous	g/day	-0.348291	-0.348291	0	0	0	-0.348291	-0.348291	0	-0.348291	0	0	0	0	0	0
357429	-0.733969	0.221959	0.1	15	0	0	0	0	0	0	1	1	0	0	0	1	0	1	0	1	0	0	0	0	0	1	0	410	102	493	0	0	continuous	g/day	-0.196308	-0.196308	0	0	0	0	0	-0.196308	-0.196308	0	0	0	-0.196308	-0.196308	0
357429	-0.314711	0.258061	15.1	30	0	0	0	0	0	0	1	1	0	0	0	1	0	1	0	1	0	0	0	0	0	1	0	411	102	493	0	0	continuous	g/day	-0.34893	-0.34893	0	0	0	0	0	-0.34893	-0.34893	0	0	0	-0.34893	-0.34893	0
357429	-0.0202027	0.400157	30	45	0	0	0	0	0	0	1	1	0	0	0	1	0	1	0	1	0	0	0	0	0	1	0	412	102	493	0	0	continuous	g/day	-0.335203	-0.335203	0	0	0	0	0	-0.335203	-0.335203	0	0	0	-0.335203	-0.335203	0
428293	-0.314711	0.0733883	0	10	0	0	0	0	0	0	1	0	0	0	0	0	0.417	1	0	0	0	1	1	0	0	1	0	413	102	493	0	0	continuous	g/day	-0.144113	-0.144113	0	0	0	0	0	-0.144113	0	0	0	0	0	-0.144113	0
428293	-0.223144	0.113849	11.4286	24.17	0	0	0	0	0	0	1	0	0	0	0	0	0.417	1	0	0	0	1	1	0	0	1	0	414	102	493	0	0	continuous	g/day	-0.337907	-0.337907	0	0	0	0	0	-0.337907	0	0	0	0	0	-0.337907	0
428293	-0.34249	0.161664	24.17	36.255	0	0	0	0	0	0	1	0	0	0	0	0	0.417	1	0	0	0	1	1	0	0	1	0	415	102	493	0	0	continuous	g/day	-0.347452	-0.347452	0	0	0	0	0	-0.347452	0	0	0	0	0	-0.347452	0
428498	0	0.0255315	1.42857e-05	20	1.42857e-08	0.0142857	0	0	0	0	1	0	0	1	1	1	1	1	0	0	0	0	0	0	0	0	1	416	102	493	0	0	continuous	g/day	-0.22962	-0.229858	1	0	0	0	0	-0.22962	0	0	-0.22962	-0.22962	-0.22962	-0.22962	0
428498	0.0295588	0.0297543	20	39.8571	1.42857e-08	0.0142857	0	0	0	0	1	0	0	1	1	1	1	1	0	0	0	0	0	0	0	0	1	417	102	493	0	0	continuous	g/day	-0.345977	-0.346215	1	0	0	0	0	-0.345977	0	0	-0.345977	-0.345977	-0.345977	-0.345977	0
428498	0.10436	0.0368353	40	59.8571	1.42857e-08	0.0142857	0	0	0	0	1	0	0	1	1	1	1	1	0	0	0	0	0	0	0	0	1	418	102	493	0	0	continuous	g/day	-0.301015	-0.301253	1	0	0	0	0	-0.301015	0	0	-0.301015	-0.301015	-0.301015	-0.301015	0
428498	0.122218	0.040722	60	90	1.42857e-08	0.0142857	0	0	0	0	1	0	0	1	1	1	1	1	0	0	0	0	0	0	0	0	1	419	102	493	0	0	continuous	g/day	-0.183404	-0.183642	1	0	0	0	0	-0.183404	0	0	-0.183404	-0.183404	-0.183404	-0.183404	0
428498	0.10436	0.0667273	20	39.8571	0	20	0	0	0	0	1	1	1	0	0	0	1	1	0	0	0	0	0	0	0	1	0	420	102	493	0	0	continuous	g/day	-0.116358	-0.346215	0	0	0	0	0	-0.116358	-0.116358	-0.116358	0	0	0	-0.116358	0
428498	0.173953	0.0851121	40	59.8571	0	20	0	0	0	0	1	1	1	0	0	0	1	1	0	0	0	0	0	0	0	1	0	421	102	493	0	0	continuous	g/day	-0.0713957	-0.301253	0	0	0	0	0	-0.0713957	-0.0713957	-0.0713957	0	0	0	-0.0713957	0
428498	0.131028	0.0933939	60	90	0	20	0	0	0	0	1	1	1	0	0	0	1	1	0	0	0	0	0	0	0	1	0	422	102	493	0	0	continuous	g/day	0.046216	-0.183642	0	0	0	0	0	0.046216	0.046216	0.046216	0	0	0	0.046216	0
428498	0.173953	0.202582	10	15	0	10	0	0	0	0	1	1	1	0	0	0	0	1	0	0	0	0	0	0	0	1	0	423	102	493	0	0	continuous	g/day	-0.16075	-0.304863	0	0	0	0	0	-0.16075	-0.16075	-0.16075	0	0	0	-0.16075	0
428498	0.0295588	0.0297543	20	39.8571	0	20	0	0	0	0	1	1	1	0	0	0	1	1	0	0	0	0	0	0	0	0	1	424	102	493	0	0	continuous	g/day	-0.116358	-0.346215	1	0	0	0	0	-0.116358	-0.116358	-0.116358	0	0	0	-0.116358	0
428498	0.10436	0.0368353	40	59.8571	0	20	0	0	0	0	1	1	1	0	0	0	1	1	0	0	0	0	0	0	0	0	1	425	102	493	0	0	continuous	g/day	-0.0713957	-0.301253	0	0	0	0	0	-0.0713957	-0.0713957	-0.0713957	0	0	0	-0.0713957	0
428498	0.122218	0.040722	60	90	0	20	0	0	0	0	1	1	1	0	0	0	1	1	0	0	0	0	0	0	0	0	1	426	102	493	0	0	continuous	g/day	0.046216	-0.183642	0	0	0	0	0	0.046216	0.046216	0.046216	0	0	0	0.046216	0
428498	-0.174353	0.0663987	10	15	0	10	0	0	0	0	1	1	1	0	0	0	0	1	0	0	0	0	0	0	0	0	1	427	102	493	0	0	continuous	g/day	-0.16075	-0.304863	0	0	0	0	0	-0.16075	-0.16075	-0.16075	0	0	0	-0.16075	0
428941	0.277632	0.191794	27.96	41.94	0	27.96	0	0	0	0	1	0	0	0	0	0	0.495	1	0	0	1	0	0	0	0	0	1	428	102	493	0	0	continuous	g/day	-0.0769893	-0.34017	0	0	0	0	0	-0.0769893	0	0	0	0	0	-0.0769893	0
428941	-0.598837	0.143287	0	27.96	0	0	0	0	0	0	1	0	0	0	0	0	0.495	1	0	0	1	0	0	0	0	0	1	429	102	493	0	0	continuous	g/day	-0.263181	-0.263181	0	0	0	0	0	-0.263181	0	0	0	0	0	-0.263181	0
428941	0.444686	0.196501	27.96	41.94	0	27.96	0	0	0	0	1	0	0	0	0	0	0.495	1	0	0	1	0	0	0	0	0	1	430	102	493	0	0	continuous	g/day	-0.0769893	-0.34017	0	0	0	0	0	-0.0769893	0	0	0	0	0	-0.0769893	0
428941	-0.29267	0.166081	0	27.96	0	0	0	0	0	0	1	0	0	0	0	0	0.495	1	0	0	1	0	0	0	0	0	1	431	102	493	0	0	continuous	g/day	-0.263181	-0.263181	0	0	0	0	0	-0.263181	0	0	0	0	0	-0.263181	0
429454	-0.174353	0.181111	0.1	4.9	0	0	0	0	0	1	1	1	1	0	0	1	1	1	1	0	0	1	0	0	0	0	1	432	102	493	0	0	continuous	g/day	-0.0783308	-0.0783308	0	0	0	0	-0.0783308	-0.0783308	-0.0783308	-0.0783308	0	0	-0.0783308	-0.0783308	-0.0783308
429454	-0.287682	0.213155	5	9.9	0	0	0	0	0	1	1	1	1	0	0	1	1	1	1	0	0	1	0	0	0	0	1	433	102	493	0	0	continuous	g/day	-0.213675	-0.213675	0	0	0	0	-0.213675	-0.213675	-0.213675	-0.213675	0	0	-0.213675	-0.213675	-0.213675
429454	-0.776529	0.238972	10	14.9	0	0	0	0	0	1	1	1	1	0	0	1	1	1	1	0	0	1	0	0	0	0	1	434	102	493	0	0	continuous	g/day	-0.304344	-0.304344	0	0	0	0	-0.304344	-0.304344	-0.304344	-0.304344	0	0	-0.304344	-0.304344	-0.304344
429454	-0.446287	0.213531	15	29.9	0	0	0	0	0	1	1	1	1	0	0	1	1	1	1	0	0	1	0	0	0	0	1	435	102	493	0	0	continuous	g/day	-0.348813	-0.348813	0	0	0	0	-0.348813	-0.348813	-0.348813	-0.348813	0	0	-0.348813	-0.348813	-0.348813
429454	-0.673345	0.248146	30	49.9	0	0	0	0	0	1	1	1	1	0	0	1	1	1	1	0	0	1	0	0	0	0	1	436	102	493	0	0	continuous	g/day	-0.329128	-0.329128	0	0	0	0	-0.329128	-0.329128	-0.329128	-0.329128	0	0	-0.329128	-0.329128	-0.329128
429454	-0.891598	0.41339	50	75	0	0	0	0	0	1	1	1	1	0	0	1	1	1	1	0	0	1	0	0	0	0	1	437	102	493	0	0	continuous	g/day	-0.250926	-0.250926	0	0	0	0	-0.250926	-0.250926	-0.250926	-0.250926	0	0	-0.250926	-0.250926	-0.250926
431103	-0.198451	0.0465106	5	14.9	0.1	4.9	0	1	1	1	1	1	0	0	0	0	0.48	1	0	1	1	1	0	0	0	0	1	438	102	493	0	0	continuous	g/day	-0.179748	-0.258079	0	0	-0.179748	-0.179748	-0.179748	-0.179748	-0.179748	0	0	0	0	-0.179748	0
431103	-0.248461	0.0554625	15	29.9	0.1	4.9	0	1	1	1	1	1	0	0	0	0	0.48	1	0	1	1	1	0	0	0	0	1	439	102	493	0	0	continuous	g/day	-0.270483	-0.348813	0	0	-0.270483	-0.270483	-0.270483	-0.270483	-0.270483	0	0	0	0	-0.270483	0
431103	-0.328504	0.0632235	30	59.9	0.1	4.9	0	1	1	1	1	1	0	0	0	0	0.48	1	0	1	1	1	0	0	0	0	1	440	102	493	0	0	continuous	g/day	-0.235824	-0.314155	0	0	-0.235824	-0.235824	-0.235824	-0.235824	-0.235824	0	0	0	0	-0.235824	0
431103	-0.385662	0.0927724	60	90	0.1	4.9	0	1	1	1	1	1	0	0	0	0	0.48	1	0	1	1	1	0	0	0	0	1	441	102	493	0	0	continuous	g/day	-0.105311	-0.183642	0	0	-0.105311	-0.105311	-0.105311	-0.105311	-0.105311	0	0	0	0	-0.105311	0
431103	-0.122218	0.0564187	0.1	4.9	0	0.1	0	1	1	1	1	1	0	0	0	1	0.48	1	0	1	1	1	0	0	0	0	1	442	102	493	0	0	continuous	g/day	-0.0766678	-0.0783308	0	0	-0.0766678	-0.0766678	-0.0766678	-0.0766678	-0.0766678	0	0	0	-0.0766678	-0.0766678	0
431103	-0.210721	0.0505553	5	14.9	0.1	4.9	0	1	1	1	1	1	0	0	0	0	0.48	1	0	0	1	1	0	0	0	1	0	443	102	493	0	0	continuous	g/day	-0.179748	-0.258079	0	0	-0.179748	-0.179748	-0.179748	-0.179748	-0.179748	0	0	0	0	-0.179748	0
431103	-0.287682	0.0615209	15	29.9	0.1	4.9	0	1	1	1	1	1	0	0	0	0	0.48	1	0	0	1	1	0	0	0	1	0	444	102	493	0	0	continuous	g/day	-0.270483	-0.348813	0	0	-0.270483	-0.270483	-0.270483	-0.270483	-0.270483	0	0	0	0	-0.270483	0
431103	-0.34249	0.0681925	30	59.9	0.1	4.9	0	1	1	1	1	1	0	0	0	0	0.48	1	0	0	1	1	0	0	0	1	0	445	102	493	0	0	continuous	g/day	-0.235824	-0.314155	0	0	-0.235824	-0.235824	-0.235824	-0.235824	-0.235824	0	0	0	0	-0.235824	0
431103	-0.385662	0.0958646	60	90	0.1	4.9	0	1	1	1	1	1	0	0	0	0	0.48	1	0	0	1	1	0	0	0	1	0	446	102	493	0	0	continuous	g/day	-0.105311	-0.183642	0	0	-0.105311	-0.105311	-0.105311	-0.105311	-0.105311	0	0	0	0	-0.105311	0
431103	-0.165514	0.0603033	0.1	4.9	0	0.1	0	1	1	1	1	1	0	0	0	1	0.48	1	0	0	1	1	0	0	0	1	0	447	102	493	0	0	continuous	g/day	-0.0766678	-0.0783308	0	0	-0.0766678	-0.0766678	-0.0766678	-0.0766678	-0.0766678	0	0	0	-0.0766678	-0.0766678	0
432406	0.262364	0.306416	4.28571	20	0	2.85714	0	0	0	0	1	0	0	0	0	0	0	1	0	0	1	1	0	0	0	1	0	448	102	493	0	0	continuous	g/day	-0.233095	-0.279073	0	0	0	0	0	-0.233095	0	0	0	0	0	-0.233095	0
432406	0.732368	0.457581	20	30	0	2.85714	0	0	0	0	1	0	0	0	0	0	0	1	0	0	1	1	0	0	0	1	0	449	102	493	0	0	continuous	g/day	-0.305793	-0.35177	0	0	0	0	0	-0.305793	0	0	0	0	0	-0.305793	0
432406	0.10436	0.141018	5.71429	30	0	4.28571	0	0	0	0	1	0	0	0	0	0	1	1	0	0	1	1	0	0	0	1	0	450	102	493	0	0	continuous	g/day	-0.24881	-0.316479	0	0	0	0	0	-0.24881	0	0	0	0	0	-0.24881	0
432406	-0.0512933	0.180603	30	45	0	4.28571	0	0	0	0	1	0	0	0	0	0	1	1	0	0	1	1	0	0	0	1	0	451	102	493	0	0	continuous	g/day	-0.267534	-0.335203	0	0	0	0	0	-0.267534	0	0	0	0	0	-0.267534	0
432406	-0.652325	0.267252	0	2.85714	0	0	0	0	0	0	1	0	0	0	0	1	0	1	0	0	1	1	0	0	0	1	0	452	102	493	0	0	continuous	g/day	-0.0459772	-0.0459772	0	0	0	0	0	-0.0459772	0	0	0	0	-0.0459772	-0.0459772	0
432406	-0.41211	0.132502	0	4.28571	0	0	0	0	0	0	1	0	0	0	0	1	1	1	0	0	1	1	0	0	0	1	0	453	102	493	0	0	continuous	g/day	-0.0676689	-0.0676689	0	0	0	0	0	-0.0676689	0	0	0	0	-0.0676689	-0.0676689	0
432572	-0.150823	0.143319	3.08059	17.8768	0	3.05726	0	0	0	0	0	0	0	1	0	0	1	1	0	1	0	0	0	0	0	0	1	454	102	493	0	0	continuous	g/day	-0.206262	-0.255333	0	0	0	0	0	0	0	0	-0.206262	0	0	-0.206262	0
432572	-0.274437	0.148449	17.9001	59.6982	0	3.05726	0	0	0	0	0	0	0	1	0	0	1	1	0	1	0	0	0	0	0	0	1	455	102	493	0	0	continuous	g/day	-0.275863	-0.324934	0	0	0	0	0	0	0	0	-0.275863	0	0	-0.275863	0
432572	0.431782	0.138044	59.7682	89.6523	0	3.05726	0	0	0	0	0	0	0	1	0	0	1	1	0	1	0	0	0	0	0	0	1	456	102	493	0	0	continuous	g/day	-0.136286	-0.185357	1	0	0	0	0	0	0	0	-0.136286	0	0	-0.136286	0
432572	-0.150823	0.117027	0.396743	3.99077	0	0.373405	0	0	0	0	0	0	0	1	0	0	0	1	0	1	0	0	0	0	0	0	1	457	102	493	0	0	continuous	g/day	-0.0635375	-0.0697281	0	0	0	0	0	0	0	0	-0.0635375	0	0	-0.0635375	0
432572	-0.150823	0.118016	4.01411	20.584	0	0.373405	0	0	0	0	0	0	0	1	0	0	0	1	0	1	0	0	0	0	0	0	1	458	102	493	0	0	continuous	g/day	-0.272682	-0.278873	0	0	0	0	0	0	0	0	-0.272682	0	0	-0.272682	0
432572	-0.0833816	0.118146	20.6073	30.911	0	0.373405	0	0	0	0	0	0	0	1	0	0	0	1	0	1	0	0	0	0	0	0	1	459	102	493	0	0	continuous	g/day	-0.345271	-0.351462	0	0	0	0	0	0	0	0	-0.345271	0	0	-0.345271	0
432572	-0.287682	0.145349	1.2369	6.65128	0	1.2369	0	0	0	0	0	0	0	1	0	0	1	1	0	1	0	0	0	0	0	0	1	460	102	493	0	0	continuous	g/day	-0.100642	-0.120946	0	0	0	0	0	0	0	0	-0.100642	0	0	-0.100642	0
432572	-0.673345	0.158977	6.67462	23.4312	0	1.2369	0	0	0	0	0	0	0	1	0	0	1	1	0	1	0	0	0	0	0	0	1	461	102	493	0	0	continuous	g/day	-0.29079	-0.311094	0	0	0	0	0	0	0	0	-0.29079	0	0	-0.29079	0
432572	-0.527633	0.152509	23.4312	35.1468	0	1.2369	0	0	0	0	0	0	0	1	0	0	1	1	0	1	0	0	0	0	0	0	1	462	102	493	0	0	continuous	g/day	-0.328237	-0.348541	0	0	0	0	0	0	0	0	-0.328237	0	0	-0.328237	0
432572	-0.040822	0.124116	0.373405	1.96038	0	0.373405	0	0	0	0	0	0	0	1	0	0	0	1	0	1	0	0	0	0	0	0	1	463	102	493	0	0	continuous	g/day	-0.0318596	-0.0380502	0	0	0	0	0	0	0	0	-0.0318596	0	0	-0.0318596	0
432572	-0.314711	0.132128	1.98372	9.12509	0	0.373405	0	0	0	0	0	0	0	1	0	0	0	1	0	1	0	0	0	0	0	0	1	464	102	493	0	0	continuous	g/day	-0.157474	-0.163664	0	0	0	0	0	0	0	0	-0.157474	0	0	-0.157474	0
432572	-0.430783	0.135364	9.12509	13.6876	0	0.373405	0	0	0	0	0	0	0	1	0	0	0	1	0	1	0	0	0	0	0	0	1	465	102	493	0	0	continuous	g/day	-0.28418	-0.290371	0	0	0	0	0	0	0	0	-0.28418	0	0	-0.28418	0
432572	0.329304	0.188509	0	3.05726	0	0	0	0	0	0	0	0	0	1	0	0	1	1	0	1	0	0	0	0	0	0	1	466	102	493	0	0	continuous	g/day	-0.0490709	-0.0490709	0	0	0	0	0	0	0	0	-0.0490709	0	0	-0.0490709	0
432572	0.165514	0.193582	3.08059	17.8768	0	0	0	0	0	0	0	0	0	1	0	0	1	1	0	1	0	0	0	0	0	0	1	467	102	493	0	0	continuous	g/day	-0.255333	-0.255333	0	0	0	0	0	0	0	0	-0.255333	0	0	-0.255333	0
432572	0.0392207	0.195857	17.9001	59.6982	0	0	0	0	0	0	0	0	0	1	0	0	1	1	0	1	0	0	0	0	0	0	1	468	102	493	0	0	continuous	g/day	-0.324934	-0.324934	0	0	0	0	0	0	0	0	-0.324934	0	0	-0.324934	0
432572	0.737164	0.189775	59.7682	89.6523	0	0	0	0	0	0	0	0	0	1	0	0	1	1	0	1	0	0	0	0	0	0	1	469	102	493	0	0	continuous	g/day	-0.185357	-0.185357	1	0	0	0	0	0	0	0	-0.185357	0	0	-0.185357	0
432572	0.24686	0.122099	0	0.373405	0	0	0	0	0	0	0	0	0	1	0	0	0	1	0	1	0	0	0	0	0	0	1	470	102	493	0	0	continuous	g/day	-0.00619063	-0.00619063	0	0	0	0	0	0	0	0	-0.00619063	0	0	-0.00619063	0
432572	0.0861777	0.130313	0.396743	3.99077	0	0	0	0	0	0	0	0	0	1	0	0	0	1	0	1	0	0	0	0	0	0	1	471	102	493	0	0	continuous	g/day	-0.0697281	-0.0697281	0	0	0	0	0	0	0	0	-0.0697281	0	0	-0.0697281	0
432572	0.0953102	0.132702	4.01411	20.584	0	0	0	0	0	0	0	0	0	1	0	0	0	1	0	1	0	0	0	0	0	0	1	472	102	493	0	0	continuous	g/day	-0.278873	-0.278873	0	0	0	0	0	0	0	0	-0.278873	0	0	-0.278873	0
432572	0.182322	0.134711	20.6073	30.911	0	0	0	0	0	0	0	0	0	1	0	0	0	1	0	1	0	0	0	0	0	0	1	473	102	493	0	0	continuous	g/day	-0.351462	-0.351462	1	0	0	0	0	0	0	0	-0.351462	0	0	-0.351462	0
432572	0.530628	0.190616	0	1.2369	0	0	0	0	0	0	0	0	0	1	0	0	1	1	0	1	0	0	0	0	0	0	1	474	102	493	0	0	continuous	g/day	-0.020304	-0.020304	0	0	0	0	0	0	0	0	-0.020304	0	0	-0.020304	0
432572	0.239017	0.200867	1.2369	6.65128	0	0	0	0	0	0	0	0	0	1	0	0	1	1	0	1	0	0	0	0	0	0	1	475	102	493	0	0	continuous	g/day	-0.120946	-0.120946	0	0	0	0	0	0	0	0	-0.120946	0	0	-0.120946	0
432572	-0.139262	0.207845	6.67462	23.4312	0	0	0	0	0	0	0	0	0	1	0	0	1	1	0	1	0	0	0	0	0	0	1	476	102	493	0	0	continuous	g/day	-0.311094	-0.311094	0	0	0	0	0	0	0	0	-0.311094	0	0	-0.311094	0
432572	0.00995033	0.207293	23.4312	35.1468	0	0	0	0	0	0	0	0	0	1	0	0	1	1	0	1	0	0	0	0	0	0	1	477	102	493	0	0	continuous	g/day	-0.348541	-0.348541	0	0	0	0	0	0	0	0	-0.348541	0	0	-0.348541	0
432572	0.207014	0.129775	0	0.373405	0	0	0	0	0	0	0	0	0	1	0	0	0	1	0	1	0	0	0	0	0	0	1	478	102	493	0	0	continuous	g/day	-0.00619063	-0.00619063	0	0	0	0	0	0	0	0	-0.00619063	0	0	-0.00619063	0
432572	0.165514	0.138677	0.373405	1.96038	0	0	0	0	0	0	0	0	0	1	0	0	0	1	0	1	0	0	0	0	0	0	1	479	102	493	0	0	continuous	g/day	-0.0380502	-0.0380502	0	0	0	0	0	0	0	0	-0.0380502	0	0	-0.0380502	0
432572	-0.105361	0.148673	1.98372	9.12509	0	0	0	0	0	0	0	0	0	1	0	0	0	1	0	1	0	0	0	0	0	0	1	480	102	493	0	0	continuous	g/day	-0.163664	-0.163664	0	0	0	0	0	0	0	0	-0.163664	0	0	-0.163664	0
432572	-0.210721	0.152297	9.12509	13.6876	0	0	0	0	0	0	0	0	0	1	0	0	0	1	0	1	0	0	0	0	0	0	1	481	102	493	0	0	continuous	g/day	-0.290371	-0.290371	0	0	0	0	0	0	0	0	-0.290371	0	0	-0.290371	0
432641	0.832909	0.396262	33.5833	50.375	0	0	0	1	1	1	0	1	0	0	0	1	1	1	0	1	1	1	1	0	0	1	0	482	102	493	0	0	continuous	g/day	-0.324797	-0.324797	1	0	-0.324797	-0.324797	-0.324797	0	-0.324797	0	0	0	-0.324797	-0.324797	0
432641	-0.105361	0.410571	0	65	0	0	0	1	1	1	0	1	0	0	0	1	1	1	0	1	1	1	1	0	0	1	0	483	102	493	0	0	continuous	g/day	-0.288216	-0.288216	0	0	-0.288216	-0.288216	-0.288216	0	-0.288216	0	0	0	-0.288216	-0.288216	0
432641	-0.105361	0.457081	0	52	0	0	0	1	1	1	0	1	0	0	0	1	0	1	0	1	1	1	1	0	0	1	0	484	102	493	0	0	continuous	g/day	-0.292689	-0.292689	0	0	-0.292689	-0.292689	-0.292689	0	-0.292689	0	0	0	-0.292689	-0.292689	0
432749	-0.0833816	0.0550736	6	12	0	6	0	0	0	0	1	1	0	0	0	0	0.91	1	0	0	1	0	0	0	0	1	1	485	102	493	0	0	continuous	g/day	-0.153859	-0.246285	0	0	0	0	0	-0.153859	-0.153859	0	0	0	0	-0.153859	0
432749	-0.162519	0.0595956	12	24	0	6	0	0	0	0	1	1	0	0	0	0	0.91	1	0	0	1	0	0	0	0	1	1	486	102	493	0	0	continuous	g/day	-0.247263	-0.339688	0	0	0	0	0	-0.247263	-0.247263	0	0	0	0	-0.247263	0
432749	-0.287682	0.0950702	24	36	0	6	0	0	0	0	1	1	0	0	0	0	0.91	1	0	0	1	0	0	0	0	1	1	487	102	493	0	0	continuous	g/day	-0.255288	-0.347713	0	0	0	0	0	-0.255288	-0.255288	0	0	0	0	-0.255288	0
432749	-0.356675	0.115302	36	48	0	6	0	0	0	0	1	1	0	0	0	0	0.91	1	0	0	1	0	0	0	0	1	1	488	102	493	0	0	continuous	g/day	-0.232951	-0.325376	0	0	0	0	0	-0.232951	-0.232951	0	0	0	0	-0.232951	0
432749	-0.19062	0.0569244	0	6	0	0	0	0	0	0	1	1	0	0	0	0	0.91	1	0	0	1	0	0	0	0	1	1	489	102	493	0	0	continuous	g/day	-0.0924252	-0.0924252	0	0	0	0	0	-0.0924252	-0.0924252	0	0	0	0	-0.0924252	0
432749	-0.18633	0.0582996	0	6	0	0	0	0	0	0	1	1	0	0	0	0	0.91	1	0	0	1	0	0	0	0	1	1	490	102	493	0	0	continuous	g/day	-0.0924252	-0.0924252	0	0	0	0	0	-0.0924252	-0.0924252	0	0	0	0	-0.0924252	0
432749	-0.261365	0.0666366	6	12	0	0	0	0	0	0	1	1	0	0	0	0	0.91	1	0	0	1	0	0	0	0	1	1	491	102	493	0	0	continuous	g/day	-0.246285	-0.246285	0	0	0	0	0	-0.246285	-0.246285	0	0	0	0	-0.246285	0
432749	-0.34249	0.0681925	12	24	0	0	0	0	0	0	1	1	0	0	0	0	0.91	1	0	0	1	0	0	0	0	1	1	492	102	493	0	0	continuous	g/day	-0.339688	-0.339688	0	0	0	0	0	-0.339688	-0.339688	0	0	0	0	-0.339688	0
432749	-0.478036	0.101762	24	36	0	0	0	0	0	0	1	1	0	0	0	0	0.91	1	0	0	1	0	0	0	0	1	1	493	102	493	0	0	continuous	g/day	-0.347713	-0.347713	0	0	0	0	0	-0.347713	-0.347713	0	0	0	0	-0.347713	0
432749	-0.544727	0.121282	36	48	0	0	0	0	0	0	1	1	0	0	0	0	0.91	1	0	0	1	0	0	0	0	1	1	494	102	493	0	0	continuous	g/day	-0.325376	-0.325376	0	0	0	0	0	-0.325376	-0.325376	0	0	0	0	-0.325376	0
432797	-0.223144	0.10733	0.01	10	0	0	0	0	0	0	1	1	0	0	0	1	1	1	0	0	1	1	1	0	0	0	1	495	102	493	0	0	continuous	g/day	-0.144268	-0.144268	0	0	0	0	0	-0.144268	-0.144268	0	0	0	-0.144268	-0.144268	0
432797	0.0198026	0.0952052	10.01	30	0	0	0	0	0	0	1	1	0	0	0	1	1	1	0	0	1	1	1	0	0	0	1	496	102	493	0	0	continuous	g/day	-0.337638	-0.337638	1	0	0	0	0	-0.337638	-0.337638	0	0	0	-0.337638	-0.337638	0
432797	-0.287682	0.124186	30	45	0	0	0	0	0	0	1	1	0	0	0	1	1	1	0	0	1	1	1	0	0	0	1	497	102	493	0	0	continuous	g/day	-0.335203	-0.335203	0	0	0	0	0	-0.335203	-0.335203	0	0	0	-0.335203	-0.335203	0
432797	0.00995033	0.102408	0.01	20	0	0	0	0	0	0	1	1	0	0	0	1	1	1	0	0	1	1	1	0	0	0	1	498	102	493	0	0	continuous	g/day	-0.229987	-0.229987	0	0	0	0	0	-0.229987	-0.229987	0	0	0	-0.229987	-0.229987	0
432797	-0.274437	0.106163	20.01	40	0	0	0	0	0	0	1	1	0	0	0	1	1	1	0	0	1	1	1	0	0	0	1	499	102	493	0	0	continuous	g/day	-0.346103	-0.346103	0	0	0	0	0	-0.346103	-0.346103	0	0	0	-0.346103	-0.346103	0
432797	-0.150823	0.109524	40	60	0	0	0	0	0	0	1	1	0	0	0	1	1	1	0	0	1	1	1	0	0	0	1	500	102	493	0	0	continuous	g/day	-0.300993	-0.300993	0	0	0	0	0	-0.300993	-0.300993	0	0	0	-0.300993	-0.300993	0
436412	-0.0943107	0.0562937	1.71429	10.2857	0	1.71429	0	0	1	1	1	1	0	0	0	0	1	1	0	0	0	0	0	0	0	1	0	501	102	493	0	0	continuous	g/day	-0.145185	-0.173166	0	0	0	-0.145185	-0.145185	-0.145185	-0.145185	0	0	0	0	-0.145185	0
436412	-0.18633	0.0617704	12	24	0	1.71429	0	0	1	1	1	1	0	0	0	0	1	1	0	0	0	0	0	0	0	1	0	502	102	493	0	0	continuous	g/day	-0.311707	-0.339688	0	0	0	-0.311707	-0.311707	-0.311707	-0.311707	0	0	0	0	-0.311707	0
436412	-0.198451	0.0805747	25.7143	36	0	1.71429	0	0	1	1	1	1	0	0	0	0	1	1	0	0	0	0	0	0	0	1	0	503	102	493	0	0	continuous	g/day	-0.318888	-0.346869	0	0	0	-0.318888	-0.318888	-0.318888	-0.318888	0	0	0	0	-0.318888	0
436412	-0.235722	0.117866	37.7143	48	0	1.71429	0	0	1	1	1	1	0	0	0	0	1	1	0	0	0	0	0	0	0	1	0	504	102	493	0	0	continuous	g/day	-0.295388	-0.323369	0	0	0	-0.295388	-0.295388	-0.295388	-0.295388	0	0	0	0	-0.295388	0
436412	-0.174353	0.11083	48	72	0	1.71429	0	0	1	1	1	1	0	0	0	0	1	1	0	0	0	0	0	0	0	1	0	505	102	493	0	0	continuous	g/day	-0.234323	-0.262304	0	0	0	-0.234323	-0.234323	-0.234323	-0.234323	0	0	0	0	-0.234323	0
436412	-0.18633	0.0582996	1.71429	10.2857	0	1.71429	0	0	1	1	1	1	0	0	0	0	0	1	0	0	0	0	0	0	0	1	0	506	102	493	0	0	continuous	g/day	-0.145185	-0.173166	0	0	0	-0.145185	-0.145185	-0.145185	-0.145185	0	0	0	0	-0.145185	0
436412	-0.527633	0.11922	12	24	0	1.71429	0	0	1	1	1	1	0	0	0	0	0	1	0	0	0	0	0	0	0	1	0	507	102	493	0	0	continuous	g/day	-0.311707	-0.339688	0	0	0	-0.311707	-0.311707	-0.311707	-0.311707	0	0	0	0	-0.311707	0
436412	-1.10866	0.376507	25.7143	36	0	1.71429	0	0	1	1	1	1	0	0	0	0	0	1	0	0	0	0	0	0	0	1	0	508	102	493	0	0	continuous	g/day	-0.318888	-0.346869	0	0	0	-0.318888	-0.318888	-0.318888	-0.318888	0	0	0	0	-0.318888	0
436412	0	0.0987541	36	54	0	1.71429	0	0	1	1	1	1	0	0	0	0	0	1	0	0	0	0	0	0	0	1	0	509	102	493	0	0	continuous	g/day	-0.288614	-0.316595	0	0	0	-0.288614	-0.288614	-0.288614	-0.288614	0	0	0	0	-0.288614	0
436412	0.198451	0.0895054	0	1.71429	0	0	0	0	1	1	1	1	0	0	0	0	1	1	0	0	0	0	0	0	0	1	0	510	102	493	0	0	continuous	g/day	-0.0279809	-0.0279809	0	0	0	-0.0279809	-0.0279809	-0.0279809	-0.0279809	0	0	0	0	-0.0279809	0
436412	0.0304592	0.0703693	0	1.71429	0	0	0	0	1	1	1	1	0	0	0	0	0	1	0	0	0	0	0	0	0	1	0	511	102	493	0	0	continuous	g/day	-0.0279809	-0.0279809	0	0	0	-0.0279809	-0.0279809	-0.0279809	-0.0279809	0	0	0	0	-0.0279809	0
436456	-0.301105	0.304006	1.5	4.9	0.1	1.4	0	0	0	0	1	1	1	0	0	0	0	1	1	0	1	0	0	0	0	0	1	512	102	493	0	0	continuous	g/day	-0.0760253	-0.100618	0	0	0	0	0	-0.0760253	-0.0760253	-0.0760253	0	0	0	-0.0760253	-0.0760253
436456	-0.462035	0.372096	5	9.9	0.1	1.4	0	0	0	0	1	1	1	0	0	0	0	1	1	0	1	0	0	0	0	0	1	513	102	493	0	0	continuous	g/day	-0.189083	-0.213675	0	0	0	0	0	-0.189083	-0.189083	-0.189083	0	0	0	-0.189083	-0.189083
436456	-1.20397	0.609118	10	14.9	0.1	1.4	0	0	0	0	1	1	1	0	0	0	0	1	1	0	1	0	0	0	0	0	1	514	102	493	0	0	continuous	g/day	-0.279751	-0.304344	0	0	0	0	0	-0.279751	-0.279751	-0.279751	0	0	0	-0.279751	-0.279751
436456	-1.56065	0.756447	15	22.5	0.1	1.4	0	0	0	0	1	1	1	0	0	0	0	1	1	0	1	0	0	0	0	0	1	515	102	493	0	0	continuous	g/day	-0.321398	-0.34599	0	0	0	0	0	-0.321398	-0.321398	-0.321398	0	0	0	-0.321398	-0.321398
436456	0.0202027	0.340561	0.1	1.4	0	0	0	0	0	0	1	1	1	0	0	1	0	1	1	0	1	0	0	0	0	0	1	516	102	493	0	0	continuous	g/day	-0.0245926	-0.0245926	0	0	0	0	0	-0.0245926	-0.0245926	-0.0245926	0	0	-0.0245926	-0.0245926	-0.0245926
436458	0	0.0660361	12	22.2857	1.71429	10.2857	0	0	0	0	1	1	0	0	0	0	0	0	0	0	1	1	1	0	0	0	1	517	102	493	0	0	continuous	g/day	-0.164323	-0.337489	0	0	0	0	0	-0.164323	-0.164323	0	0	0	0	0	0
436458	-0.210721	0.0842453	24	34.2857	1.71429	10.2857	0	0	0	0	1	1	0	0	0	0	0	0	0	0	1	1	1	0	0	0	1	518	102	493	0	0	continuous	g/day	-0.175723	-0.348889	0	0	0	0	0	-0.175723	-0.175723	0	0	0	0	0	0
436458	-0.261365	0.1346	36	46.2857	1.71429	10.2857	0	0	0	0	1	1	0	0	0	0	0	0	0	0	1	1	1	0	0	0	1	519	102	493	0	0	continuous	g/day	-0.154491	-0.327657	0	0	0	0	0	-0.154491	-0.154491	0	0	0	0	0	0
436458	-0.462035	0.137499	48	72	1.71429	10.2857	0	0	0	0	1	1	0	0	0	0	0	0	0	0	1	1	1	0	0	0	1	520	102	493	0	0	continuous	g/day	-0.0891378	-0.262304	0	0	0	0	0	-0.0891378	-0.0891378	0	0	0	0	0	0
436458	-0.14842	0.0657727	1.71429	10.2857	0	1.71429	0	0	0	0	1	1	0	0	0	1	0	0	0	0	1	1	1	0	0	0	1	521	102	493	0	0	continuous	g/day	-0.145185	-0.173166	0	0	0	0	0	-0.145185	-0.145185	0	0	0	-0.145185	0	0
436502	-0.127833	0.0608191	0.857143	4.28571	0	0.857143	0	0	0	0	1	1	0	0	0	1	0.46	1	0	0	1	0	0	0	0	1	0	522	102	493	0	0	continuous	g/day	-0.0673845	-0.081517	0	0	0	0	0	-0.0673845	-0.0673845	0	0	0	-0.0673845	-0.0673845	0
436502	-0.287682	0.0714184	4.28571	8.57143	0	0.857143	0	0	0	0	1	1	0	0	0	1	0.46	1	0	0	1	0	0	0	0	1	0	523	102	493	0	0	continuous	g/day	-0.175306	-0.189439	0	0	0	0	0	-0.175306	-0.175306	0	0	0	-0.175306	-0.175306	0
436502	-0.174353	0.108537	8.57143	12.8571	0	0.857143	0	0	0	0	1	1	0	0	0	1	0.46	1	0	0	1	0	0	0	0	1	0	524	102	493	0	0	continuous	g/day	-0.26561	-0.279742	0	0	0	0	0	-0.26561	-0.26561	0	0	0	-0.26561	-0.26561	0
436502	-0.356675	0.164001	12.8571	19.2857	0	0.857143	0	0	0	0	1	1	0	0	0	1	0.46	1	0	0	1	0	0	0	0	1	0	525	102	493	0	0	continuous	g/day	-0.321061	-0.335193	0	0	0	0	0	-0.321061	-0.321061	0	0	0	-0.321061	-0.321061	0
437014	-0.430783	0.132345	4.90735	9.81817	0	4.90735	0	0	0	0	1	1	0	0	0	0	0.517378	1	0	1	1	0	1	0	0	1	0	526	102	493	0	0	continuous	g/day	-0.134809	-0.211621	0	0	0	0	0	-0.134809	-0.134809	0	0	0	0	-0.134809	0
437014	-0.105361	0.137499	9.81817	14.7273	0	4.90735	0	0	0	0	1	1	0	0	0	0	0.517378	1	0	1	1	0	1	0	0	1	0	527	102	493	0	0	continuous	g/day	-0.225268	-0.30208	0	0	0	0	0	-0.225268	-0.225268	0	0	0	0	-0.225268	0
437014	-0.0953102	0.176823	0	4.90735	0	0	0	0	0	0	1	1	0	0	0	1	0.517378	1	0	1	1	0	1	0	0	1	0	528	102	493	0	0	continuous	g/day	-0.0768124	-0.0768124	0	0	0	0	0	-0.0768124	-0.0768124	0	0	0	-0.0768124	-0.0768124	0
437389	0.277632	0.112884	0	36	0	0	0	1	1	1	1	0	1	0	0	1	1	1	0	0	0	0	0	0	0	0	1	529	102	493	0	0	continuous	g/day	-0.280977	-0.280977	1	0	-0.280977	-0.280977	-0.280977	-0.280977	0	-0.280977	0	0	-0.280977	-0.280977	0
437389	0.548121	0.104037	0	24	0	0	0	1	1	1	1	0	1	0	0	1	0	1	0	0	0	0	0	0	0	0	1	530	102	493	0	0	continuous	g/day	-0.249247	-0.249247	1	0	-0.249247	-0.249247	-0.249247	-0.249247	0	-0.249247	0	0	-0.249247	-0.249247	0
437404	-0.371064	0.161039	0	20	0	0	0	0	0	0	1	1	0	0	0	0	0.469	1	0	0	1	1	1	0	0	1	0	531	102	493	0	0	continuous	g/day	-0.229858	-0.229858	0	0	0	0	0	-0.229858	-0.229858	0	0	0	0	-0.229858	0
437404	-0.494296	0.194423	20	40	0	0	0	0	0	0	1	1	0	0	0	0	0.469	1	0	0	1	1	1	0	0	1	0	532	102	493	0	0	continuous	g/day	-0.346105	-0.346105	0	0	0	0	0	-0.346105	-0.346105	0	0	0	0	-0.346105	0
437404	-0.616186	0.236731	40	60	0	0	0	0	0	0	1	1	0	0	0	0	0.469	1	0	0	1	1	1	0	0	1	0	533	102	493	0	0	continuous	g/day	-0.300993	-0.300993	0	0	0	0	0	-0.300993	-0.300993	0	0	0	0	-0.300993	0
437445	0.693147	0.337183	25	49	1	24	0	0	0	0	1	1	0	0	0	0	1	0	0	0	0	1	0	1	0	1	1	540	102	493	0	0	continuous	g/day	-0.0738552	-0.334564	0	0	0	0	0	-0.0738552	-0.0738552	0	0	0	0	0	0
437445	-0.105361	0.514006	50	74	1	24	0	0	0	0	1	1	0	0	0	0	1	0	0	0	0	1	0	1	0	1	1	541	102	493	0	0	continuous	g/day	0.00723632	-0.253472	0	0	0	0	0	0.00723632	0.00723632	0	0	0	0	0	0
437445	0.693147	0.483959	75	112.5	1	24	0	0	0	0	1	1	0	0	0	0	1	0	0	0	0	1	0	1	0	1	1	542	102	493	0	0	continuous	g/day	0.181967	-0.078742	0	0	0	0	0	0.181967	0.181967	0	0	0	0	0	0
437445	0	0.233748	25	49	1	24	0	0	0	0	1	1	0	0	0	0	1	0	0	0	0	1	0	1	0	1	1	543	102	493	0	0	continuous	g/day	-0.0738552	-0.334564	0	0	0	0	0	-0.0738552	-0.0738552	0	0	0	0	0	0
437445	-0.105361	0.130313	50	74	1	24	0	0	0	0	1	1	0	0	0	0	1	0	0	0	0	1	0	1	0	1	1	544	102	493	0	0	continuous	g/day	0.00723632	-0.253472	0	0	0	0	0	0.00723632	0.00723632	0	0	0	0	0	0
437445	-0.223144	0.410571	75	112.5	1	24	0	0	0	0	1	1	0	0	0	0	1	0	0	0	0	1	0	1	0	1	1	545	102	493	0	0	continuous	g/day	0.181967	-0.078742	0	0	0	0	0	0.181967	0.181967	0	0	0	0	0	0
437447	0.14842	0.267436	1.57143	9.42857	0	1.42857	0	0	0	0	0	1	0	0	0	1	1	1	0	1	1	1	1	0	0	1	1	546	102	493	0	0	continuous	g/day	-0.137798	-0.161195	0	0	0	0	0	0	-0.137798	0	0	0	-0.137798	-0.137798	0
437447	0.576613	0.13257	11	20.4286	0	1.42857	0	0	0	0	0	1	0	0	0	1	1	1	0	1	1	1	1	0	0	1	1	547	102	493	0	0	continuous	g/day	-0.306508	-0.329905	1	0	0	0	0	0	-0.306508	0	0	0	-0.306508	-0.306508	0
437447	0.779325	0.204137	20.4286	30.6429	0	1.42857	0	0	0	0	0	1	0	0	0	1	1	1	0	1	1	1	1	0	0	1	1	548	102	493	0	0	continuous	g/day	-0.328169	-0.351567	1	0	0	0	0	0	-0.328169	0	0	0	-0.328169	-0.328169	0
437516	0.604316	0.300483	30.1	60	0.1	30	0	0	0	0	0	1	0	0	0	0	1	1	0	1	0	1	1	0	0	1	0	549	102	493	0	0	continuous	g/day	-0.0440264	-0.313875	0	0	0	0	0	0	-0.0440264	0	0	0	0	-0.0440264	0
437516	0.774727	0.34249	60	90	0.1	30	0	0	0	0	0	1	0	0	0	0	1	1	0	1	0	1	1	0	0	1	0	550	102	493	0	0	continuous	g/day	0.0862072	-0.183642	0	0	0	0	0	0	0.0862072	0	0	0	0	0.0862072	0
437516	0.207014	0.194423	30.1	60	0.1	30	0	0	0	0	0	1	0	0	0	0	1	1	0	1	0	1	1	0	0	1	0	551	102	493	0	0	continuous	g/day	-0.0440264	-0.313875	0	0	0	0	0	0	-0.0440264	0	0	0	0	-0.0440264	0
437516	0.802002	0.237366	60	90	0.1	30	0	0	0	0	0	1	0	0	0	0	1	1	0	1	0	1	1	0	0	1	0	552	102	493	0	0	continuous	g/day	0.0862072	-0.183642	1	0	0	0	0	0	0.0862072	0	0	0	0	0.0862072	0
437516	-0.792993	0.356529	0.1	30	0	0	0	0	0	0	0	1	0	0	0	1	1	1	0	1	0	1	1	0	0	1	0	553	102	493	0	0	continuous	g/day	-0.269849	-0.269849	0	0	0	0	0	0	-0.269849	0	0	0	-0.269849	-0.269849	0
437516	-0.262364	0.280258	0.1	30	0	0	0	0	0	0	0	1	0	0	0	1	1	1	0	1	0	1	1	0	0	1	0	554	102	493	0	0	continuous	g/day	-0.269849	-0.269849	0	0	0	0	0	0	-0.269849	0	0	0	-0.269849	-0.269849	0
437530	0.506818	1.08234	0.65	5.77	0	0	0	1	1	1	1	1	0	0	0	1	1	1	0	0	0	0	0	0	0	0	1	555	102	493	0	0	continuous	g/day	-0.0996061	-0.0996061	0	0	-0.0996061	-0.0996061	-0.0996061	-0.0996061	-0.0996061	0	0	0	-0.0996061	-0.0996061	0
437530	-0.562119	1.15352	5.78	18.1	0	0	0	1	1	1	1	1	0	0	0	1	1	1	0	0	0	0	0	0	0	0	1	556	102	493	0	0	continuous	g/day	-0.284879	-0.284879	0	0	-0.284879	-0.284879	-0.284879	-0.284879	-0.284879	0	0	0	-0.284879	-0.284879	0
437530	-0.820981	1.20989	18.1	27.15	0	0	0	1	1	1	1	1	0	0	0	1	1	1	0	0	0	0	0	0	0	0	1	557	102	493	0	0	continuous	g/day	-0.351666	-0.351666	0	0	-0.351666	-0.351666	-0.351666	-0.351666	-0.351666	0	0	0	-0.351666	-0.351666	0
437530	-0.0202027	0.453873	0.65	5.77	0	0	0	1	1	1	1	1	0	0	0	1	1	0	0	0	0	0	0	0	0	0	1	558	102	493	0	0	continuous	g/day	-0.0996061	-0.0996061	0	0	-0.0996061	-0.0996061	-0.0996061	-0.0996061	-0.0996061	0	0	0	-0.0996061	0	0
437530	-0.287682	0.486149	5.78	18.1	0	0	0	1	1	1	1	1	0	0	0	1	1	0	0	0	0	0	0	0	0	0	1	559	102	493	0	0	continuous	g/day	-0.284879	-0.284879	0	0	-0.284879	-0.284879	-0.284879	-0.284879	-0.284879	0	0	0	-0.284879	0	0
437530	-1.27297	0.625806	18.1	27.15	0	0	0	1	1	1	1	1	0	0	0	1	1	0	0	0	0	0	0	0	0	0	1	560	102	493	0	0	continuous	g/day	-0.351666	-0.351666	0	0	-0.351666	-0.351666	-0.351666	-0.351666	-0.351666	0	0	0	-0.351666	0	0
437530	0.122218	1.42119	0.65	2.92	0	0	0	1	1	1	1	1	0	0	0	1	0	1	0	0	0	0	0	0	0	0	1	561	102	493	0	0	continuous	g/day	-0.0575672	-0.0575672	0	0	-0.0575672	-0.0575672	-0.0575672	-0.0575672	-0.0575672	0	0	0	-0.0575672	-0.0575672	0
437530	1.08181	1.18079	2.93	9.15	0	0	0	1	1	1	1	1	0	0	0	1	0	1	0	0	0	0	0	0	0	0	1	562	102	493	0	0	continuous	g/day	-0.177556	-0.177556	0	0	-0.177556	-0.177556	-0.177556	-0.177556	-0.177556	0	0	0	-0.177556	-0.177556	0
437530	0.672944	1.24275	9.15	13.725	0	0	0	1	1	1	1	1	0	0	0	1	0	1	0	0	0	0	0	0	0	0	1	563	102	493	0	0	continuous	g/day	-0.290822	-0.290822	0	0	-0.290822	-0.290822	-0.290822	-0.290822	-0.290822	0	0	0	-0.290822	-0.290822	0
437530	0.300105	0.496406	0.65	2.92	0	0	0	1	1	1	1	1	0	0	0	1	0	0	0	0	0	0	0	0	0	0	1	564	102	493	0	0	continuous	g/day	-0.0575672	-0.0575672	0	0	-0.0575672	-0.0575672	-0.0575672	-0.0575672	-0.0575672	0	0	0	-0.0575672	0	0
437530	0.751416	0.484581	2.93	9.15	0	0	0	1	1	1	1	1	0	0	0	1	0	0	0	0	0	0	0	0	0	0	1	565	102	493	0	0	continuous	g/day	-0.177556	-0.177556	0	0	-0.177556	-0.177556	-0.177556	-0.177556	-0.177556	0	0	0	-0.177556	0	0
437530	-0.820981	0.793633	9.15	13.725	0	0	0	1	1	1	1	1	0	0	0	1	0	0	0	0	0	0	0	0	0	0	1	566	102	493	0	0	continuous	g/day	-0.290822	-0.290822	0	0	-0.290822	-0.290822	-0.290822	-0.290822	-0.290822	0	0	0	-0.290822	0	0
437567	0	0.311353	0	30	0	0	0	0	0	0	1	0	0	0	0	0	1	0	1	0	1	0	0	0	0	0	1	567	102	493	0	0	continuous	g/day	-0.268824	-0.268824	0	0	0	0	0	-0.268824	0	0	0	0	0	0	-0.268824
437567	-0.579818	0.712925	30	45	0	0	0	0	0	0	1	0	0	0	0	0	1	0	1	0	1	0	0	0	0	0	1	568	102	493	0	0	continuous	g/day	-0.335203	-0.335203	0	0	0	0	0	-0.335203	0	0	0	0	0	0	-0.335203
437687	-0.0100503	0.28774	0.1	4.9	0	0	0	0	1	1	1	1	1	0	0	1	1	1	0	0	0	0	0	0	0	1	1	569	102	493	0	0	continuous	g/day	-0.0783308	-0.0783308	0	0	0	-0.0783308	-0.0783308	-0.0783308	-0.0783308	-0.0783308	0	0	-0.0783308	-0.0783308	0
437687	-0.494296	0.297191	5	14.9	0	0	0	0	1	1	1	1	1	0	0	1	1	1	0	0	0	0	0	0	0	1	1	570	102	493	0	0	continuous	g/day	-0.258079	-0.258079	0	0	0	-0.258079	-0.258079	-0.258079	-0.258079	-0.258079	0	0	-0.258079	-0.258079	0
437687	-0.967584	0.419419	15	29.9	0	0	0	0	1	1	1	1	1	0	0	1	1	1	0	0	0	0	0	0	0	1	1	571	102	493	0	0	continuous	g/day	-0.348813	-0.348813	0	0	0	-0.348813	-0.348813	-0.348813	-0.348813	-0.348813	0	0	-0.348813	-0.348813	0
437687	-0.0618754	0.432555	30	45	0	0	0	0	1	1	1	1	1	0	0	1	1	1	0	0	0	0	0	0	0	1	1	572	102	493	0	0	continuous	g/day	-0.335203	-0.335203	0	0	0	-0.335203	-0.335203	-0.335203	-0.335203	-0.335203	0	0	-0.335203	-0.335203	0
437703	-0.18633	0.163738	10	20	0	10	0	0	0	0	0	1	0	0	0	1	0.763	1	0	1	1	1	0	0	0	1	0	573	102	493	0	0	continuous	g/day	-0.179579	-0.323692	0	0	0	0	0	0	-0.179579	0	0	0	-0.179579	-0.179579	0
437703	-0.328504	0.126642	20	30	0	10	0	0	0	0	0	1	0	0	0	1	0.763	1	0	1	1	1	0	0	0	1	0	574	102	493	0	0	continuous	g/day	-0.207657	-0.35177	0	0	0	0	0	0	-0.207657	0	0	0	-0.207657	-0.207657	0
437710	-0.478036	0.27795	0.1	39.9	0	0	0	1	1	1	1	1	0	0	0	0	1	1	0	0	0	0	0	0	0	1	1	575	102	493	0	0	continuous	g/day	-0.286971	-0.286971	0	0	-0.286971	-0.286971	-0.286971	-0.286971	-0.286971	0	0	0	0	-0.286971	0
437710	-0.162519	0.247793	40	60	0	0	0	1	1	1	1	1	0	0	0	0	1	1	0	0	0	0	0	0	0	1	1	576	102	493	0	0	continuous	g/day	-0.300993	-0.300993	0	0	-0.300993	-0.300993	-0.300993	-0.300993	-0.300993	0	0	0	0	-0.300993	0
437800	-1.17118	0.457081	0	12	0	0	0	0	0	0	0	1	0	0	0	1	0.745562	1	0	1	1	1	1	0	0	1	0	577	102	493	0	0	continuous	g/day	-0.166395	-0.166395	0	0	0	0	0	0	-0.166395	0	0	0	-0.166395	-0.166395	0
437800	0.10436	0.586664	12	12	0	0	0	0	0	0	0	1	0	0	0	1	0.745562	1	0	1	1	1	1	0	0	1	0	578	102	493	0	0	continuous	g/day	-0.301083	-0.301083	0	0	0	0	0	0	-0.301083	0	0	0	-0.301083	-0.301083	0
437800	-0.274437	0.524495	24	24	0	0	0	0	0	0	0	1	0	0	0	1	0.745562	1	0	1	1	1	1	0	0	1	0	579	102	493	0	0	continuous	g/day	-0.35306	-0.35306	0	0	0	0	0	0	-0.35306	0	0	0	-0.35306	-0.35306	0
437800	-0.0202027	0.353647	36	54	0	0	0	0	0	0	0	1	0	0	0	1	0.745562	1	0	1	1	1	1	0	0	1	0	580	102	493	0	0	continuous	g/day	-0.316595	-0.316595	0	0	0	0	0	0	-0.316595	0	0	0	-0.316595	-0.316595	0
437929	0.131028	0.162603	8	11.4286	1.14286	6.85714	0	0	0	0	1	1	1	0	0	0	0	1	0	0	1	1	1	0	0	1	1	581	102	493	0	0	continuous	g/day	-0.140512	-0.26277	0	0	0	0	0	-0.140512	-0.140512	-0.140512	0	0	0	-0.140512	0
437929	-0.040822	0.184327	12.5714	22.8571	1.14286	6.85714	0	0	0	0	1	1	1	0	0	0	0	1	0	0	1	1	1	0	0	1	1	582	102	493	0	0	continuous	g/day	-0.217938	-0.340196	0	0	0	0	0	-0.217938	-0.217938	-0.217938	0	0	0	-0.217938	0
437929	0.451076	0.226056	24	36	1.14286	6.85714	0	0	0	0	1	1	1	0	0	0	0	1	0	0	1	1	1	0	0	1	1	583	102	493	0	0	continuous	g/day	-0.225455	-0.347713	1	0	0	0	0	-0.225455	-0.225455	-0.225455	0	0	0	-0.225455	0
437929	-0.57098	0.180938	1.14286	6.85714	0	0	0	0	0	0	1	1	1	0	0	0	0	1	0	0	1	1	1	0	0	1	1	584	102	493	0	0	continuous	g/day	-0.122258	-0.122258	0	0	0	0	0	-0.122258	-0.122258	-0.122258	0	0	0	-0.122258	0
437929	-0.0582689	0.130934	1.14286	6.85714	0	0	0	0	0	0	1	1	1	0	0	1	0	1	0	0	1	1	1	0	0	1	1	585	102	493	0	0	continuous	g/day	-0.122258	-0.122258	0	0	0	0	0	-0.122258	-0.122258	-0.122258	0	0	-0.122258	-0.122258	0
438055	-0.34249	0.245087	0	17.8571	0	0	0	0	0	0	0	1	0	0	0	1	0.856	1	0	1	1	0	1	1	1	0	1	586	102	493	0	0	continuous	g/day	-0.216557	-0.216557	0	0	0	0	0	0	-0.216557	0	0	0	-0.216557	-0.216557	0
438055	-0.174353	0.257606	17.8571	26.7857	0	0	0	0	0	0	0	1	0	0	0	1	0.856	1	0	1	1	0	1	1	1	0	1	587	102	493	0	0	continuous	g/day	-0.351506	-0.351506	0	0	0	0	0	0	-0.351506	0	0	0	-0.351506	-0.351506	0
438104	-0.127833	0.197242	1.3	5.4	0	1.3	0	0	0	0	1	1	0	0	0	1	1	1	0	0	1	1	1	0	1	1	1	588	102	493	0	0	continuous	g/day	-0.0833046	-0.104629	0	0	0	0	0	-0.0833046	-0.0833046	0	0	0	-0.0833046	-0.0833046	0
438104	-0.210721	0.19902	5.5	15.1	0	1.3	0	0	0	0	1	1	0	0	0	1	1	1	0	0	1	1	1	0	1	1	1	589	102	493	0	0	continuous	g/day	-0.243591	-0.264915	0	0	0	0	0	-0.243591	-0.243591	0	0	0	-0.243591	-0.243591	0
438104	-0.653926	0.229067	15.2	22.8	0	1.3	0	0	0	0	1	1	0	0	0	1	1	1	0	0	1	1	1	0	1	1	1	590	102	493	0	0	continuous	g/day	-0.325322	-0.346646	0	0	0	0	0	-0.325322	-0.325322	0	0	0	-0.325322	-0.325322	0
438136	-0.287682	0.121515	54	81	0	1.28571	0	0	0	0	1	1	0	0	0	0	1	1	0	0	1	0	1	0	0	0	1	591	102	493	0	0	continuous	g/day	-0.204877	-0.22597	0	0	0	0	0	-0.204877	-0.204877	0	0	0	0	-0.204877	0
438136	-0.274437	0.0897899	1.28571	19.2857	0	1.28571	0	0	0	0	1	1	0	0	0	0	1	1	0	0	1	0	1	0	0	0	1	592	102	493	0	0	continuous	g/day	-0.220933	-0.242027	0	0	0	0	0	-0.220933	-0.220933	0	0	0	0	-0.220933	0
438136	-0.248461	0.0941091	20.5714	54	0	1.28571	0	0	0	0	1	1	0	0	0	0	1	1	0	0	1	0	1	0	0	0	1	593	102	493	0	0	continuous	g/day	-0.310204	-0.331297	0	0	0	0	0	-0.310204	-0.310204	0	0	0	0	-0.310204	0
438136	-0.0295588	0.143692	0	1.28571	0	0	0	0	0	0	1	1	0	0	0	1	1	1	0	0	1	0	1	0	0	0	1	594	102	493	0	0	continuous	g/day	-0.0210931	-0.0210931	0	0	0	0	0	-0.0210931	-0.0210931	0	0	0	-0.0210931	-0.0210931	0
438157	0.0953102	0.170524	0	25	0	0	0	0	1	1	0	1	0	0	0	1	1	1	0	1	0	0	0	0	0	1	0	595	102	493	0	0	continuous	g/day	-0.253189	-0.253189	0	0	0	-0.253189	-0.253189	0	-0.253189	0	0	0	-0.253189	-0.253189	0
438157	-0.0725707	0.176823	25	50	0	0	0	0	1	1	0	1	0	0	0	1	1	1	0	1	0	0	0	0	0	1	0	596	102	493	0	0	continuous	g/day	-0.333339	-0.333339	0	0	0	-0.333339	-0.333339	0	-0.333339	0	0	0	-0.333339	-0.333339	0
438157	-0.328504	0.211551	50	75	0	0	0	0	1	1	0	1	0	0	0	1	1	1	0	1	0	0	0	0	0	1	0	597	102	493	0	0	continuous	g/day	-0.250926	-0.250926	0	0	0	-0.250926	-0.250926	0	-0.250926	0	0	0	-0.250926	-0.250926	0
438157	-0.328504	0.211551	75	112.5	0	0	0	0	1	1	0	1	0	0	0	1	1	1	0	1	0	0	0	0	0	1	0	598	102	493	0	0	continuous	g/day	-0.078742	-0.078742	0	0	0	-0.078742	-0.078742	0	-0.078742	0	0	0	-0.078742	-0.078742	0
438184	-0.0304592	0.21213	0	2.92019	0	0	0	0	0	0	1	1	0	0	0	0	1	0	0	0	1	1	1	0	0	1	1	599	102	493	0	0	continuous	g/day	-0.0469538	-0.0469538	0	0	0	0	0	-0.0469538	-0.0469538	0	0	0	0	0	0
438184	-0.579818	0.267038	2.99911	18.7839	0	0	0	0	0	0	1	1	0	0	0	0	1	0	0	0	1	1	1	0	0	1	1	600	102	493	0	0	continuous	g/day	-0.25947	-0.25947	0	0	0	0	0	-0.25947	-0.25947	0	0	0	0	0	0
438184	-0.597837	0.274887	18.8628	28.2943	0	0	0	0	0	0	1	1	0	0	0	0	1	0	0	0	1	1	1	0	0	1	1	601	102	493	0	0	continuous	g/day	-0.351932	-0.351932	0	0	0	0	0	-0.351932	-0.351932	0	0	0	0	0	0
438221	-0.673345	0.240047	13.2	39.6	0	0.333333	0	0	0	0	0	1	0	0	0	1	0.782	1	0	1	1	1	0	0	0	1	0	602	102	493	0	0	continuous	g/day	-0.33865	-0.344179	0	0	0	0	0	0	-0.33865	0	0	0	-0.33865	-0.33865	0
438221	-0.798508	0.286717	39.6	59.4	0	0.333333	0	0	0	0	0	1	0	0	0	1	0.782	1	0	1	1	1	0	0	0	1	0	603	102	493	0	0	continuous	g/day	-0.297135	-0.302664	0	0	0	0	0	0	-0.297135	0	0	0	-0.297135	-0.297135	0
438221	0.0198026	0.221069	0.44	12.76	0	0.333333	0	0	0	0	0	1	0	0	0	1	0.782	1	0	1	1	1	0	0	0	1	0	604	102	493	0	0	continuous	g/day	-0.175166	-0.180695	0	0	0	0	0	0	-0.175166	0	0	0	-0.175166	-0.175166	0
438386	-0.755023	0.364504	25	37.5	0	25	0	1	1	1	0	1	0	0	0	1	1	1	0	1	0	0	0	0	0	1	1	605	102	493	0	0	continuous	g/day	-0.0929012	-0.346091	0	0	-0.0929012	-0.0929012	-0.0929012	0	-0.0929012	0	0	0	-0.0929012	-0.0929012	0
439946	-0.0512933	0.157918	2.00039	14.0027	0	2.00039	1	1	1	1	1	1	0	0	0	1	0.552667	0	0	0	0	0	0	0	0	0	1	606	102	493	0	0	continuous	g/day	-0.181602	-0.21414	0	-0.181602	-0.181602	-0.181602	-0.181602	-0.181602	-0.181602	0	0	0	-0.181602	0	0
439946	0.336472	0.224796	14.0027	21.004	0	2.00039	1	1	1	1	1	1	0	0	0	1	0.552667	0	0	0	0	0	0	0	0	0	1	607	102	493	0	0	continuous	g/day	-0.309371	-0.341908	0	-0.309371	-0.309371	-0.309371	-0.309371	-0.309371	-0.309371	0	0	0	-0.309371	0	0
439948	-0.105361	0.0569244	0	0.164384	0	0	0	0	0	0	1	1	0	0	0	0	0.441	1	0	1	1	0	0	0	0	1	0	608	102	493	0	0	continuous	g/day	-0.00273165	-0.00273165	0	0	0	0	0	-0.00273165	-0.00273165	0	0	0	0	-0.00273165	0
439948	-0.356675	0.0733883	0	5	0	0	0	0	0	0	1	1	0	0	0	0	0.441	1	0	1	1	0	0	0	0	1	0	609	102	493	0	0	continuous	g/day	-0.0781592	-0.0781592	1	0	0	0	0	-0.0781592	-0.0781592	0	0	0	0	-0.0781592	0
439948	-0.510826	0.0858348	10	20	0	0	0	0	0	0	1	1	0	0	0	0	0.441	1	0	1	1	0	0	0	0	1	0	610	102	493	0	0	continuous	g/day	-0.323692	-0.323692	0	0	0	0	0	-0.323692	-0.323692	0	0	0	0	-0.323692	0
439948	-0.510826	0.119899	30	50	0	0	0	0	0	0	1	1	0	0	0	0	0.441	1	0	1	1	0	0	0	0	1	0	611	102	493	0	0	continuous	g/day	-0.328995	-0.328995	0	0	0	0	0	-0.328995	-0.328995	0	0	0	0	-0.328995	0
439948	-0.693147	0.250212	60	90	0	0	0	0	0	0	1	1	0	0	0	0	0.441	1	0	1	1	0	0	0	0	1	0	612	102	493	0	0	continuous	g/day	-0.183642	-0.183642	0	0	0	0	0	-0.183642	-0.183642	0	0	0	0	-0.183642	0
450626	-0.616186	0.410571	0.1	1.99	0	0	0	0	0	0	1	1	0	0	0	1	1	1	0	0	1	1	0	0	0	1	0	613	102	493	0	0	continuous	g/day	-0.0340242	-0.0340242	0	0	0	0	0	-0.0340242	-0.0340242	0	0	0	-0.0340242	-0.0340242	0
450626	-0.733969	0.420109	20	39.9	0	0	0	0	0	0	1	1	0	0	0	1	1	1	0	0	1	1	0	0	0	1	0	614	102	493	0	0	continuous	g/day	-0.346182	-0.346182	0	0	0	0	0	-0.346182	-0.346182	0	0	0	-0.346182	-0.346182	0
450626	-0.462035	0.372096	40	79.9	0	0	0	0	0	0	1	1	0	0	0	1	1	1	0	0	1	1	0	0	0	1	0	615	102	493	0	0	continuous	g/day	-0.257186	-0.257186	0	0	0	0	0	-0.257186	-0.257186	0	0	0	-0.257186	-0.257186	0
450626	-0.733969	0.500423	80	120	0	0	0	0	0	0	1	1	0	0	0	1	1	1	0	0	1	1	0	0	0	1	0	616	102	493	0	0	continuous	g/day	-0.0547762	-0.0547762	0	0	0	0	0	-0.0547762	-0.0547762	0	0	0	-0.0547762	-0.0547762	0
500268	-0.287682	0.1118	0	10	0	0	0	0	0	0	1	0	1	1	0	1	0.356	1	0	0	1	1	1	0	0	0	1	617	102	493	0	0	continuous	g/day	-0.144113	-0.144113	0	0	0	0	0	-0.144113	0	-0.144113	-0.144113	0	-0.144113	-0.144113	0
500268	-0.235722	0.199821	10	20	0	0	0	0	0	0	1	0	1	1	0	1	0.356	1	0	0	1	1	1	0	0	0	1	618	102	493	0	0	continuous	g/day	-0.323692	-0.323692	0	0	0	0	0	-0.323692	0	-0.323692	-0.323692	0	-0.323692	-0.323692	0
500268	-0.18633	0.220165	20	40	0	0	0	0	0	0	1	0	1	1	0	1	0.356	1	0	0	1	1	1	0	0	0	1	619	102	493	0	0	continuous	g/day	-0.346105	-0.346105	0	0	0	0	0	-0.346105	0	-0.346105	-0.346105	0	-0.346105	-0.346105	0
500268	0.165514	0.274021	40	60	0	0	0	0	0	0	1	0	1	1	0	1	0.356	1	0	0	1	1	1	0	0	0	1	620	102	493	0	0	continuous	g/day	-0.300993	-0.300993	0	0	0	0	0	-0.300993	0	-0.300993	-0.300993	0	-0.300993	-0.300993	0
501442	0.00995033	0.0552368	1.14286	1.71429	0	0	0	0	0	0	1	0	0	1	0	1	0.462	1	0	0	0	0	0	0	0	0	1	629	102	493	0	0	continuous	g/day	-0.046641	-0.046641	0	0	0	0	0	-0.046641	0	0	-0.046641	0	-0.046641	-0.046641	0
501442	-0.0833816	0.0581658	1.14286	1.71429	0	0	0	0	0	0	1	0	0	1	0	1	0.462	1	0	0	1	1	0	0	0	0	1	630	102	493	0	0	continuous	g/day	-0.046641	-0.046641	0	0	0	0	0	-0.046641	0	0	-0.046641	0	-0.046641	-0.046641	0
501442	-0.150823	0.147274	1.14286	16	0	0	0	0	0	0	1	0	0	1	0	1	0.462	1	0	0	1	1	0	0	0	0	1	631	102	493	0	0	continuous	g/day	-0.218718	-0.218718	0	0	0	0	0	-0.218718	0	0	-0.218718	0	-0.218718	-0.218718	0
501442	-0.0100503	0.117058	16	24	0	0	0	0	0	0	1	0	0	1	0	1	0.462	1	0	0	1	1	0	0	0	0	1	632	102	493	0	0	continuous	g/day	-0.348803	-0.348803	0	0	0	0	0	-0.348803	0	0	-0.348803	0	-0.348803	-0.348803	0
501446	0.00995033	0.00505169	1.42857	2.14286	0	1.42857	0	0	0	0	1	0	0	1	0	1	1	1	0	0	1	1	1	0	0	0	1	633	102	493	0	0	continuous	g/day	-0.0345905	-0.0579877	1	0	0	0	0	-0.0345905	0	0	-0.0345905	0	-0.0345905	-0.0345905	0
501448	-0.301105	0.184078	9.33513	28.0054	0	0	0	0	1	1	1	0	0	1	0	1	0.477	1	0	0	0	0	0	0	0	0	1	634	102	493	0	0	continuous	g/day	-0.333576	-0.333576	0	0	0	-0.333576	-0.333576	-0.333576	0	0	-0.333576	0	-0.333576	-0.333576	0
501448	-0.430783	0.328016	28.0054	42.0081	0	0	0	0	1	1	1	0	0	1	0	1	0.477	1	0	0	0	0	0	0	0	0	1	635	102	493	0	0	continuous	g/day	-0.340067	-0.340067	0	0	0	-0.340067	-0.340067	-0.340067	0	0	-0.340067	0	-0.340067	-0.340067	0
501448	-0.174353	0.187589	9.33513	28.0054	0	0	0	0	0	0	1	0	0	1	0	1	0.477	1	0	0	0	1	1	0	0	0	1	636	102	493	0	0	continuous	g/day	-0.333576	-0.333576	0	0	0	0	0	-0.333576	0	0	-0.333576	0	-0.333576	-0.333576	0
501448	-0.385662	0.334741	28.0054	42.0081	0	0	0	0	0	0	1	0	0	1	0	1	0.477	1	0	0	0	1	1	0	0	0	1	637	102	493	0	0	continuous	g/day	-0.340067	-0.340067	0	0	0	0	0	-0.340067	0	0	-0.340067	0	-0.340067	-0.340067	0
501448	-0.139262	0.191286	9.33513	28.0054	0	0	0	0	0	0	1	0	0	1	0	1	0.477	1	0	0	1	1	1	0	0	0	1	638	102	493	0	0	continuous	g/day	-0.333576	-0.333576	0	0	0	0	0	-0.333576	0	0	-0.333576	0	-0.333576	-0.333576	0
501448	-0.328504	0.337642	28.0054	42.0081	0	0	0	0	0	0	1	0	0	1	0	1	0.477	1	0	0	1	1	1	0	0	0	1	639	102	493	0	0	continuous	g/day	-0.340067	-0.340067	0	0	0	0	0	-0.340067	0	0	-0.340067	0	-0.340067	-0.340067	0
501448	-0.139262	0.191286	9.33513	28.0054	0	0	0	0	0	0	1	0	0	1	0	1	0.477	1	0	0	1	1	1	0	0	0	1	640	102	493	0	0	continuous	g/day	-0.333576	-0.333576	0	0	0	0	0	-0.333576	0	0	-0.333576	0	-0.333576	-0.333576	0
501448	-0.356675	0.339065	28.0054	42.0081	0	0	0	0	0	0	1	0	0	1	0	1	0.477	1	0	0	1	1	1	0	0	0	1	641	102	493	0	0	continuous	g/day	-0.340067	-0.340067	0	0	0	0	0	-0.340067	0	0	-0.340067	0	-0.340067	-0.340067	0
501448	-0.616186	0.223334	0.266667	1.06667	0	0	0	0	1	1	1	0	0	1	0	1	0.477	1	0	0	0	0	0	0	0	0	1	642	102	493	0	0	continuous	g/day	-0.0219561	-0.0219561	0	0	0	-0.0219561	-0.0219561	-0.0219561	0	0	-0.0219561	0	-0.0219561	-0.0219561	0
501448	-0.478036	0.223334	0.266667	1.06667	0	0	0	0	0	0	1	0	0	1	0	1	0.477	1	0	0	0	1	1	0	0	0	1	643	102	493	0	0	continuous	g/day	-0.0219561	-0.0219561	0	0	0	0	0	-0.0219561	0	0	-0.0219561	0	-0.0219561	-0.0219561	0
501448	-0.478036	0.223334	0.266667	1.06667	0	0	0	0	0	0	1	0	0	1	0	1	0.477	1	0	0	1	1	1	0	0	0	1	644	102	493	0	0	continuous	g/day	-0.0219561	-0.0219561	0	0	0	0	0	-0.0219561	0	0	-0.0219561	0	-0.0219561	-0.0219561	0
501448	-0.478036	0.223334	0.266667	1.06667	0	0	0	0	0	0	1	0	0	1	0	1	0.477	1	0	0	1	1	1	0	0	0	1	645	102	493	0	0	continuous	g/day	-0.0219561	-0.0219561	0	0	0	0	0	-0.0219561	0	0	-0.0219561	0	-0.0219561	-0.0219561	0
501448	-0.223144	0.174576	2.28571	8	0	0	0	0	1	1	1	0	0	1	0	1	0.477	1	0	0	0	0	0	0	0	0	1	646	102	493	0	0	continuous	g/day	-0.15434	-0.15434	0	0	0	-0.15434	-0.15434	-0.15434	0	0	-0.15434	0	-0.15434	-0.15434	0
501448	-0.116534	0.176823	2.28571	8	0	0	0	0	0	0	1	0	0	1	0	1	0.477	1	0	0	0	1	1	0	0	0	1	647	102	493	0	0	continuous	g/day	-0.15434	-0.15434	0	0	0	0	0	-0.15434	0	0	-0.15434	0	-0.15434	-0.15434	0
501448	-0.0943107	0.176823	2.28571	8	0	0	0	0	0	0	1	0	0	1	0	1	0.477	1	0	0	1	1	1	0	0	0	1	648	102	493	0	0	continuous	g/day	-0.15434	-0.15434	0	0	0	0	0	-0.15434	0	0	-0.15434	0	-0.15434	-0.15434	0
501448	-0.105361	0.176823	2.28571	8	0	0	0	0	0	0	1	0	0	1	0	1	0.477	1	0	0	1	1	1	0	0	0	1	649	102	493	0	0	continuous	g/day	-0.15434	-0.15434	0	0	0	0	0	-0.15434	0	0	-0.15434	0	-0.15434	-0.15434	0
501450	0.0861777	0.113966	2	11.99	0	1.99	0	0	1	1	1	0	0	1	0	1	0.524	1	0	0	0	0	0	0	0	0	1	650	102	493	0	0	continuous	g/day	-0.162996	-0.195368	0	0	0	-0.162996	-0.162996	-0.162996	0	0	-0.162996	0	-0.162996	-0.162996	0
501450	-0.198451	0.179013	12	23.99	0	1.99	0	0	1	1	1	0	0	1	0	1	0.524	1	0	0	0	0	0	0	0	0	1	651	102	493	0	0	continuous	g/day	-0.307305	-0.339677	0	0	0	-0.307305	-0.307305	-0.307305	0	0	-0.307305	0	-0.307305	-0.307305	0
501450	-0.415515	0.363422	24	59.99	0	1.99	0	0	1	1	1	0	0	1	0	1	0.524	1	0	0	0	0	0	0	0	0	1	652	102	493	0	0	continuous	g/day	-0.287738	-0.32011	0	0	0	-0.287738	-0.287738	-0.287738	0	0	-0.287738	0	-0.287738	-0.287738	0
501450	-0.0304592	0.0862788	2	59.99	0	1.99	0	0	1	1	1	0	0	1	0	1	0.524	1	0	0	0	0	0	0	0	0	1	653	102	493	0	0	continuous	g/day	-0.268975	-0.301348	0	0	0	-0.268975	-0.268975	-0.268975	0	0	-0.268975	0	-0.268975	-0.268975	0
501450	-0.0202027	0.11411	2	11.99	0	1.99	0	0	0	0	1	0	0	1	0	1	0.524	1	0	0	1	0	0	0	0	0	1	654	102	493	0	0	continuous	g/day	-0.162996	-0.195368	0	0	0	0	0	-0.162996	0	0	-0.162996	0	-0.162996	-0.162996	0
501450	-0.274437	0.176823	12	23.99	0	1.99	0	0	0	0	1	0	0	1	0	1	0.524	1	0	0	1	0	0	0	0	0	1	655	102	493	0	0	continuous	g/day	-0.307305	-0.339677	0	0	0	0	0	-0.307305	0	0	-0.307305	0	-0.307305	-0.307305	0
501450	-0.494296	0.376758	24	59.99	0	1.99	0	0	0	0	1	0	0	1	0	1	0.524	1	0	0	1	0	0	0	0	0	1	656	102	493	0	0	continuous	g/day	-0.287738	-0.32011	0	0	0	0	0	-0.287738	0	0	-0.287738	0	-0.287738	-0.287738	0
501450	-0.116534	0.0882528	2	59.99	0	1.99	0	0	0	0	1	0	0	1	0	1	0.524	1	0	0	1	0	0	0	0	0	1	657	102	493	0	0	continuous	g/day	-0.268975	-0.301348	0	0	0	0	0	-0.268975	0	0	-0.268975	0	-0.268975	-0.268975	0
501450	-0.0943107	0.0919935	2	59.99	0	1.99	0	0	0	0	1	0	0	1	0	1	0.524	1	0	0	1	0	0	0	0	0	1	658	102	493	0	0	continuous	g/day	-0.268975	-0.301348	0	0	0	0	0	-0.268975	0	0	-0.268975	0	-0.268975	-0.268975	0
501454	-1.07881	0.258061	0	10	0	0	0	0	1	1	1	0	0	1	0	1	0.72	1	0	1	0	0	0	0	0	1	0	659	102	493	0	0	continuous	g/day	-0.144113	-0.144113	1	0	0	-0.144113	-0.144113	-0.144113	0	0	-0.144113	0	-0.144113	-0.144113	0
501454	-1.20397	0.349359	10	20	0	0	0	0	1	1	1	0	0	1	0	1	0.72	1	0	1	0	0	0	0	0	1	0	660	102	493	0	0	continuous	g/day	-0.323692	-0.323692	0	0	0	-0.323692	-0.323692	-0.323692	0	0	-0.323692	0	-0.323692	-0.323692	0
501454	-0.867501	0.311534	20	30	0	0	0	0	1	1	1	0	0	1	0	1	0.72	1	0	1	0	0	0	0	0	1	0	661	102	493	0	0	continuous	g/day	-0.35177	-0.35177	0	0	0	-0.35177	-0.35177	-0.35177	0	0	-0.35177	0	-0.35177	-0.35177	0
501454	-0.891598	0.258987	0	10	0	0	0	0	0	0	1	0	0	1	0	1	0.72	1	0	1	1	1	0	0	0	1	0	662	102	493	0	0	continuous	g/day	-0.144113	-0.144113	0	0	0	0	0	-0.144113	0	0	-0.144113	0	-0.144113	-0.144113	0
501454	-0.941609	0.347188	10	20	0	0	0	0	0	0	1	0	0	1	0	1	0.72	1	0	1	1	1	0	0	0	1	0	663	102	493	0	0	continuous	g/day	-0.323692	-0.323692	0	0	0	0	0	-0.323692	0	0	-0.323692	0	-0.323692	-0.323692	0
501454	-0.597837	0.323325	20	30	0	0	0	0	0	0	1	0	0	1	0	1	0.72	1	0	1	1	1	0	0	0	1	0	664	102	493	0	0	continuous	g/day	-0.35177	-0.35177	0	0	0	0	0	-0.35177	0	0	-0.35177	0	-0.35177	-0.35177	0
501522	0	0.0409037	13	13	0	0	0	0	0	0	1	0	0	0	1	1	1	0	0	1	0	0	0	0	0	0	1	665	102	493	0	0	continuous	g/day	-0.313381	-0.313381	1	0	0	0	0	-0.313381	0	0	0	-0.313381	-0.313381	0	0
501522	-0.0100503	0.0361353	13	13	0	0	0	0	0	0	1	0	0	0	1	1	1	0	0	1	0	0	0	0	0	0	1	666	102	493	0	0	continuous	g/day	-0.313381	-0.313381	1	0	0	0	0	-0.313381	0	0	0	-0.313381	-0.313381	0	0
501650	0.0009995	0.00433467	1	1	0	0	0	0	0	0	1	0	0	1	0	1	1	1	0	1	0	0	0	0	0	0	1	667	102	493	0	0	continuous	g/day	-0.0328654	-0.0328654	1	0	0	0	0	-0.0328654	0	0	-0.0328654	0	-0.0328654	-0.0328654	0
501650	0.0178399	0.0145382	1	1	0	0	0	0	0	0	1	0	0	1	0	1	0	1	0	1	0	0	0	0	0	0	1	668	102	493	0	0	continuous	g/day	-0.0328654	-0.0328654	0	0	0	0	0	-0.0328654	0	0	-0.0328654	0	-0.0328654	-0.0328654	0
[truncated: 14 more columns]

## Sheet: pred
ln_rr_outer_lower	ln_rr_inner_lower	ln_rr	ln_rr_inner_upper	ln_rr_outer_upper	risk	bprf
0	0	0	0	0	0	0
-0.0835464	-0.044835	-0.0397197	-0.0371508	0.00156066	1.21212	-0.0052783
-0.164085	-0.0880555	-0.0780091	-0.0729639	0.00306513	2.42424	-0.0103665
-0.241109	-0.129391	-0.114628	-0.107215	0.00450396	3.63636	-0.0152328
-0.314092	-0.168556	-0.149326	-0.139668	0.00586728	4.84848	-0.0198437
-0.382485	-0.205259	-0.181841	-0.17008	0.00714487	6.06061	-0.0241646
-0.445735	-0.239202	-0.211911	-0.198206	0.0083264	7.27273	-0.0281607
-0.503294	-0.270091	-0.239276	-0.223801	0.00940161	8.48485	-0.0317971
-0.554632	-0.297642	-0.263683	-0.24663	0.0103606	9.69697	-0.0350406
-0.599253	-0.321588	-0.284897	-0.266471	0.0111941	10.9091	-0.0378597
-0.63671	-0.341689	-0.302705	-0.283127	0.0118938	12.1212	-0.0402261
-0.666623	-0.357741	-0.316926	-0.296429	0.0124526	13.3333	-0.042116
-0.689346	-0.369935	-0.327729	-0.306533	0.0128771	14.5455	-0.0435515
-0.706212	-0.378987	-0.335748	-0.314033	0.0131922	15.7576	-0.0446171
-0.719016	-0.385858	-0.341835	-0.319727	0.0134313	16.9697	-0.0454261
-0.728658	-0.391033	-0.346419	-0.324014	0.0136115	18.1818	-0.0460352
-0.735375	-0.394637	-0.349612	-0.327001	0.0137369	19.3939	-0.0464596
-0.739485	-0.396842	-0.351566	-0.328828	0.0138137	20.6061	-0.0467192
-0.741775	-0.398072	-0.352655	-0.329847	0.0138565	21.8182	-0.0468639
-0.742637	-0.398534	-0.353065	-0.33023	0.0138726	23.0303	-0.0469184
-0.742548	-0.398487	-0.353022	-0.330191	0.0138709	24.2424	-0.0469128
-0.741708	-0.398036	-0.352623	-0.329817	0.0138552	25.4545	-0.0468597
-0.740128	-0.397187	-0.351872	-0.329114	0.0138257	26.6667	-0.0467598
-0.737913	-0.395999	-0.350819	-0.32813	0.0137843	27.8788	-0.0466199
-0.735239	-0.394564	-0.349547	-0.32694	0.0137344	29.0909	-0.046451
-0.732203	-0.392935	-0.348104	-0.32559	0.0136777	30.303	-0.0462592
-0.728821	-0.39112	-0.346496	-0.324086	0.0136145	31.5152	-0.0460455
-0.725104	-0.389125	-0.344729	-0.322434	0.0135451	32.7273	-0.0458106
-0.721055	-0.386952	-0.342804	-0.320633	0.0134694	33.9394	-0.0455548
-0.716674	-0.384601	-0.340722	-0.318685	0.0133876	35.1515	-0.0452781
-0.711965	-0.382074	-0.338482	-0.316591	0.0132996	36.3636	-0.0449806
-0.706927	-0.379371	-0.336088	-0.314351	0.0132055	37.5758	-0.0446623
-0.701563	-0.376492	-0.333537	-0.311966	0.0131053	38.7879	-0.0443234
-0.695875	-0.373439	-0.330833	-0.309436	0.0129991	40	-0.043964
-0.689863	-0.370213	-0.327975	-0.306763	0.0128868	41.2121	-0.0435842
-0.683531	-0.366815	-0.324965	-0.303947	0.0127685	42.4242	-0.0431842
-0.676881	-0.363246	-0.321803	-0.30099	0.0126442	43.6364	-0.042764
-0.669915	-0.359508	-0.318491	-0.297893	0.0125141	44.8485	-0.0423239
-0.662637	-0.355603	-0.315031	-0.294657	0.0123782	46.0606	-0.0418641
-0.65505	-0.351531	-0.311424	-0.291283	0.0122364	47.2727	-0.0413848
-0.647158	-0.347295	-0.307672	-0.287773	0.012089	48.4848	-0.0408862
-0.638963	-0.342898	-0.303776	-0.284129	0.0119359	49.697	-0.0403685
-0.630471	-0.338341	-0.299739	-0.280353	0.0117773	50.9091	-0.039832
-0.621686	-0.333626	-0.295562	-0.276447	0.0116132	52.1212	-0.0392769
-0.612611	-0.328756	-0.291248	-0.272411	0.0114437	53.3333	-0.0387036
-0.603251	-0.323733	-0.286798	-0.268249	0.0112688	54.5455	-0.0381123
-0.593612	-0.31856	-0.282215	-0.263963	0.0110888	55.7576	-0.0375033
-0.583698	-0.31324	-0.277502	-0.259555	0.0109036	56.9697	-0.0368769
-0.573515	-0.307775	-0.27266	-0.255026	0.0107133	58.1818	-0.0362335
-0.563066	-0.302168	-0.267693	-0.25038	0.0105182	59.3939	-0.0355735
-0.552359	-0.296422	-0.262603	-0.245619	0.0103182	60.6061	-0.034897
-0.541363	-0.290521	-0.257375	-0.240729	0.0101127	61.8182	-0.0342022
-0.530051	-0.28445	-0.251997	-0.235699	0.00990144	63.0303	-0.0334876
-0.518381	-0.278188	-0.246449	-0.23051	0.00968345	64.2424	-0.0327503
-0.506303	-0.271706	-0.240707	-0.225139	0.00945783	65.4545	-0.0319873
-0.493823	-0.265009	-0.234774	-0.21959	0.0092247	66.6667	-0.0311988
-0.480936	-0.258093	-0.228647	-0.213859	0.00898396	67.8788	-0.0303846
-0.467632	-0.250953	-0.222322	-0.207943	0.00873544	69.0909	-0.0295441
-0.453919	-0.243595	-0.215802	-0.201845	0.00847929	70.303	-0.0286778
-0.439807	-0.236021	-0.209093	-0.19557	0.00821567	71.5152	-0.0277862
-0.425305	-0.228239	-0.202199	-0.189121	0.00794477	72.7273	-0.02687
-0.410423	-0.220252	-0.195123	-0.182504	0.00766677	73.9394	-0.0259297
-0.395171	-0.212068	-0.187872	-0.175722	0.00738186	75.1515	-0.0249662
-0.379561	-0.20369	-0.180451	-0.16878	0.00709026	76.3636	-0.0239799
-0.3636	-0.195125	-0.172863	-0.161683	0.00679211	77.5758	-0.0229716
-0.347299	-0.186377	-0.165113	-0.154434	0.0064876	78.7879	-0.0219417
-0.330817	-0.177532	-0.157277	-0.147105	0.00617972	80	-0.0209004
-0.314191	-0.16861	-0.149373	-0.139712	0.00586913	81.2121	-0.01985
-0.297427	-0.159613	-0.141403	-0.132258	0.00555598	82.4242	-0.0187909
-0.280533	-0.150548	-0.133371	-0.124746	0.00524041	83.6364	-0.0177236
-0.263603	-0.141462	-0.125322	-0.117217	0.00492414	84.8485	-0.0166539
-0.24683	-0.13246	-0.117348	-0.109758	0.00461082	86.0606	-0.0155942
-0.230276	-0.123577	-0.109478	-0.102398	0.0043016	87.2727	-0.0145484
-0.214	-0.114843	-0.10174	-0.0951599	0.00399756	88.4848	-0.0135201
-0.198078	-0.106298	-0.0941703	-0.0880799	0.00370013	89.697	-0.0125142
-0.182536	-0.0979576	-0.0867814	-0.0811688	0.00340981	90.9091	-0.0115323
-0.167531	-0.089905	-0.0796476	-0.0744964	0.0031295	92.1212	-0.0105843
-0.153125	-0.0821739	-0.0727986	-0.0680903	0.00286039	93.3333	-0.00967412
-0.139317	-0.0747639	-0.0662339	-0.0619502	0.00260246	94.5455	-0.00880175
-0.126108	-0.0676753	-0.0599541	-0.0560766	0.00235571	95.7576	-0.00796723
-0.113511	-0.0609151	-0.0539652	-0.050475	0.0021204	96.9697	-0.00717138
-0.101661	-0.0545559	-0.0483316	-0.0452057	0.00189904	98.1818	-0.00642273
-0.0906601	-0.0486525	-0.0431017	-0.0403141	0.00169355	99.3939	-0.00572773
-0.0805131	-0.0432072	-0.0382776	-0.035802	0.001504	100.606	-0.00508666
-0.0712238	-0.038222	-0.0338612	-0.0316713	0.00133047	101.818	-0.00449978
-0.0627991	-0.033701	-0.029856	-0.027925	0.0011731	103.03	-0.00396752
-0.0552867	-0.0296695	-0.0262844	-0.0245845	0.00103276	104.242	-0.00349291
-0.0487239	-0.0261476	-0.0231643	-0.0216662	0.000910171	105.455	-0.00307828
-0.0431352	-0.0231484	-0.0205073	-0.019181	0.000805772	106.667	-0.0027252
-0.0385386	-0.0206817	-0.0183221	-0.0171371	0.000719908	107.879	-0.0024348
-0.034949	-0.0187553	-0.0166155	-0.0155409	0.000652853	109.091	-0.00220801
-0.0323835	-0.0173785	-0.0153958	-0.0144	0.000604929	110.303	-0.00204593
-0.0308622	-0.0165621	-0.0146725	-0.0137236	0.000576511	111.515	-0.00194981
-0.0304082	-0.0163185	-0.0144567	-0.0135217	0.00056803	112.727	-0.00192113
-0.0310479	-0.0166618	-0.0147608	-0.0138062	0.00057998	113.939	-0.00196155
-0.0328114	-0.0176082	-0.0155992	-0.0145903	0.000612923	115.152	-0.00207296
-0.0357328	-0.0191759	-0.0169881	-0.0158894	0.000667494	116.364	-0.00225753
-0.0398507	-0.0213858	-0.0189458	-0.0177205	0.000744418	117.576	-0.00251769
-0.045209	-0.0242613	-0.0214933	-0.0201032	0.000844512	118.788	-0.00285622
-0.0518575	-0.0278292	-0.0246541	-0.0230596	0.000968706	120	-0.00327625
