# Supplementary material for: A burden of proof study on alcohol consumption and ischemic heart disease
Source: Nat Commun. 2024 May 14;15:4082. doi: 10.1038/s41467-024-47632-7 (PMC11094064; doi:10.1038/s41467-024-47632-7)
Supplement: Supplementary file 4 — Source Data [file 41467_2024_47632_MOESM4_ESM.zip › Alcohol_IHD_Source_Data_Files/figureS2c_S5d.xlsx]

## Sheet: data
study_id	ln_rr	ln_rr_se	alt_risk_lower	alt_risk_upper	ref_risk_lower	ref_risk_upper	cov_adjusted_1	cov_adjusted_2	cov_rep_prevalent_disease	cov_rep_geography	cov_outcome_selfreport	cov_non_drinker	cov_blood_pressure	cov_ihd	seq	rei_id	cause_id	bundle_id	bundle_version_id	risk_type	risk_unit	signal	re_signal	is_outlier	em_adjusted_1	em_adjusted_2	em_rep_prevalent_disease	em_rep_geography	em_outcome_selfreport	em_non_drinker	em_blood_pressure	em_ihd	ref_risk	alt_risk	ref_ln_rr	alt_ln_rr	residual	residual_sd
309694	-0.562119	0.28536	0	4.57143	0	0	0	0	0	1	0	0	1	1	0	102	493	0	0	continuous	g/day	-0.0609974	-0.0609974	0	0	0	0	-0.0609974	0	0	-0.0609974	-0.0609974	0	2.28571	0	-0.562119	-0.444333	0.28536
309694	-0.562119	0.290672	5.71429	16	0	0	0	0	0	1	0	0	1	1	1	102	493	0	0	continuous	g/day	-0.241377	-0.241377	0	0	0	0	-0.241377	0	0	-0.241377	-0.241377	0	10.8571	0	-0.562119	-0.0960182	0.290672
309694	-0.673345	0.294513	17.1429	40	0	0	0	0	0	1	0	0	1	1	2	102	493	0	0	continuous	g/day	-0.277536	-0.277536	0	0	0	0	-0.277536	0	0	-0.277536	-0.277536	0	28.5714	0	-0.673345	-0.13742	0.294513
309694	-0.544727	0.396988	41.1429	64	0	0	0	0	0	1	0	0	1	1	3	102	493	0	0	continuous	g/day	-0.153759	-0.153759	0	0	0	0	-0.153759	0	0	-0.153759	-0.153759	0	52.5714	0	-0.544727	-0.247818	0.396988
309694	0.207014	0.41339	64	96	0	0	0	0	0	1	0	0	1	1	4	102	493	0	0	continuous	g/day	-0.106146	-0.106146	0	0	0	0	-0.106146	0	0	-0.106146	-0.106146	0	80	0	0.207014	0.411982	0.41339
309720	-0.314711	0.120448	5	14.9	0	4.9	0	1	0	0	0	0	0	1	5	102	493	0	0	continuous	g/day	-0.162044	-0.227178	0	0	-0.162044	0	0	0	0	0	-0.162044	2.45	9.95	-0.128959	-0.44367	-0.00180256	0.120448
309720	-0.261365	0.125159	15	29.9	0	4.9	0	1	0	0	0	0	0	1	6	102	493	0	0	continuous	g/day	-0.241463	-0.306597	0	0	-0.241463	0	0	0	0	0	-0.241463	2.45	22.45	-0.128959	-0.390324	0.204901	0.125159
309720	-0.198451	0.159223	30	49.9	0	4.9	0	1	0	0	0	0	0	1	7	102	493	0	0	continuous	g/day	-0.147507	-0.212641	0	0	-0.147507	0	0	0	0	0	-0.147507	2.45	39.95	-0.128959	-0.32741	0.0863866	0.159223
309720	-0.415515	0.226353	50	69.9	0	4.9	0	1	0	0	0	0	0	1	8	102	493	0	0	continuous	g/day	-0.0655396	-0.130674	0	0	-0.0655396	0	0	0	0	0	-0.0655396	2.45	59.95	-0.128959	-0.544474	-0.288958	0.226353
309720	0.0582689	0.20081	70	105	0	4.9	0	1	0	0	0	0	0	1	9	102	493	0	0	continuous	g/day	-0.0396136	-0.104748	0	0	-0.0396136	0	0	0	0	0	-0.0396136	2.45	87.5	-0.128959	-0.07069	0.134763	0.20081
309720	0.446287	0.252653	0	4.9	0	0	0	1	0	0	0	0	0	1	10	102	493	0	0	continuous	g/day	-0.0651341	-0.0651341	0	0	-0.0651341	0	0	0	0	0	-0.0651341	0	2.45	0	0.446287	0.572062	0.252653
309720	0.127833	0.168593	0	4.9	0	0	0	1	0	0	0	1	0	1	11	102	493	0	0	continuous	g/day	-0.0651341	-0.0651341	0	0	-0.0651341	0	0	0	-0.0651341	0	-0.0651341	0	2.45	0	0.127833	0.253608	0.168593
309723	-0.916291	0.216147	1	9	0	0	0	1	0	1	0	1	0	1	12	102	493	0	0	continuous	g/day	-0.126758	-0.126758	1	0	-0.126758	0	-0.126758	0	-0.126758	0	-0.126758	0	5	0	-0.916291	-0.67152	0.216147
309723	-0.510826	0.20687	10	34	0	0	0	1	0	1	0	1	0	1	13	102	493	0	0	continuous	g/day	-0.291527	-0.291527	0	0	-0.291527	0	-0.291527	0	-0.291527	0	-0.291527	0	22	0	-0.510826	0.0521151	0.20687
309723	-0.510826	0.20687	34	51	0	0	0	1	0	1	0	1	0	1	14	102	493	0	0	continuous	g/day	-0.19782	-0.19782	0	0	-0.19782	0	-0.19782	0	-0.19782	0	-0.19782	0	42.5	0	-0.510826	-0.128833	0.20687
432572	-0.150823	0.143319	3.08059	17.8768	0	3.05726	0	0	0	0	1	0	0	0	15	102	493	0	0	continuous	g/day	-0.184452	-0.225926	0	0	0	0	0	-0.184452	0	0	0	1.52863	10.4787	-0.0812846	-0.232107	0.205355	0.143319
432572	-0.274437	0.148449	17.9001	59.6982	0	3.05726	0	0	0	0	1	0	0	0	16	102	493	0	0	continuous	g/day	-0.177802	-0.219276	0	0	0	0	0	-0.177802	0	0	0	1.52863	38.7991	-0.0812846	-0.355721	0.0689006	0.148449
432572	0.431782	0.138044	59.7682	89.6523	0	3.05726	0	0	0	0	1	0	0	0	17	102	493	0	0	continuous	g/day	-0.0676954	-0.109169	0	0	0	0	0	-0.0676954	0	0	0	1.52863	74.7102	-0.0812846	0.350498	0.562503	0.138044
432572	-0.287682	0.145349	1.2369	6.65128	0	1.2369	0	0	0	0	1	0	0	0	18	102	493	0	0	continuous	g/day	-0.0862397	-0.103324	0	0	0	0	0	-0.0862397	0	0	0	0.618452	3.94409	-0.0331783	-0.32086	-0.121153	0.145349
432572	-0.673345	0.158977	6.67462	23.4312	0	1.2369	0	0	0	0	1	0	0	0	19	102	493	0	0	continuous	g/day	-0.261515	-0.278599	0	0	0	0	0	-0.261515	0	0	0	0.618452	15.0529	-0.0331783	-0.706523	-0.168357	0.158977
432572	-0.527633	0.152509	23.4312	35.1468	0	1.2369	0	0	0	0	1	0	0	0	20	102	493	0	0	continuous	g/day	-0.263214	-0.280298	0	0	0	0	0	-0.263214	0	0	0	0.618452	29.289	-0.0331783	-0.560811	-0.0193642	0.152509
432572	0.329304	0.188509	0	3.05726	0	0	0	0	0	0	1	0	0	0	21	102	493	0	0	continuous	g/day	-0.041474	-0.041474	0	0	0	0	0	-0.041474	0	0	0	0	1.52863	0	0.329304	0.40939	0.188509
432572	0.165514	0.193582	3.08059	17.8768	0	0	0	0	0	0	1	0	0	0	22	102	493	0	0	continuous	g/day	-0.225926	-0.225926	0	0	0	0	0	-0.225926	0	0	0	0	10.4787	0	0.165514	0.601779	0.193582
432572	0.0392207	0.195857	17.9001	59.6982	0	0	0	0	0	0	1	0	0	0	23	102	493	0	0	continuous	g/day	-0.219276	-0.219276	0	0	0	0	0	-0.219276	0	0	0	0	38.7991	0	0.0392207	0.462645	0.195857
432572	0.737164	0.189775	59.7682	89.6523	0	0	0	0	0	0	1	0	0	0	24	102	493	0	0	continuous	g/day	-0.109169	-0.109169	1	0	0	0	0	-0.109169	0	0	0	0	74.7102	0	0.737164	0.947971	0.189775
432572	0.530628	0.190616	0	1.2369	0	0	0	0	0	0	1	0	0	0	25	102	493	0	0	continuous	g/day	-0.0170838	-0.0170838	0	0	0	0	0	-0.0170838	0	0	0	0	0.618452	0	0.530628	0.563617	0.190616
432572	0.239017	0.200867	1.2369	6.65128	0	0	0	0	0	0	1	0	0	0	26	102	493	0	0	continuous	g/day	-0.103324	-0.103324	0	0	0	0	0	-0.103324	0	0	0	0	3.94409	0	0.239017	0.438535	0.200867
432572	-0.139262	0.207845	6.67462	23.4312	0	0	0	0	0	0	1	0	0	0	27	102	493	0	0	continuous	g/day	-0.278599	-0.278599	0	0	0	0	0	-0.278599	0	0	0	0	15.0529	0	-0.139262	0.398714	0.207845
432572	0.00995033	0.207293	23.4312	35.1468	0	0	0	0	0	0	1	0	0	0	28	102	493	0	0	continuous	g/day	-0.280298	-0.280298	0	0	0	0	0	-0.280298	0	0	0	0	29.289	0	0.00995033	0.551208	0.207293
432641	0.832909	0.396262	33.5833	50.375	0	0	1	1	0	1	0	1	1	1	29	102	493	0	0	continuous	g/day	-0.200642	-0.200642	0	-0.200642	-0.200642	0	-0.200642	0	-0.200642	-0.200642	-0.200642	0	41.9792	0	0.832909	1.22035	0.396262
432641	-0.105361	0.410571	0	65	0	0	1	1	0	1	0	1	1	1	30	102	493	0	0	continuous	g/day	-0.201969	-0.201969	0	-0.201969	-0.201969	0	-0.201969	0	-0.201969	-0.201969	-0.201969	0	32.5	0	-0.105361	0.284644	0.410571
501650	0.0009995	0.00433467	1	1	0	0	0	0	1	0	1	1	0	0	31	102	493	0	0	continuous	g/day	-0.0276831	-0.0276831	0	0	0	-0.0276831	0	-0.0276831	-0.0276831	0	0	0	1	0	0.0009995	0.0544558	0.00433467

## Sheet: pred
ln_rr_outer_lower	ln_rr_inner_lower	ln_rr	ln_rr_inner_upper	ln_rr_outer_upper	risk	bprf
0	0	0	0	0	0	0
-0.100954	-0.0757581	-0.0293437	-0.0375677	-0.0123717	1.06061	-0.0194899
-0.199681	-0.149845	-0.0580399	-0.0743066	-0.0244704	2.12121	-0.0385498
-0.295711	-0.221907	-0.0859523	-0.110042	-0.0362386	3.18182	-0.0570891
-0.388545	-0.291572	-0.112936	-0.144588	-0.0476152	4.24242	-0.0750113
-0.477659	-0.358446	-0.138838	-0.17775	-0.0585361	5.30303	-0.0922156
-0.562515	-0.422123	-0.163503	-0.209327	-0.0689349	6.36364	-0.108598
-0.642561	-0.482191	-0.186769	-0.239114	-0.0787443	7.42424	-0.124051
-0.71725	-0.538239	-0.208479	-0.266908	-0.0878973	8.48485	-0.13847
-0.786049	-0.589868	-0.228476	-0.29251	-0.0963285	9.54545	-0.151752
-0.848452	-0.636696	-0.246614	-0.315732	-0.103976	10.6061	-0.1638
-0.903949	-0.678342	-0.262745	-0.336384	-0.110777	11.6667	-0.174514
-0.951856	-0.714293	-0.27667	-0.354211	-0.116648	12.7273	-0.183763
-0.992153	-0.744532	-0.288383	-0.369207	-0.121586	13.7879	-0.191542
-1.02541	-0.769487	-0.298049	-0.381581	-0.125661	14.8485	-0.197962
-1.05204	-0.789472	-0.305789	-0.391492	-0.128925	15.9091	-0.203104
-1.0724	-0.80475	-0.311707	-0.399068	-0.13142	16.9697	-0.207034
-1.08662	-0.815424	-0.315841	-0.404361	-0.133163	18.0303	-0.20978
-1.09508	-0.82177	-0.3183	-0.407508	-0.134199	19.0909	-0.211413
-1.09808	-0.824019	-0.319171	-0.408624	-0.134567	20.1515	-0.211992
-1.096	-0.822459	-0.318566	-0.40785	-0.134312	21.2121	-0.21159
-1.08926	-0.817407	-0.31661	-0.405344	-0.133487	22.2727	-0.21029
-1.07838	-0.809241	-0.313447	-0.401295	-0.132153	23.3333	-0.20819
-1.06407	-0.798497	-0.309285	-0.395968	-0.130399	24.3939	-0.205426
-1.04714	-0.785794	-0.304365	-0.389668	-0.128324	25.4545	-0.202158
-1.02827	-0.771636	-0.298881	-0.382647	-0.126012	26.5152	-0.198515
-1.00777	-0.756248	-0.292921	-0.375017	-0.123499	27.5758	-0.194556
-0.985733	-0.739715	-0.286517	-0.366818	-0.120799	28.6364	-0.190303
-0.962577	-0.722338	-0.279786	-0.358201	-0.117962	29.697	-0.185832
-0.938468	-0.704246	-0.272779	-0.349229	-0.115007	30.7576	-0.181178
-0.913526	-0.685529	-0.265529	-0.339947	-0.11195	31.8182	-0.176363
-0.888118	-0.666462	-0.258144	-0.330493	-0.108837	32.8788	-0.171458
-0.862483	-0.647225	-0.250693	-0.320953	-0.105695	33.9394	-0.166509
-0.836992	-0.628097	-0.243283	-0.311467	-0.102572	35	-0.161587
-0.811835	-0.609218	-0.235971	-0.302106	-0.0994885	36.0606	-0.156731
-0.787311	-0.590815	-0.228843	-0.29298	-0.0964832	37.1212	-0.151996
-0.763615	-0.573033	-0.221955	-0.284162	-0.0935793	38.1818	-0.147421
-0.740718	-0.55585	-0.2153	-0.275641	-0.0907733	39.2424	-0.143001
-0.718589	-0.539244	-0.208868	-0.267406	-0.0880615	40.303	-0.138729
-0.697206	-0.523198	-0.202652	-0.259449	-0.0854409	41.3636	-0.134601
-0.676653	-0.507774	-0.196678	-0.251801	-0.0829223	42.4242	-0.130633
-0.656957	-0.492994	-0.190954	-0.244471	-0.0805086	43.4848	-0.12683
-0.638086	-0.478833	-0.185469	-0.237449	-0.078196	44.5455	-0.123187
-0.620012	-0.46527	-0.180215	-0.230723	-0.0759811	45.6061	-0.119698
-0.602707	-0.452284	-0.175185	-0.224283	-0.0738604	46.6667	-0.116357
-0.586146	-0.439856	-0.170371	-0.218121	-0.0718309	47.7273	-0.11316
-0.570306	-0.42797	-0.165767	-0.212226	-0.0698897	48.7879	-0.110102
-0.555165	-0.416608	-0.161366	-0.206592	-0.0680342	49.8485	-0.107179
-0.540704	-0.405755	-0.157163	-0.20121	-0.066262	50.9091	-0.104387
-0.526902	-0.395398	-0.153151	-0.196074	-0.0645707	51.9697	-0.101722
-0.513744	-0.385524	-0.149327	-0.191178	-0.0629581	53.0303	-0.099182
-0.501213	-0.37612	-0.145684	-0.186515	-0.0614225	54.0909	-0.0967628
-0.489294	-0.367176	-0.14222	-0.182079	-0.0599618	55.1515	-0.0944617
-0.477973	-0.358681	-0.138929	-0.177867	-0.0585745	56.2121	-0.0922762
-0.467238	-0.350625	-0.135809	-0.173872	-0.057259	57.2727	-0.0902038
-0.457078	-0.343001	-0.132856	-0.170091	-0.0560138	58.3333	-0.0882422
-0.44748	-0.335798	-0.130066	-0.166519	-0.0548377	59.3939	-0.0863893
-0.438436	-0.329012	-0.127437	-0.163154	-0.0537293	60.4545	-0.0846433
-0.429937	-0.322634	-0.124967	-0.159991	-0.0526878	61.5152	-0.0830024
-0.421975	-0.316658	-0.122653	-0.157028	-0.051712	62.5758	-0.0814653
-0.414542	-0.311081	-0.120492	-0.154262	-0.0508012	63.6364	-0.0800304
-0.407634	-0.305897	-0.118484	-0.151691	-0.0499546	64.697	-0.0786967
-0.401243	-0.301101	-0.116627	-0.149313	-0.0491714	65.7576	-0.0774628
-0.395348	-0.296677	-0.114913	-0.14712	-0.048449	66.8182	-0.0763248
-0.389904	-0.292592	-0.113331	-0.145094	-0.0477818	67.8788	-0.0752738
-0.384924	-0.288855	-0.111884	-0.143241	-0.0471716	68.9394	-0.0743125
-0.380419	-0.285474	-0.110574	-0.141564	-0.0466194	70	-0.0734426
-0.376374	-0.282439	-0.109398	-0.140059	-0.0461238	71.0606	-0.0726618
-0.372751	-0.27972	-0.108345	-0.138711	-0.0456798	72.1212	-0.0719624
-0.369524	-0.277298	-0.107407	-0.13751	-0.0452843	73.1818	-0.0713393
-0.366666	-0.275154	-0.106576	-0.136446	-0.0449341	74.2424	-0.0707875
-0.364153	-0.273268	-0.105846	-0.135511	-0.0446261	75.303	-0.0703024
-0.361939	-0.271606	-0.105202	-0.134687	-0.0443547	76.3636	-0.0698749
-0.360003	-0.270154	-0.10464	-0.133967	-0.0441175	77.4242	-0.0695011
-0.358339	-0.268905	-0.104156	-0.133348	-0.0439137	78.4848	-0.06918
-0.356948	-0.267861	-0.103752	-0.13283	-0.0437431	79.5455	-0.0689113
-0.355828	-0.267021	-0.103426	-0.132413	-0.0436059	80.6061	-0.0686952
-0.35497	-0.266377	-0.103177	-0.132094	-0.0435008	81.6667	-0.0685296
-0.354366	-0.265924	-0.103001	-0.131869	-0.0434267	82.7273	-0.0684129
-0.354014	-0.265659	-0.102899	-0.131738	-0.0433836	83.7879	-0.0683449
-0.353916	-0.265586	-0.10287	-0.131702	-0.0433716	84.8485	-0.068326
-0.354068	-0.2657	-0.102915	-0.131758	-0.0433902	85.9091	-0.0683554
-0.354444	-0.265982	-0.103024	-0.131898	-0.0434363	86.9697	-0.068428
-0.355008	-0.266406	-0.103188	-0.132108	-0.0435055	88.0303	-0.0685369
-0.355757	-0.266968	-0.103406	-0.132387	-0.0435973	89.0909	-0.0686816
-0.356693	-0.26767	-0.103678	-0.132735	-0.0437119	90.1515	-0.0688621
-0.357791	-0.268494	-0.103997	-0.133144	-0.0438464	91.2121	-0.0690741
-0.359045	-0.269435	-0.104361	-0.13361	-0.0440002	92.2727	-0.0693163
-0.360475	-0.270508	-0.104777	-0.134142	-0.0441754	93.3333	-0.0695923
-0.362149	-0.271764	-0.105263	-0.134765	-0.0443805	94.3939	-0.0699154
-0.364218	-0.273317	-0.105865	-0.135535	-0.044634	95.4545	-0.0703149
-0.366833	-0.275279	-0.106625	-0.136508	-0.0449546	96.5152	-0.0708198
-0.371012	-0.278415	-0.10784	-0.138064	-0.0454667	97.5758	-0.0716267
-0.372081	-0.279217	-0.10815	-0.138461	-0.0455977	98.6364	-0.0718329
-0.370317	-0.277894	-0.107638	-0.137805	-0.0453816	99.697	-0.0714925
-0.369064	-0.276953	-0.107273	-0.137339	-0.0452279	100.758	-0.0712504
-0.368805	-0.276759	-0.107198	-0.137242	-0.0451962	101.818	-0.0712004
-0.368974	-0.276886	-0.107247	-0.137305	-0.045217	102.879	-0.0712332
-0.369417	-0.277218	-0.107376	-0.13747	-0.0452712	103.939	-0.0713186
-0.370068	-0.277707	-0.107565	-0.137712	-0.045351	105	-0.0714444
