# Supplementary material for: A burden of proof study on alcohol consumption and ischemic heart disease
Source: Nat Commun. 2024 May 14;15:4082. doi: 10.1038/s41467-024-47632-7 (PMC11094064; doi:10.1038/s41467-024-47632-7)
Supplement: Supplementary file 4 — Source Data [file 41467_2024_47632_MOESM4_ESM.zip › Alcohol_IHD_Source_Data_Files/figureS6a.xlsx]

## Sheet: data
study_id	ln_rr	ln_rr_se	alt_risk_lower	alt_risk_upper	ref_risk_lower	ref_risk_upper	cov_adjusted_1	cov_adjusted_2	cov_outcome_selfreport	percent_male	cov_older	cov_mortality	seq	rei_id	cause_id	bundle_id	bundle_version_id	risk_type	risk_unit	signal	re_signal	is_outlier	em_adjusted_1	em_adjusted_2	em_outcome_selfreport	em_older	em_mortality	ref_risk	alt_risk	ref_ln_rr	alt_ln_rr	residual	residual_sd
501650	-0.11314	0.0151387	26.1	26.1	0	0	0	0	0	1	1	1	0	102	493	0	0	continuous	g/day	-0.0698617	-0.0698617	0	0	0	0	-0.0698617	-0.0698617	0	26.1	0	-0.11314	-0.11314	0.186468
501650	-0.00521043	0.246866	5.2	5.2	0	0	0	0	0	0	1	1	1	102	493	0	0	continuous	g/day	-0.0154887	-0.0154887	0	0	0	0	-0.0154887	-0.0154887	0	5.2	0	-0.00521043	-0.00521043	0.250281
428498	0.0295588	0.0496909	2.71429	2.71429	0.571429	0.571429	0	1	0	1	1	0	2	102	493	0	0	continuous	g/day	-0.00635476	-0.00803887	0	0	-0.00635476	0	-0.00635476	0	0.571429	2.71429	-2.87309e-11	0.0295588	0.0295588	0.0540975
428498	0.076961	0.0331152	4.85714	4.85714	0.571429	0.571429	0	1	0	1	1	0	3	102	493	0	0	continuous	g/day	-0.0127723	-0.0144564	0	0	-0.0127723	0	-0.0127723	0	0.571429	4.85714	-2.87309e-11	0.076961	0.076961	0.0507509
428498	-0.0618754	0.0405777	11.1429	11.1429	0.571429	0.571429	0	1	0	1	1	0	4	102	493	0	0	continuous	g/day	-0.0314016	-0.0330857	0	0	-0.0314016	0	-0.0314016	0	0.571429	11.1429	-2.87309e-11	-0.0618754	-0.0618754	0.096921
428498	0.0392207	0.0343927	18.5714	18.5714	0.571429	0.571429	0	1	0	1	1	0	5	102	493	0	0	continuous	g/day	-0.0511072	-0.0527913	0	0	-0.0511072	0	-0.0511072	0	0.571429	18.5714	-2.87309e-11	0.0392207	0.0392207	0.144591
428498	0.0582689	0.0408073	36.4286	36.4286	0.571429	0.571429	0	1	0	1	1	0	6	102	493	0	0	continuous	g/day	-0.0900319	-0.091716	0	0	-0.0900319	0	-0.0900319	0	0.571429	36.4286	-2.87309e-11	0.0582689	0.0582689	0.247381
501522	0.418708	0.201635	13	13	0	0	0	1	1	1	0	1	7	102	493	0	0	continuous	g/day	-0.0382996	-0.0382996	0	0	-0.0382996	-0.0382996	0	-0.0382996	0	13	0	0.418708	0.418709	0.225916
501522	-0.0130654	0.171376	13	13	0	0	0	1	1	1	0	1	8	102	493	0	0	continuous	g/day	-0.0382996	-0.0382996	0	0	-0.0382996	-0.0382996	0	-0.0382996	0	13	0	-0.0130654	-0.0130654	0.199376
501158	0.294657	0.0831459	19.44	19.44	0	0	1	1	0	0	1	0	10	102	493	0	0	continuous	g/day	-0.0548974	-0.0548974	0	-0.0548974	-0.0548974	0	-0.0548974	0	0	19.44	0	0.294657	0.294657	0.168053

## Sheet: pred
ln_rr_outer_lower	ln_rr_inner_lower	ln_rr	ln_rr_inner_upper	ln_rr_outer_upper	risk	bprf
0	0	0	0	0	0	0
-0.00936565	-0.000573978	-0.00108396	0.000573978	0.00936565	0.367965	0.00786046
-0.0187471	-0.00114892	-0.00216974	0.00114892	0.0187471	0.735931	0.0157341
-0.0281443	-0.00172484	-0.00325735	0.00172484	0.0281443	1.1039	0.0236211
-0.0375573	-0.00230172	-0.0043468	0.00230172	0.0375573	1.47186	0.0315213
-0.0469862	-0.00287957	-0.00543808	0.00287957	0.0469862	1.83983	0.0394349
-0.0564311	-0.0034584	-0.0065312	0.0034584	0.0564311	2.20779	0.0473618
-0.0658918	-0.00403821	-0.00762617	0.00403821	0.0658918	2.57576	0.0553021
-0.0753685	-0.004619	-0.00872298	0.004619	0.0753685	2.94372	0.0632557
-0.0848613	-0.00520076	-0.00982165	0.00520076	0.0848613	3.31169	0.0712228
-0.09437	-0.00578351	-0.0109222	0.00578351	0.09437	3.67965	0.0792034
-0.103895	-0.00636725	-0.0120246	0.00636725	0.103895	4.04762	0.0871975
-0.113436	-0.00695197	-0.0131288	0.00695197	0.113436	4.41558	0.0952051
-0.122993	-0.00753768	-0.0142349	0.00753768	0.122993	4.78355	0.103226
-0.132564	-0.00812425	-0.0153427	0.00812425	0.132564	5.15152	0.111259
-0.142141	-0.00871115	-0.016451	0.00871115	0.142141	5.51948	0.119297
-0.151714	-0.00929789	-0.0175591	0.00929788	0.151714	5.88745	0.127332
-0.161273	-0.00988367	-0.0186653	0.00988367	0.161273	6.25541	0.135354
-0.17081	-0.0104682	-0.0197692	0.0104682	0.17081	6.62338	0.143358
-0.180337	-0.0110521	-0.0208718	0.0110521	0.180337	6.99134	0.151355
-0.189849	-0.011635	-0.0219727	0.011635	0.189849	7.35931	0.159337
-0.199342	-0.0122168	-0.0230714	0.0122168	0.199342	7.72727	0.167305
-0.20881	-0.012797	-0.0241672	0.012797	0.20881	8.09524	0.175252
-0.218251	-0.0133756	-0.0252599	0.0133756	0.218251	8.4632	0.183175
-0.227662	-0.0139524	-0.0263491	0.0139524	0.227662	8.83117	0.191073
-0.237047	-0.0145275	-0.0274352	0.0145275	0.237047	9.19913	0.19895
-0.246394	-0.0151004	-0.0285171	0.0151004	0.246394	9.5671	0.206795
-0.255698	-0.0156705	-0.0295938	0.0156705	0.255698	9.93506	0.214603
-0.264953	-0.0162378	-0.0306651	0.0162378	0.264953	10.303	0.222372
-0.274157	-0.0168018	-0.0317303	0.0168018	0.274157	10.671	0.230096
-0.283299	-0.0173621	-0.0327884	0.0173621	0.283299	11.039	0.237769
-0.29237	-0.017918	-0.0338382	0.017918	0.29237	11.4069	0.245382
-0.301376	-0.0184699	-0.0348805	0.0184699	0.301376	11.7749	0.25294
-0.310323	-0.0190183	-0.0359161	0.0190183	0.310323	12.1429	0.26045
-0.319211	-0.019563	-0.0369448	0.019563	0.319211	12.5108	0.267909
-0.328029	-0.0201034	-0.0379653	0.0201034	0.328029	12.8788	0.27531
-0.336776	-0.0206395	-0.0389777	0.0206395	0.336776	13.2468	0.282652
-0.345466	-0.0211721	-0.0399835	0.0211721	0.345466	13.6147	0.289945
-0.3541	-0.0217012	-0.0409827	0.0217012	0.3541	13.9827	0.297191
-0.36267	-0.0222264	-0.0419746	0.0222264	0.36267	14.3506	0.304384
-0.371174	-0.0227476	-0.0429589	0.0227476	0.371174	14.7186	0.311521
-0.379608	-0.0232645	-0.043935	0.0232645	0.379608	15.0866	0.3186
-0.387972	-0.0237771	-0.044903	0.0237771	0.387972	15.4545	0.32562
-0.396267	-0.0242854	-0.045863	0.0242854	0.396267	15.8225	0.332581
-0.404493	-0.0247896	-0.0468151	0.0247896	0.404493	16.1905	0.339485
-0.412651	-0.0252895	-0.0477593	0.0252895	0.412651	16.5584	0.346332
-0.420743	-0.0257854	-0.0486958	0.0257854	0.420743	16.9264	0.353123
-0.428768	-0.0262773	-0.0496247	0.0262773	0.428768	17.2944	0.359859
-0.436729	-0.0267651	-0.050546	0.0267651	0.436729	17.6623	0.36654
-0.444627	-0.0272492	-0.0514601	0.0272492	0.444627	18.0303	0.373169
-0.452463	-0.0277294	-0.052367	0.0277294	0.452463	18.3983	0.379745
-0.460238	-0.0282059	-0.0532669	0.0282059	0.460238	18.7662	0.386271
-0.467956	-0.0286789	-0.0541601	0.0286789	0.467956	19.1342	0.392748
-0.475617	-0.0291484	-0.0550468	0.0291484	0.475617	19.5022	0.399178
-0.483224	-0.0296146	-0.0559272	0.0296146	0.483224	19.8701	0.405563
-0.490779	-0.0300776	-0.0568016	0.0300776	0.490779	20.2381	0.411904
-0.498285	-0.0305376	-0.0576704	0.0305376	0.498285	20.6061	0.418204
-0.505745	-0.0309948	-0.0585338	0.0309948	0.505745	20.974	0.424464
-0.513161	-0.0314493	-0.0593921	0.0314493	0.513161	21.342	0.430689
-0.520535	-0.0319012	-0.0602455	0.0319012	0.520535	21.71	0.436878
-0.527857	-0.0323499	-0.0610929	0.0323499	0.527857	22.0779	0.443023
-0.535127	-0.0327955	-0.0619344	0.0327955	0.535127	22.4459	0.449125
-0.542349	-0.0332381	-0.0627703	0.0332381	0.542349	22.8139	0.455186
-0.549523	-0.0336778	-0.0636005	0.0336778	0.549523	23.1818	0.461207
-0.55664	-0.0341139	-0.0644242	0.0341139	0.55664	23.5498	0.46718
-0.563689	-0.034546	-0.0652401	0.034546	0.563689	23.9177	0.473096
-0.570654	-0.0349728	-0.0660462	0.0349728	0.570654	24.2857	0.478942
-0.577532	-0.0353943	-0.0668423	0.0353943	0.577532	24.6537	0.484715
-0.584309	-0.0358097	-0.0676266	0.0358097	0.584309	25.0216	0.490403
-0.590985	-0.0362188	-0.0683992	0.0362188	0.590985	25.3896	0.496005
-0.597567	-0.0366222	-0.069161	0.0366222	0.597567	25.7576	0.501529
-0.60407	-0.0370207	-0.0699137	0.0370207	0.60407	26.1255	0.506987
-0.610504	-0.037415	-0.0706583	0.037415	0.610504	26.4935	0.512387
-0.616877	-0.0378056	-0.0713959	0.0378056	0.616877	26.8615	0.517736
-0.623197	-0.0381929	-0.0721274	0.0381929	0.623197	27.2294	0.52304
-0.62947	-0.0385773	-0.0728534	0.0385773	0.62947	27.5974	0.528305
-0.635702	-0.0389593	-0.0735747	0.0389593	0.635702	27.9654	0.533535
-0.641899	-0.0393391	-0.074292	0.0393391	0.641899	28.3333	0.538737
-0.648068	-0.0397171	-0.0750059	0.0397171	0.648068	28.7013	0.543914
-0.654221	-0.0400943	-0.0757181	0.0400943	0.654221	29.0693	0.549079
-0.66037	-0.0404711	-0.0764297	0.0404711	0.66037	29.4372	0.554239
-0.666527	-0.0408484	-0.0771423	0.0408484	0.666527	29.8052	0.559407
-0.672703	-0.0412269	-0.0778571	0.0412269	0.672703	30.1732	0.56459
-0.678911	-0.0416074	-0.0785756	0.0416074	0.678911	30.5411	0.5698
-0.685164	-0.0419906	-0.0792993	0.0419906	0.685164	30.9091	0.575048
-0.691468	-0.0423769	-0.0800289	0.0423769	0.691468	31.2771	0.580339
-0.69784	-0.0427674	-0.0807664	0.0427674	0.69784	31.645	0.585687
-0.70429	-0.0431628	-0.081513	0.0431628	0.70429	32.013	0.591101
-0.710839	-0.0435641	-0.0822708	0.0435641	0.710839	32.381	0.596597
-0.717507	-0.0439727	-0.0830426	0.0439727	0.717507	32.7489	0.602193
-0.724303	-0.0443893	-0.0838292	0.0443892	0.724303	33.1169	0.607897
-0.731234	-0.044814	-0.0846314	0.044814	0.731234	33.4848	0.613714
-0.738306	-0.0452474	-0.0854499	0.0452474	0.738306	33.8528	0.61965
-0.745526	-0.0456899	-0.0862855	0.0456899	0.745526	34.2208	0.62571
-0.752902	-0.046142	-0.0871392	0.046142	0.752902	34.5887	0.6319
-0.760443	-0.0466041	-0.0880119	0.0466041	0.760443	34.9567	0.638229
-0.768156	-0.0470768	-0.0889047	0.0470768	0.768156	35.3247	0.644703
-0.776054	-0.0475608	-0.0898187	0.0475608	0.776054	35.6926	0.651331
-0.784147	-0.0480568	-0.0907553	0.0480568	0.784147	36.0606	0.658123
-0.792447	-0.0485655	-0.091716	0.0485655	0.792447	36.4286	0.66509
